# Supplementary material for: Proteomic Analysis of the Hydrogen and Carbon Monoxide Metabolism of Methanothermobacter marburgensis
Source: Front Microbiol. 2016 Jul 4;7:1049. doi: 10.3389/fmicb.2016.01049 (PMC4930933; doi:10.3389/fmicb.2016.01049)
Supplement: Supplementary file 1 [file Data_Sheet_1.XLSX]

## Sheet: Ttest H2CO vs CTRL p<0.05
Protein IDs	Fasta headers	Protein Description	Peptides	Razor + unique peptides	Unique peptides	Sequence coverage [%]	Mol. weight [kDa]	Sequence length	PEP (Identification)	Ttest H2 CO vs CTRL	ratio H2 CO/CTRL	Avg LFQ H2	Avg LFQ H2 CO	CV LFQ H2	CV LFQ H2 CO	LFQ intensity CTRL 1_Tray02-G5_01_4070	LFQ intensity CTRL 1_Tray02-G5_01_4080	LFQ intensity CTRL 2_Tray02-G6_01_4071	LFQ intensity CTRL 2_Tray02-G6_01_4081	LFQ intensity H2 CO 1_Tray02-G7_01_4072	LFQ intensity H2 CO 1_Tray02-G7_01_4082	LFQ intensity H2 CO 2_Tray02-G8_01_4073	LFQ intensity H2 CO 2_Tray02-G8_01_4083
D9PV40	>tr|D9PV40|D9PV40_METTM 50S ribosomal protein L4 OS=Methanothermobacter marburgensis (strain DSM 2133 / 14651 / NBRC 100331 / OCM 82 / Marburg) GN=rpl4 PE=3 SV=1	50S ribosomal protein L4	11	11	11	56.7	28.158	254	1.4018e-72	0.00177299	0.0270324	842600	45555	36.3515	15.0005	582250	590350	1195500	1002300			40723	50387
D9PV76	>tr|D9PV76|D9PV76_METTM 30S ribosomal protein S9 OS=Methanothermobacter marburgensis (strain DSM 2133 / 14651 / NBRC 100331 / OCM 82 / Marburg) GN=rps9 PE=3 SV=1	30S ribosomal protein S9	5	5	5	49.6	14.959	133	8.0781e-128	6.61976e-05	0.0734771	246768	36263.5	16.7824	29.43	237470	205750	304410	239440			28717	43810
D9PV42	>tr|D9PV42|D9PV42_METTM 50S ribosomal protein L2 OS=Methanothermobacter marburgensis (strain DSM 2133 / 14651 / NBRC 100331 / OCM 82 / Marburg) GN=rpl2 PE=3 SV=1	50S ribosomal protein L2	7	7	7	41.1	25.962	241	7.5928e-29	0.000162021	0.105163	250110	35069.7	20.2809	7.10233	299740	198130	215570	287000		32255	36989	35965
D9PV61	>tr|D9PV61|D9PV61_METTM 50S ribosomal protein L30P OS=Methanothermobacter marburgensis (strain DSM 2133 / 14651 / NBRC 100331 / OCM 82 / Marburg) GN=rpl30p PE=3 SV=1	50S ribosomal protein L30P	4	4	4	22.4	17.225	152	1.2788e-17	0.0116351	0.143795	241500	69453	44.7113	21.2459	276310	378990	158410	152290			59019	79887
D9PV70	>tr|D9PV70|D9PV70_METTM 30S ribosomal protein S13 OS=Methanothermobacter marburgensis (strain DSM 2133 / 14651 / NBRC 100331 / OCM 82 / Marburg) GN=rps13p PE=3 SV=1	30S ribosomal protein S13	5	5	5	28.9	17.401	149	6.1837e-34	6.10001e-05	0.145204	168182	24420.8	17.0343	18.8167	151680	138400	180560	202090	17618	25710	26855	27500
D9PVK3	>tr|D9PVK3|D9PVK3_METTM 30S ribosomal protein S8e OS=Methanothermobacter marburgensis (strain DSM 2133 / 14651 / NBRC 100331 / OCM 82 / Marburg) GN=rps8e PE=3 SV=1	30S ribosomal protein S8e	5	5	5	33.1	14.032	127	9.5276e-27	0.00574664	0.150956	212572	42785.3	38.7694	37.4047	302980	135560	150280	261470		24536	54428	49392
D9PV44	>tr|D9PV44|D9PV44_METTM 50S ribosomal protein L22 OS=Methanothermobacter marburgensis (strain DSM 2133 / 14651 / NBRC 100331 / OCM 82 / Marburg) GN=rpl22p PE=3 SV=1	50S ribosomal protein L22	5	5	5	30.7	17.305	153	7.5279e-51	8.17868e-05	0.187033	184548	34516.5	16.6641	24.3828	196930	184500	214490	142270	29894	28134	33317	46721
D9PV56	>tr|D9PV56|D9PV56_METTM 50S ribosomal protein L6 OS=Methanothermobacter marburgensis (strain DSM 2133 / 14651 / NBRC 100331 / OCM 82 / Marburg) GN=rpl6 PE=3 SV=1	50S ribosomal protein L6	8	8	8	47.5	19.759	177	6.6949e-78	0.00136211	0.216437	409058	177070	12.1443	10.5106	441470	399450	342880	452430			190230	163910
D9PXY6	>tr|D9PXY6|D9PXY6_METTM Type-2 serine--tRNA ligase OS=Methanothermobacter marburgensis (strain DSM 2133 / 14651 / NBRC 100331 / OCM 82 / Marburg) GN=serS PE=3 SV=1	Type-2 serine--tRNA ligase	9	9	9	17	59.16	513	1.5959e-28	0.0304794	0.225156	68942.2	31045.5	48.3841	11.9463	91738	102090	49769	32172			28423	33668
D9PV53	>tr|D9PV53|D9PV53_METTM 50S ribosomal protein L5 OS=Methanothermobacter marburgensis (strain DSM 2133 / 14651 / NBRC 100331 / OCM 82 / Marburg) GN=rpl5 PE=3 SV=1	50S ribosomal protein L5	6	6	6	33.3	19.376	168	3.0909e-45	1.81275e-06	0.227244	498228	113219	5.38398	29.0851	495150	478720	482010	537030	83391	86626	147110	135750
D9PXS2	>tr|D9PXS2|D9PXS2_METTM DNA-directed RNA polymerase OS=Methanothermobacter marburgensis (strain DSM 2133 / 14651 / NBRC 100331 / OCM 82 / Marburg) GN=rpoA1 PE=3 SV=1	DNA-directed RNA polymerase	14	14	14	10.9	131.68	1152	4.4025e-47	4.37438e-05	0.233043	266298	62058.8	12.0614	35.3328	312220	264720	243720	244530	73259	29284	70606	75086
D9PV39	>tr|D9PV39|D9PV39_METTM 50S ribosomal protein L3 OS=Methanothermobacter marburgensis (strain DSM 2133 / 14651 / NBRC 100331 / OCM 82 / Marburg) GN=rpl3 PE=3 SV=1	50S ribosomal protein L3	14	14	14	57.3	37.178	337	3.0364e-176	0.000710277	0.241877	470672	113845	22.4405	33.3807	383820	383900	598240	516730	94075	100070	90684	170550
D9PXS5	>tr|D9PXS5|D9PXS5_METTM Transcription termination factor OS=Methanothermobacter marburgensis (strain DSM 2133 / 14651 / NBRC 100331 / OCM 82 / Marburg) GN=nusA PE=3 SV=1	Transcription termination factor	4	4	4	32.2	15.875	143	4.1659e-16	0.000769236	0.259662	255525	66350.2	23.2163	17.1937	314290	298870	206970	201970	52375	61854	74118	77054
Q50774	>sp|Q50774|MTRG_METTM Tetrahydromethanopterin S-methyltransferase subunit G OS=Methanothermobacter marburgensis (strain DSM 2133 / 14651 / NBRC 100331 / OCM 82 / Marburg) GN=mtrG PE=1 SV=2	Tetrahydromethanopterin S-methyltransferase subunit G	4	4	4	40.7	9.51	86	5.984e-32	0.013997	0.270028	998952	269745	40.4724	49.0276	1465800	1205900	698130	625980	464970	218420	223960	171630
D9PYP9	>tr|D9PYP9|D9PYP9_METTM Predicted phosphoribosylaminoimidazole carboxylase OS=Methanothermobacter marburgensis (strain DSM 2133 / 14651 / NBRC 100331 / OCM 82 / Marburg) GN=purE2 PE=4 SV=1	Predicted phosphoribosylaminoimidazole carboxylase	4	4	4	12.3	36.452	334	1.9683e-16	0.00947592	0.300566	63144.2	37958	12.8108	13.0885	71097	69027	55055	57398	41471			34445
D9PXM8	>tr|D9PXM8|D9PXM8_METTM Type 2 DNA topoisomerase 6 subunit B OS=Methanothermobacter marburgensis (strain DSM 2133 / 14651 / NBRC 100331 / OCM 82 / Marburg) GN=top6B PE=3 SV=1	Type 2 DNA topoisomerase 6 subunit B	12	12	12	26.1	59.293	524	2.8255e-78	0.000385417	0.307349	197472	60693	18.9361	14.4505	155570	178220	238010	218090	48253	60975	67777	65767
D9PYP1	>tr|D9PYP1|D9PYP1_METTM Predicted replication factor A OS=Methanothermobacter marburgensis (strain DSM 2133 / 14651 / NBRC 100331 / OCM 82 / Marburg) GN=MTBMA_c17710 PE=4 SV=1	Predicted replication factor A	18	18	18	23.4	90.245	792	2.6487e-79	0.00275751	0.307789	274858	84598.2	27.5199	22.1408	368160	297000	242680	191590	78355	61650	93678	104710
D9PV50	>tr|D9PV50|D9PV50_METTM 50S ribosomal protein L14 OS=Methanothermobacter marburgensis (strain DSM 2133 / 14651 / NBRC 100331 / OCM 82 / Marburg) GN=rpl14p PE=3 SV=1	50S ribosomal protein L14	5	5	5	43.9	14.179	132	3.9363e-79	0.00366619	0.308805	166305	51355.8	29.1632	22.9007	214800	200880	130210	119330	37742	45667	58666	63348
D9PV60	>tr|D9PV60|D9PV60_METTM 30S ribosomal protein S5 OS=Methanothermobacter marburgensis (strain DSM 2133 / 14651 / NBRC 100331 / OCM 82 / Marburg) GN=rps5 PE=3 SV=1	30S ribosomal protein S5	10	10	10	48.1	23.368	214	5.6384e-84	1.33132e-05	0.31267	682252	213320	8.98592	18.2922	705260	700960	592380	730410	165420	198300	238930	250630
D9PWS3	>tr|D9PWS3|D9PWS3_METTM 50S ribosomal protein L15e OS=Methanothermobacter marburgensis (strain DSM 2133 / 14651 / NBRC 100331 / OCM 82 / Marburg) GN=rpl15e PE=3 SV=1	50S ribosomal protein L15e	6	6	6	27.6	21.716	181	1.0194e-15	0.00170639	0.314122	236930	99233.3	7.40984	36.7885	225240	226370	262700	233410	141370		77116	79214
D9PUG9	>tr|D9PUG9|D9PUG9_METTM 50S ribosomal protein L1 OS=Methanothermobacter marburgensis (strain DSM 2133 / 14651 / NBRC 100331 / OCM 82 / Marburg) GN=rpl1 PE=3 SV=1	50S ribosomal protein L1	8	8	8	42.9	23.798	212	5.3242e-65	0.000165322	0.331781	210598	69872.2	14.6295	20.2153	189770	255960	203580	193080	86512	53476	64613	74888
D9PUB3	>tr|D9PUB3|D9PUB3_METTM 30S ribosomal protein S19e OS=Methanothermobacter marburgensis (strain DSM 2133 / 14651 / NBRC 100331 / OCM 82 / Marburg) GN=rps19e PE=3 SV=1	30S ribosomal protein S19e	6	6	6	46.5	16.291	144	1.338e-99	0.0117196	0.357104	721505	257652	35.8099	9.51094	932400	957370	511530	484720	223770	256510	279570	270760
D9PXS7	>tr|D9PXS7|D9PXS7_METTM 30S ribosomal protein S7 OS=Methanothermobacter marburgensis (strain DSM 2133 / 14651 / NBRC 100331 / OCM 82 / Marburg) GN=rps7 PE=3 SV=1	30S ribosomal protein S7	12	12	12	60.8	21.36	186	6.4782e-77	0.00057964	0.358019	640120	229175	17.7985	21.8464	756130	719500	549250	535600	258850	278540	212880	166430
D9PV55	>tr|D9PV55|D9PV55_METTM 30S ribosomal protein S8 OS=Methanothermobacter marburgensis (strain DSM 2133 / 14651 / NBRC 100331 / OCM 82 / Marburg) GN=rps8 PE=3 SV=1	30S ribosomal protein S8	4	4	4	39.2	14.699	130	1.0532e-53	0.00115883	0.368844	167450	61763	19.5042	26.345	139340	140090	187350	203020	51594	44262	76540	74656
D9PVJ2	>tr|D9PVJ2|D9PVJ2_METTM Archaeal glutamate synthase [NADPH] OS=Methanothermobacter marburgensis (strain DSM 2133 / 14651 / NBRC 100331 / OCM 82 / Marburg) GN=MTBMA_c06450 PE=3 SV=1	Archaeal glutamate synthase [NADPH]	4	4	4	7.8	54.055	499	3.1418e-13	0.00545221	0.393691	50187.2	26344.3	8.04512	18.8329	51430	55151	45768	48400	27430	30673	20930
D9PW38	>tr|D9PW38|D9PW38_METTM Predicted sensory transduction regulatory protein OS=Methanothermobacter marburgensis (strain DSM 2133 / 14651 / NBRC 100331 / OCM 82 / Marburg) GN=MTBMA_c08410 PE=4 SV=1	Predicted sensory transduction regulatory protein	5	5	5	34	16.412	144	2.9319e-26	0.0429112	0.416091	108848	60387.3	35.703	13.4065	130920	152310	74193	77967	65848	64228		51086
D9PVQ3	>tr|D9PVQ3|D9PVQ3_METTM 30S ribosomal protein S28e OS=Methanothermobacter marburgensis (strain DSM 2133 / 14651 / NBRC 100331 / OCM 82 / Marburg) GN=rps28e PE=3 SV=1	30S ribosomal protein S28e	5	5	5	66.2	7.695	68	4.8568e-65	0.000160064	0.445074	591228	263140	12.9437	6.75144	673350	630710	561020	499830	276430	272090	266900	237140
Q59584	>sp|Q59584|MTRB_METTM Tetrahydromethanopterin S-methyltransferase subunit B OS=Methanothermobacter marburgensis (strain DSM 2133 / 14651 / NBRC 100331 / OCM 82 / Marburg) GN=mtrB PE=1 SV=1	Tetrahydromethanopterin S-methyltransferase subunit B	3	3	3	39	10.721	100	6.982e-125	0.0278347	0.459948	1.2901e+06	593380	27.9906	54.0094	1257200	1806700	1104200	992310	390530	383540	1062200	537250
D9PY62	>tr|D9PY62|D9PY62_METTM Predicted metal-dependent RNase OS=Methanothermobacter marburgensis (strain DSM 2133 / 14651 / NBRC 100331 / OCM 82 / Marburg) GN=MTBMA_c15810 PE=4 SV=1	Predicted metal-dependent RNase	10	10	10	14.9	72.962	636	1.213e-40	0.000728641	0.470468	114562	53898	16.71	2.05943	106340	143220	105280	103410	54736	54958	52763	53135
D9PVR4	>tr|D9PVR4|D9PVR4_METTM 30S ribosomal protein S24e OS=Methanothermobacter marburgensis (strain DSM 2133 / 14651 / NBRC 100331 / OCM 82 / Marburg) GN=rps24e PE=3 SV=1	30S ribosomal protein S24e	8	8	8	67	11.612	100	1.2617e-55	0.000441516	0.481165	496945	239112	12.493	17.0215	575750	516440	456200	439390	191990	240150	233120	291190
D9PXT0	>tr|D9PXT0|D9PXT0_METTM 30S ribosomal protein S10 OS=Methanothermobacter marburgensis (strain DSM 2133 / 14651 / NBRC 100331 / OCM 82 / Marburg) GN=rps10p PE=3 SV=1	30S ribosomal protein S10	5	5	5	56.9	11.564	102	5.6829e-62	0.0175794	0.523993	351150	184000	28.6632	11.9498	432470	443970	263370	264790	168050	162990	208460	196500
D9PV68	>tr|D9PV68|D9PV68_METTM 50S ribosomal protein L14e OS=Methanothermobacter marburgensis (strain DSM 2133 / 14651 / NBRC 100331 / OCM 82 / Marburg) GN=rpl14e PE=3 SV=1	50S ribosomal protein L14e	4	4	4	50.7	8.3796	75	1.2841e-36	0.00290218	0.541325	446612	241762	17.5379	13.4154	540790	477650	364860	403150	254760	276920	200490	234880
D9PW29	>tr|D9PW29|D9PW29_METTM Predicted M42 aminopeptidase OS=Methanothermobacter marburgensis (strain DSM 2133 / 14651 / NBRC 100331 / OCM 82 / Marburg) GN=MTBMA_c08320 PE=4 SV=1	Predicted M42 aminopeptidase	10	10	10	49.1	36.634	340	7.0106e-136	0.035995	0.555343	224480	124664	25.4268	38.0052	271240	276480	173300	176900	81346	86068	168200	163040
D9PWG4	>tr|D9PWG4|D9PWG4_METTM Methionine--tRNA ligase OS=Methanothermobacter marburgensis (strain DSM 2133 / 14651 / NBRC 100331 / OCM 82 / Marburg) GN=metG PE=3 SV=1	Methionine--tRNA ligase	11	11	11	16.4	74.602	652	2.0048e-66	0.00888274	0.566397	237718	134642	20.8524	16.1581	271190	286970	210560	182150	145290	159920	113340	120020
D9PYC3	>tr|D9PYC3|D9PYC3_METTM Argininosuccinate synthase OS=Methanothermobacter marburgensis (strain DSM 2133 / 14651 / NBRC 100331 / OCM 82 / Marburg) GN=argG PE=3 SV=1	Argininosuccinate synthase	19	19	19	53	44.402	394	6.3055e-240	0.0209709	0.568317	542690	308420	27.2733	9.49353	675610	660180	455540	379430	325920	338160	296320	273280
D9PWA3	>tr|D9PWA3|D9PWA3_METTM Predicted CRISPR associated protein OS=Methanothermobacter marburgensis (strain DSM 2133 / 14651 / NBRC 100331 / OCM 82 / Marburg) GN=MTBMA_c09060 PE=4 SV=1	Predicted CRISPR associated protein	6	6	6	27.4	22.186	197	9.9623e-53	0.0113842	0.591362	227708	134658	22.353	6.78553	278860	263240	192610	176120	131300	138140	145250	123940
D9PXC0	>tr|D9PXC0|D9PXC0_METTM Transcription initiation factor IIB OS=Methanothermobacter marburgensis (strain DSM 2133 / 14651 / NBRC 100331 / OCM 82 / Marburg) GN=tfb PE=3 SV=1	Transcription initiation factor IIB	7	7	7	23.2	34.828	310	1.034e-50	0.00961738	0.593588	235488	139782	17.8416	20.8993	252450	238400	274550	176550	138530	179490	109540	131570
D9PYV6	>tr|D9PYV6|D9PYV6_METTM Threonine--tRNA ligase OS=Methanothermobacter marburgensis (strain DSM 2133 / 14651 / NBRC 100331 / OCM 82 / Marburg) GN=thrS PE=3 SV=1	Threonine--tRNA ligase	15	15	15	28.4	69.69	605	1.6659e-120	0.0196158	0.594294	483725	287475	24.4253	13.4189	595310	573580	406080	359930	248280	260420	319710	321490
D9PYU5	>tr|D9PYU5|D9PYU5_METTM Acetolactate synthase, small subunit OS=Methanothermobacter marburgensis (strain DSM 2133 / 14651 / NBRC 100331 / OCM 82 / Marburg) GN=ilvH PE=4 SV=1	Acetolactate synthase, small subunit	4	4	4	21.2	18.382	165	1.5332e-17	0.0179587	0.624818	105378	65842.2	21.7602	13.0899	104790	137940	87710	91073	70827	71719	67639	53184
D9PV79;D9PX01	>tr|D9PV79|D9PV79_METTM Enolase OS=Methanothermobacter marburgensis (strain DSM 2133 / 14651 / NBRC 100331 / OCM 82 / Marburg) GN=eno PE=3 SV=1	Enolase	14	14	14	42.5	45.193	416	1.397e-238	0.0238897	0.668625	746555	499165	19.7168	14.8093	545390	894760	797180	748890	474820	429260	603180	489400
D9PUH5	>tr|D9PUH5|D9PUH5_METTM Fructose 1,6-bisphosphatase OS=Methanothermobacter marburgensis (strain DSM 2133 / 14651 / NBRC 100331 / OCM 82 / Marburg) GN=MTBMA_c02650 PE=4 SV=1	Fructose 1,6-bisphosphatase	23	23	23	84.1	40.386	365	0	0.00646834	0.670795	3316550	2224725	14.675	9.94197	2718700	3280700	3908300	3358500	2334600	1996400	2478300	2089600
D9PX38	>tr|D9PX38|D9PX38_METTM 4-hydroxy-tetrahydrodipicolinate reductase OS=Methanothermobacter marburgensis (strain DSM 2133 / 14651 / NBRC 100331 / OCM 82 / Marburg) GN=dapB PE=3 SV=1	4-hydroxy-tetrahydrodipicolinate reductase	13	13	13	58.2	29.046	273	2.2204e-72	0.0375328	0.690563	308690	213170	22.9326	5.69557	387000	347890	265110	234760	202640	212710	230300	207030
D9PVD8	>tr|D9PVD8|D9PVD8_METTM UPF0264 protein MTBMA_c05910 OS=Methanothermobacter marburgensis (strain DSM 2133 / 14651 / NBRC 100331 / OCM 82 / Marburg) GN=MTBMA_c05910 PE=3 SV=1	UPF0264 protein MTBMA_c05910	8	8	8	36.4	25.193	236	6.1199e-97	0.0400088	0.695939	402032	279790	13.5453	27.208	439370	378270	336740	453750	373260	308570	231850	205480
D9PVQ6	>tr|D9PVQ6|D9PVQ6_METTM Probable translation initiation factor IF-2 OS=Methanothermobacter marburgensis (strain DSM 2133 / 14651 / NBRC 100331 / OCM 82 / Marburg) GN=infB PE=3 SV=1	Probable translation initiation factor IF-2	10	10	10	23.9	66.254	594	3.1779e-75	0.0482284	0.716382	163622	117216	20.2963	14.9017	196670	182620	121770	153430	97345	113340	139660	118520
D9PV74	>tr|D9PV74|D9PV74_METTM 50S ribosomal protein L18e OS=Methanothermobacter marburgensis (strain DSM 2133 / 14651 / NBRC 100331 / OCM 82 / Marburg) GN=rpl18e PE=3 SV=1	50S ribosomal protein L18e	4	4	4	37.2	13.416	121	1.8437e-20	0.0230753	0.724116	256212	185528	11.7425	19.213	287340	244060	220090	273360	149830	181390	176060	234830
D9PXS8	>tr|D9PXS8|D9PXS8_METTM Elongation factor 2 OS=Methanothermobacter marburgensis (strain DSM 2133 / 14651 / NBRC 100331 / OCM 82 / Marburg) GN=fusA PE=3 SV=1	Elongation factor 2	35	35	35	66.2	80.92	730	0	0.0114495	0.725224	3398500	2464675	14.1341	8.04537	4078800	3308800	2950000	3256400	2495400	2655300	2521600	2186400
D9PTZ3	>tr|D9PTZ3|D9PTZ3_METTM Glutamyl-tRNA(Gln) amidotransferase subunit A OS=Methanothermobacter marburgensis (strain DSM 2133 / 14651 / NBRC 100331 / OCM 82 / Marburg) GN=gatA PE=3 SV=1	Glutamyl-tRNA(Gln) amidotransferase subunit A	7	7	7	18.6	48.833	451	4.0406e-52	0.0216202	0.726273	115393	83807	17.2475	5.8639	112710	136630	122820	89413	82909	90125	78178	84016
D9PXN7	>tr|D9PXN7|D9PXN7_METTM Methyl-coenzyme M reductase, component A2 OS=Methanothermobacter marburgensis (strain DSM 2133 / 14651 / NBRC 100331 / OCM 82 / Marburg) GN=atwA PE=3 SV=1	Methyl-coenzyme M reductase, component A2	23	23	23	58.5	59.455	530	0	0.0104827	0.72748	780042	567465	12.1365	11.7879	871510	653110	767940	827610	584440	649360	490270	545790
D9PWR5	>tr|D9PWR5|D9PWR5_METTM Exosome complex component Rrp42 OS=Methanothermobacter marburgensis (strain DSM 2133 / 14651 / NBRC 100331 / OCM 82 / Marburg) GN=rpr41 PE=3 SV=1	Exosome complex component Rrp42	10	10	10	41.6	29.425	267	1.7239e-132	0.0447123	0.738494	330212	243860	13.0754	21.6896	383910	339670	316320	280950	294130	284760	193980	202570
D9PXG9	>tr|D9PXG9|D9PXG9_METTM Phosphoenolpyruvate carboxylase OS=Methanothermobacter marburgensis (strain DSM 2133 / 14651 / NBRC 100331 / OCM 82 / Marburg) GN=ppcA PE=3 SV=1	Phosphoenolpyruvate carboxylase	15	15	15	36.6	54.888	483	7.331e-71	0.0207914	0.738983	208828	154320	9.63232	18.5831	181660	208070	229320	216260	137230	149010	134730	196310
D9PWR9	>tr|D9PWR9|D9PWR9_METTM Proteasome subunit alpha OS=Methanothermobacter marburgensis (strain DSM 2133 / 14651 / NBRC 100331 / OCM 82 / Marburg) GN=psmA PE=3 SV=1	Proteasome subunit alpha	14	14	14	55.6	27.512	248	2.2596e-231	0.0469215	0.743037	1073110	797360	20.3398	4.46306	1325800	1176800	943990	845850	791830	849160	776960	771490
D9PV41	>tr|D9PV41|D9PV41_METTM 50S ribosomal protein L23P OS=Methanothermobacter marburgensis (strain DSM 2133 / 14651 / NBRC 100331 / OCM 82 / Marburg) GN=rpl23p PE=3 SV=1	50S ribosomal protein L23P	4	4	4	45.3	9.7623	86	2.0833e-26	0.0460664	0.764807	232032	177460	15.889	13.0412	274950	185360	238930	228890	190780	203020	161200	154840
D9PXS9	>tr|D9PXS9|D9PXS9_METTM Elongation factor 1-alpha OS=Methanothermobacter marburgensis (strain DSM 2133 / 14651 / NBRC 100331 / OCM 82 / Marburg) GN=tuf PE=3 SV=1	Elongation factor 1-alpha	26	26	26	82.1	45.177	413	0	0.0237848	0.768951	8564950	6586025	11.6311	13.059	7805500	9974800	8557000	7922500	6182600	5590300	7493100	7078100
D9PUY2	>tr|D9PUY2|D9PUY2_METTM Predicted phage infection protein OS=Methanothermobacter marburgensis (strain DSM 2133 / 14651 / NBRC 100331 / OCM 82 / Marburg) GN=MTBMA_c04280 PE=4 SV=1	Predicted phage infection protein	11	11	11	18.9	69.553	631	2.1635e-64	0.00363608	0.77272	60130.8	46464.2	8.11827	7.22021	57314	57037	67359	58813	43965	45531	51402	44959
D9PU99	>tr|D9PU99|D9PU99_METTM Predicted aminotransferase OS=Methanothermobacter marburgensis (strain DSM 2133 / 14651 / NBRC 100331 / OCM 82 / Marburg) GN=MTBMA_c01880 PE=3 SV=1	Predicted aminotransferase	13	13	13	52.2	41.909	385	6.8007e-255	0.0185686	0.828654	865688	717355	5.21187	11.2836	848680	814410	879130	920530	659260	646500	743450	820210
D9PYJ0	>tr|D9PYJ0|D9PYJ0_METTM Acetylornithine aminotransferase OS=Methanothermobacter marburgensis (strain DSM 2133 / 14651 / NBRC 100331 / OCM 82 / Marburg) GN=argD PE=3 SV=1	Acetylornithine aminotransferase	17	17	17	60.3	41.533	388	2.3898e-128	0.0450194	1.29255	214330	277032	21.3921	6.90248	167450	183170	246540	260160	291330	285250	282680	248870
D9PY88	>tr|D9PY88|D9PY88_METTM CBS domain-containing protein OS=Methanothermobacter marburgensis (strain DSM 2133 / 14651 / NBRC 100331 / OCM 82 / Marburg) GN=MTBMA_c16070 PE=4 SV=1	CBS domain-containing protein	10	10	10	40.1	29.786	272	4.0445e-116	0.0228014	1.3345	549042	732698	19.5731	7.53715	695650	474180	563040	463300	751090	654820	740340	784540
D9PVG0	>tr|D9PVG0|D9PVG0_METTM Uncharacterized protein OS=Methanothermobacter marburgensis (strain DSM 2133 / 14651 / NBRC 100331 / OCM 82 / Marburg) GN=MTBMA_c06130 PE=4 SV=1	Uncharacterized protein	7	7	6	66.4	15.937	143	7.6637e-80	0.0251773	1.3618	158258	215515	10.8707	16.0568	151610	143000	155590	182830	240810	217650	237660	165940
D9PX92;D9PVM5	>tr|D9PX92|D9PX92_METTM CBS domain containing protein OS=Methanothermobacter marburgensis (strain DSM 2133 / 14651 / NBRC 100331 / OCM 82 / Marburg) GN=MTBMA_c12520 PE=4 SV=1	CBS domain containing protein	15	15	15	40	56.048	515	3.6289e-148	0.000797183	1.37688	210775	290212	4.60868	8.13861	209130	218720	217560	197690	323790	272770	289620	274670
D9PUY3	>tr|D9PUY3|D9PUY3_METTM Uncharacterized protein OS=Methanothermobacter marburgensis (strain DSM 2133 / 14651 / NBRC 100331 / OCM 82 / Marburg) GN=MTBMA_c04290 PE=4 SV=1	Uncharacterized protein	5	5	5	77.9	8.2115	77	2.3365e-103	0.000717603	1.41935	1.08801e+06	1544275	11.7122	4.31587	907450	1117000	1120300	1207300	1451900	1556300	1611100	1557800
D9PYP2	>tr|D9PYP2|D9PYP2_METTM 3-isopropylmalate dehydratase large subunit OS=Methanothermobacter marburgensis (strain DSM 2133 / 14651 / NBRC 100331 / OCM 82 / Marburg) GN=leuC PE=3 SV=1	3-isopropylmalate dehydratase large subunit	9	9	9	28.5	45.15	418	1.1902e-90	0.0031263	1.42622	215262	307012	8.65996	10.9908	216490	213520	238300	192740	262580	333050	333450	298970
D9PU20	>tr|D9PU20|D9PU20_METTM HypE-related protein OS=Methanothermobacter marburgensis (strain DSM 2133 / 14651 / NBRC 100331 / OCM 82 / Marburg) GN=MTBMA_c01080 PE=4 SV=1	HypE-related protein	10	10	9	27.5	48.281	451	4.5779e-69	0.0400586	1.47076	98843.2	145375	33.0236	9.84389	57217	92526	134530	111100	153000	161700	132190	134610
D9PWL3	>tr|D9PWL3|D9PWL3_METTM UTP-glucose-1-phosphate uridylyltransferase OS=Methanothermobacter marburgensis (strain DSM 2133 / 14651 / NBRC 100331 / OCM 82 / Marburg) GN=galU PE=4 SV=1	UTP-glucose-1-phosphate uridylyltransferase	13	13	13	52.8	32.142	284	3.6993e-95	0.0475023	1.47499	230735	340332	32.2721	13.8995	175330	160310	312200	275100	399520	291470	354780	315560
D9PU51	>tr|D9PU51|D9PU51_METTM Tungsten formylmethanofuran dehydrogenase, subunit F OS=Methanothermobacter marburgensis (strain DSM 2133 / 14651 / NBRC 100331 / OCM 82 / Marburg) GN=fwdF PE=4 SV=1	Tungsten formylmethanofuran dehydrogenase, subunit F	16	16	16	55.6	38.577	349	0	0.0195167	1.48248	3420025	5070125	16.5571	17.2927	3327400	4225500	2904700	3222500	5945600	5694800	4210000	4430100
D9PY14	>tr|D9PY14|D9PY14_METTM Predicted ABC-type transport system, ATPase component OS=Methanothermobacter marburgensis (strain DSM 2133 / 14651 / NBRC 100331 / OCM 82 / Marburg) GN=MTBMA_c15330 PE=4 SV=1	Predicted ABC-type transport system, ATPase component	10	10	10	53.4	23.017	206	1.1203e-156	0.0389096	1.51161	305532	461845	35.845	9.93344	458460	198290	287760	277620	427710	439460	529160	451050
D9PVF0	>tr|D9PVF0|D9PVF0_METTM Predicted universal stress protein OS=Methanothermobacter marburgensis (strain DSM 2133 / 14651 / NBRC 100331 / OCM 82 / Marburg) GN=MTBMA_c06030 PE=4 SV=1	Predicted universal stress protein	7	7	7	66.4	14.118	131	5.4931e-69	0.000144587	1.54193	90547.5	139618	4.82408	7.64904	87925	95280	85905	93080	128590	154190	136870	138820
D9PVM1	>tr|D9PVM1|D9PVM1_METTM Histidinol dehydrogenase OS=Methanothermobacter marburgensis (strain DSM 2133 / 14651 / NBRC 100331 / OCM 82 / Marburg) GN=hisD PE=3 SV=1	Histidinol dehydrogenase	9	9	9	26.2	45.722	424	6.7044e-87	0.00777495	1.59154	107936	171785	27.7434	7.42842	123410	142350	79674	86311	182960	182390	158250	163540
D9PWJ2	>tr|D9PWJ2|D9PWJ2_METTM Adenylosuccinate synthetase OS=Methanothermobacter marburgensis (strain DSM 2133 / 14651 / NBRC 100331 / OCM 82 / Marburg) GN=purA PE=3 SV=1	Adenylosuccinate synthetase	9	9	8	37.1	37.292	340	3.6386e-146	0.0333163	1.59716	147011	234800	42.7127	4.9505	220520	177970	92544	97011	225670	245010	223840	244680
D9PWC6	>tr|D9PWC6|D9PWC6_METTM Predicted ATPase OS=Methanothermobacter marburgensis (strain DSM 2133 / 14651 / NBRC 100331 / OCM 82 / Marburg) GN=MTBMA_c09290 PE=4 SV=1	Predicted ATPase	14	14	14	34.4	56.185	508	9.3116e-106	0.00221207	1.6179	118329	191445	19.1567	9.15104	99796	151280	113160	109080	189610	202080	167480	206610
D9PXI9	>tr|D9PXI9|D9PXI9_METTM Uncharacterized protein OS=Methanothermobacter marburgensis (strain DSM 2133 / 14651 / NBRC 100331 / OCM 82 / Marburg) GN=MTBMA_c13500 PE=4 SV=1	Uncharacterized protein	10	10	10	35.5	33.197	299	5.4255e-75	0.0425868	1.62165	71615.2	116135	45.6366	10.0523	47862	46176	116000	76423	110490	133580	109000	111470
P11560	>sp|P11560|MCRB_METTM Methyl-coenzyme M reductase I subunit beta OS=Methanothermobacter marburgensis (strain DSM 2133 / 14651 / NBRC 100331 / OCM 82 / Marburg) GN=mcrB PE=1 SV=3	Methyl-coenzyme M reductase I subunit beta	25	25	25	68.8	47.239	443	0	6.6465e-05	1.63207	7643650	12475000	10.6247	4.53721	8108000	8547300	6886600	7032700	12591000	11846000	13190000	12273000
D9PX37	>tr|D9PX37|D9PX37_METTM Aspartate-semialdehyde dehydrogenase OS=Methanothermobacter marburgensis (strain DSM 2133 / 14651 / NBRC 100331 / OCM 82 / Marburg) GN=asd PE=3 SV=1	Aspartate-semialdehyde dehydrogenase	14	14	14	56.8	37.914	347	0	0.0220234	1.67516	463592	776592	29.8741	19.3051	439150	277850	555360	582010	652670	680500	983130	790070
D9PX24	>tr|D9PX24|D9PX24_METTM Ribose-phosphate pyrophosphokinase OS=Methanothermobacter marburgensis (strain DSM 2133 / 14651 / NBRC 100331 / OCM 82 / Marburg) GN=prs PE=3 SV=1	Ribose-phosphate pyrophosphokinase	12	12	12	50	30.792	284	4.3889e-107	0.0443689	1.68128	186932	314285	39.5719	21.6319	77158	237060	210680	222830	354180	213580	332770	356610
P55300	>sp|P55300|MTD_METTM F420-dependent methylenetetrahydromethanopterin dehydrogenase OS=Methanothermobacter marburgensis (strain DSM 2133 / 14651 / NBRC 100331 / OCM 82 / Marburg) GN=mtd PE=1 SV=3	F420-dependent methylenetetrahydromethanopterin dehydrogenase	21	21	21	87.3	29.614	276	0	0.00638716	1.6847	3337375	5622475	32.9768	3.27057	4403700	4170100	2385900	2389800	5897800	5527000	5519300	5545800
Q59579	>sp|Q59579|FWDC_METTM Tungsten-containing formylmethanofuran dehydrogenase 2 subunit C OS=Methanothermobacter marburgensis (strain DSM 2133 / 14651 / NBRC 100331 / OCM 82 / Marburg) GN=fwdC PE=2 SV=2	Tungsten-containing formylmethanofuran dehydrogenase 2 subunit C	19	19	19	92.2	28.581	270	0	0.0074976	1.69669	3191075	5414250	29.6988	11.1734	2557100	2202800	4005100	3999300	5889300	5984200	4865400	4918100
D9PXL9	>tr|D9PXL9|D9PXL9_METTM Carbamoyl-phosphate synthase small chain OS=Methanothermobacter marburgensis (strain DSM 2133 / 14651 / NBRC 100331 / OCM 82 / Marburg) GN=carA PE=3 SV=1	Carbamoyl-phosphate synthase small chain	10	10	10	41.9	39.837	360	2.7764e-130	0.0148012	1.76082	115991	204240	43.6348	6.19584	41235	153360	135410	133960	213810	203930	212760	186460
D9PUK2	>tr|D9PUK2|D9PUK2_METTM Acetyl-CoA decarbonylase/synthase, subunit gamma OS=Methanothermobacter marburgensis (strain DSM 2133 / 14651 / NBRC 100331 / OCM 82 / Marburg) GN=cdhE PE=4 SV=1	Acetyl-CoA decarbonylase/synthase, subunit gamma	19	19	19	55.5	50.223	458	0	0.0485814	1.7619	395332	696535	57.927	12.1223	265990	166010	465830	683500	665670	818360	678050	624060
P11562;C6EVZ6	>sp|P11562|MCRG_METTM Methyl-coenzyme M reductase I subunit gamma OS=Methanothermobacter marburgensis (strain DSM 2133 / 14651 / NBRC 100331 / OCM 82 / Marburg) GN=mcrG PE=1 SV=3;>tr|C6EVZ6|C6EVZ6_9EURY Methyl-coenzyme M reductase I gamma subunit OS=Methan	Methyl-coenzyme M reductase I subunit gamma	15	15	15	67.1	28.758	249	0	0.00151433	1.79703	2289100	4113575	22.4031	10.2304	2873500	2552400	1962300	1768200	3951900	3680800	4145100	4676500
D9PUL4	>tr|D9PUL4|D9PUL4_METTM Phosphate import ATP-binding protein PstB OS=Methanothermobacter marburgensis (strain DSM 2133 / 14651 / NBRC 100331 / OCM 82 / Marburg) GN=pstB PE=3 SV=1	Phosphate import ATP-binding protein PstB	10	10	10	46.4	28.562	250	5.553e-102	0.0132576	1.80196	131357	236700	22.3209	22.438	132320	158450	90399	144260	186800	206620	246120	307260
P80187	>sp|P80187|MTRH_METTM Tetrahydromethanopterin S-methyltransferase subunit H OS=Methanothermobacter marburgensis (strain DSM 2133 / 14651 / NBRC 100331 / OCM 82 / Marburg) GN=mtrH PE=1 SV=2	Tetrahydromethanopterin S-methyltransferase subunit H	14	14	14	87.1	33.473	310	0	0.0255104	1.82914	4854975	8880425	37.144	23.024	3299400	3923500	7397700	4799300	10446000	8611900	10374000	6089800
D9PU22	>tr|D9PU22|D9PU22_METTM Coenzyme F390 synthetase OS=Methanothermobacter marburgensis (strain DSM 2133 / 14651 / NBRC 100331 / OCM 82 / Marburg) GN=MTBMA_c01110 PE=4 SV=1	Coenzyme F390 synthetase	11	11	10	25.7	52.293	452	1.1545e-43	0.00553398	1.89717	76565.2	145258	29.4584	16.1292	82378	43943	84105	95835	123130	127360	161040	169500
P11558	>sp|P11558|MCRA_METTM Methyl-coenzyme M reductase I subunit alpha OS=Methanothermobacter marburgensis (strain DSM 2133 / 14651 / NBRC 100331 / OCM 82 / Marburg) GN=mcrA PE=1 SV=3	Methyl-coenzyme M reductase I subunit alpha	26	26	16	55.1	60.51	550	0	0.00133988	1.96722	7316275	14392750	25.0471	11.9436	8396200	9081400	6827900	4959600	15068000	16155000	12094000	14254000
D9PX59;REV__D9PUP3	>tr|D9PX59|D9PX59_METTM FO synthase subunit 2 OS=Methanothermobacter marburgensis (strain DSM 2133 / 14651 / NBRC 100331 / OCM 82 / Marburg) GN=cofH PE=3 SV=1	FO synthase subunit 2	9	9	9	29.1	41.449	371	7.858e-38	0.0227183	2.02598	93339.3	141828	5.81019	3.91559		99361	88840	91817	142360	142940	134310	147700
D9PVE8	>tr|D9PVE8|D9PVE8_METTM Methyl-coenzyme M reductase component A2-like protein OS=Methanothermobacter marburgensis (strain DSM 2133 / 14651 / NBRC 100331 / OCM 82 / Marburg) GN=MTBMA_c06010 PE=3 SV=1	Methyl-coenzyme M reductase component A2-like protein	19	19	19	39.6	64.14	568	2.9223e-201	0.000384328	2.05917	193482	398412	13.1014	12.9584	170270	212700	172990	217970	416110	442430	411380	323730
D9PVP6	>tr|D9PVP6|D9PVP6_METTM Predicted 3-hexulose-6-phosphate isomerase OS=Methanothermobacter marburgensis (strain DSM 2133 / 14651 / NBRC 100331 / OCM 82 / Marburg) GN=phi2 PE=4 SV=1	Predicted 3-hexulose-6-phosphate isomerase	6	6	6	41.2	21.192	194	9.1715e-95	0.0432492	2.08334	136593	213428	40.9212	13.294		72230	172940	164610	230780	243820	184530	194580
D9PVP1	>tr|D9PVP1|D9PVP1_METTM Histidine--tRNA ligase OS=Methanothermobacter marburgensis (strain DSM 2133 / 14651 / NBRC 100331 / OCM 82 / Marburg) GN=hisS PE=3 SV=1	Histidine--tRNA ligase	16	16	16	44	48.303	427	6.7748e-124	0.0260501	2.08673	146693	229582	25.1837	8.02551	104070		166520	169490	251570	206580	228450	231730
D9PU54	>tr|D9PU54|D9PU54_METTM Tungsten formylmethanofuran dehydrogenase, subunit A OS=Methanothermobacter marburgensis (strain DSM 2133 / 14651 / NBRC 100331 / OCM 82 / Marburg) GN=fwdA PE=4 SV=1	Tungsten formylmethanofuran dehydrogenase, subunit A	27	27	27	67.8	62.887	569	0	0.00254003	2.12882	4193600	8927425	14.5372	20.2397	3406000	4527300	4794900	4046200	10212000	10262000	8828900	6406800
D9PXK2	>tr|D9PXK2|D9PXK2_METTM Aldehyde dehydrogenase OS=Methanothermobacter marburgensis (strain DSM 2133 / 14651 / NBRC 100331 / OCM 82 / Marburg) GN=MTBMA_c13630 PE=3 SV=1	Aldehyde dehydrogenase	13	13	13	36.8	50.762	470	4.6023e-105	0.00751834	2.14533	65473.5	140462	48.5268	14.7724	43323	40711	68630	109230	126620	140380	125030	169820
D9PYV1	>tr|D9PYV1|D9PYV1_METTM Dihydroxy-acid dehydratase OS=Methanothermobacter marburgensis (strain DSM 2133 / 14651 / NBRC 100331 / OCM 82 / Marburg) GN=ilvD PE=3 SV=1	Dihydroxy-acid dehydratase	9	9	9	20.2	58.611	549	9.1444e-105	0.00135229	2.14742	85934.5	184538	31.4373	12.1203	78443	51778	113810	99707	152630	201230	198790	185500
D9PVB5	>tr|D9PVB5|D9PVB5_METTM Predicted ATP phosphoribosyltransferase OS=Methanothermobacter marburgensis (strain DSM 2133 / 14651 / NBRC 100331 / OCM 82 / Marburg) GN=hisG2 PE=4 SV=1	Predicted ATP phosphoribosyltransferase	16	16	16	52.7	37.087	328	1.9703e-188	0.00279678	2.18898	161357	353208	36.7051	14.7169	92609	234930	172590	145300	400500	313670	303090	395570
D9PWY3	>tr|D9PWY3|D9PWY3_METTM Phenylalanine--tRNA ligase alpha subunit OS=Methanothermobacter marburgensis (strain DSM 2133 / 14651 / NBRC 100331 / OCM 82 / Marburg) GN=pheS PE=3 SV=1	Phenylalanine--tRNA ligase alpha subunit	11	11	10	22.4	58.16	510	2.1844e-76	0.0234034	2.20788	83008.7	137455	21.6991	16.9295		62349	91260	95417	109450	127560	152930	159880
D9PV90	>tr|D9PV90|D9PV90_METTM LL-diaminopimelate aminotransferase OS=Methanothermobacter marburgensis (strain DSM 2133 / 14651 / NBRC 100331 / OCM 82 / Marburg) GN=dapL PE=3 SV=1	LL-diaminopimelate aminotransferase	21	21	21	54.4	45.989	410	3.9607e-260	0.0330081	2.22179	377460	838638	8.51709	39.7153	411110	398730	348030	351970	609180	555870	909000	1280500
D9PWC4	>tr|D9PWC4|D9PWC4_METTM Predicted DNA double-strand repair ATPase Rad50 OS=Methanothermobacter marburgensis (strain DSM 2133 / 14651 / NBRC 100331 / OCM 82 / Marburg) GN=MTBMA_c09270 PE=4 SV=1	Predicted DNA double-strand repair ATPase Rad50	16	16	16	23.2	97.192	837	5.397e-118	0.0217207	2.27417	143542	244830	38.4223	11.3035	79877		176720	174030	235300	210220	271070	262730
D9PXA7	>tr|D9PXA7|D9PXA7_METTM NAD kinase OS=Methanothermobacter marburgensis (strain DSM 2133 / 14651 / NBRC 100331 / OCM 82 / Marburg) GN=ppnK PE=3 SV=1	NAD kinase	6	6	6	17	31.26	283	1.8418e-16	0.0142188	2.31869	36298	63122.8	26.8607	11.0996		25075	41139	42680	63634	68771	66976	53110
D9PYF6	>tr|D9PYF6|D9PYF6_METTM F420-reducing hydrogenase, subunit beta OS=Methanothermobacter marburgensis (strain DSM 2133 / 14651 / NBRC 100331 / OCM 82 / Marburg) GN=frhB PE=1 SV=1	F420-reducing hydrogenase, subunit beta	17	17	17	66.5	30.743	281	0	0.0452103	2.33068	1.01924e+06	2375525	54.6198	38.7555	279630	906440	1503400	1387500	1371800	1863800	3383400	2883100
D9PYA1	>tr|D9PYA1|D9PYA1_METTM Predicted homoserine dehydrogenase OS=Methanothermobacter marburgensis (strain DSM 2133 / 14651 / NBRC 100331 / OCM 82 / Marburg) GN=hom PE=4 SV=1	Predicted homoserine dehydrogenase	8	8	8	28.6	46.36	423	4.7037e-260	0.010105	2.35672	80348	189358	67.328	12.3649	40789	27793	136650	116160	156930	211410	199690	189400
D9PU53	>tr|D9PU53|D9PU53_METTM Tungsten formylmethanofuran dehydrogenase, subunit D OS=Methanothermobacter marburgensis (strain DSM 2133 / 14651 / NBRC 100331 / OCM 82 / Marburg) GN=fwdD PE=4 SV=1	Tungsten formylmethanofuran dehydrogenase, subunit D	8	8	8	87.7	14.281	130	0	0.00802091	2.35989	1591005	3754600	50.0679	20.6143	2013900	518720	2342400	1489000	3682200	3107000	4860700	3368500
D9PU52	>tr|D9PU52|D9PU52_METTM Tungsten formylmethanofuran dehydrogenase, subunit G OS=Methanothermobacter marburgensis (strain DSM 2133 / 14651 / NBRC 100331 / OCM 82 / Marburg) GN=fwdG PE=4 SV=1	Tungsten formylmethanofuran dehydrogenase, subunit G	5	5	5	86.6	8.5579	82	3.1275e-163	0.0167641	2.40237	118664	285075	53.8716	27.6032	201190	136830	63327	73310	342200	360170	197370	240560
D9PUX8	>tr|D9PUX8|D9PUX8_METTM Uncharacterized protein OS=Methanothermobacter marburgensis (strain DSM 2133 / 14651 / NBRC 100331 / OCM 82 / Marburg) GN=MTBMA_c04240 PE=4 SV=1	Uncharacterized protein	5	4	4	51	15.791	143	1.4591e-44	0.00122847	2.40359	34806.2	83660	15.416	19.354	29313	38622	40130	31160	66366	74410	91954	101910
D9PU88	>tr|D9PU88|D9PU88_METTM 2,3-bisphosphoglycerate-independent phosphoglycerate mutase OS=Methanothermobacter marburgensis (strain DSM 2133 / 14651 / NBRC 100331 / OCM 82 / Marburg) GN=pgm PE=3 SV=1	2,3-bisphosphoglycerate-independent phosphoglycerate mutase	14	14	14	40.6	43.83	409	1.9694e-100	0.0484338	2.43347	270700	329370	1.22771	4.73923			273050	268350	311690	322040	336780	346970
D9PV08	>tr|D9PV08|D9PV08_METTM 2-phosphoglycerate kinase OS=Methanothermobacter marburgensis (strain DSM 2133 / 14651 / NBRC 100331 / OCM 82 / Marburg) GN=pgk1 PE=3 SV=1	2-phosphoglycerate kinase	2	2	2	9.5	34.801	306	1.7114e-26	0.0493882	2.44979	39887.5	48858	5.62849	9.68625			41475	38300	52765	48926	51562	42179
D9PW07	>tr|D9PW07|D9PW07_METTM Predicted aspartyl/glutamyl-tRNA amidotransferase, subunit C OS=Methanothermobacter marburgensis (strain DSM 2133 / 14651 / NBRC 100331 / OCM 82 / Marburg) GN=gatC PE=4 SV=1	Predicted aspartyl/glutamyl-tRNA amidotransferase, subunit C	4	4	4	69	8.3381	71	1.1553e-55	0.0434442	2.47949	61403	76124	9.21267	1.27617			65403	57403	77559	75408	75743	75786
D9PWU0	>tr|D9PWU0|D9PWU0_METTM Glutamyl-tRNA(Gln) amidotransferase subunit D OS=Methanothermobacter marburgensis (strain DSM 2133 / 14651 / NBRC 100331 / OCM 82 / Marburg) GN=gatD PE=3 SV=1	Glutamyl-tRNA(Gln) amidotransferase subunit D	16	16	15	49.3	48.171	438	1.5856e-237	0.00199982	2.48991	124534	310078	31.474	19.1916	151860	66345	140020	139910	379080	339140	250810	271280
D9PYU9	>tr|D9PYU9|D9PYU9_METTM Arginine--tRNA ligase OS=Methanothermobacter marburgensis (strain DSM 2133 / 14651 / NBRC 100331 / OCM 82 / Marburg) GN=argS PE=3 SV=1	Arginine--tRNA ligase	16	16	16	35.5	63.609	560	1.3071e-163	0.0462391	2.50163	162910	203770	14.0197	11.184			146760	179060	188450	187320	203100	236210
D9PU03	>tr|D9PU03|D9PU03_METTM ATP phosphoribosyltransferase OS=Methanothermobacter marburgensis (strain DSM 2133 / 14651 / NBRC 100331 / OCM 82 / Marburg) GN=hisG PE=3 SV=1	ATP phosphoribosyltransferase	8	8	8	31.7	31.392	287	4.1028e-36	0.0110959	2.53703	120161	228640	45.8535	6.53054		57374	160450	142660	215330	217380	235310	246540
D9PUY9	>tr|D9PUY9|D9PUY9_METTM SelD-related protein OS=Methanothermobacter marburgensis (strain DSM 2133 / 14651 / NBRC 100331 / OCM 82 / Marburg) GN=MTBMA_c04350 PE=4 SV=1	SelD-related protein	6	6	6	16.2	35.699	328	7.8745e-26	0.0375018	2.57164	44993	57853	5.71117	9.38405			43176	46810	56339	65725	53269	56079
D9PWY5	>tr|D9PWY5|D9PWY5_METTM Delta-aminolevulinic acid dehydratase OS=Methanothermobacter marburgensis (strain DSM 2133 / 14651 / NBRC 100331 / OCM 82 / Marburg) GN=hemB PE=3 SV=1	Delta-aminolevulinic acid dehydratase	11	11	11	49.7	35.441	322	3.8722e-135	0.00950917	2.58641	116878	226720	43.9577	7.95978		57553	146580	146500	211360	215690	228270	251560
D9PVI6	>tr|D9PVI6|D9PVI6_METTM Uncharacterized protein OS=Methanothermobacter marburgensis (strain DSM 2133 / 14651 / NBRC 100331 / OCM 82 / Marburg) GN=MTBMA_c06390 PE=4 SV=1	Uncharacterized protein	9	9	9	45.7	20.983	188	2.0387e-69	0.0351393	2.58914	189920	245865	4.39336	7.75088			195820	184020	235170	243470	273430	231390
D9PWE7	>tr|D9PWE7|D9PWE7_METTM 3-hydroxy-3-methylglutaryl coenzyme A reductase OS=Methanothermobacter marburgensis (strain DSM 2133 / 14651 / NBRC 100331 / OCM 82 / Marburg) GN=hmgA PE=3 SV=1	3-hydroxy-3-methylglutaryl coenzyme A reductase	10	10	10	34.8	41.916	397	8.2826e-208	0.0343758	2.59762	122075	158552	3.60866	7.60375			118960	125190	144530	173430	161100	155150
D9PX90	>tr|D9PX90|D9PX90_METTM Uncharacterized protein OS=Methanothermobacter marburgensis (strain DSM 2133 / 14651 / NBRC 100331 / OCM 82 / Marburg) GN=MTBMA_c12500 PE=4 SV=1	Uncharacterized protein	7	7	7	22.2	41.986	392	3.7523e-23	0.0315143	2.67095	67640.5	90332.2	1.55868	11.8123			66895	68386	93786	91536	100600	75407
D9PY34	>tr|D9PY34|D9PY34_METTM Predicted Fe-S oxidoreductase OS=Methanothermobacter marburgensis (strain DSM 2133 / 14651 / NBRC 100331 / OCM 82 / Marburg) GN=MTBMA_c15530 PE=4 SV=1	Predicted Fe-S oxidoreductase	6	6	6	15.2	46.076	415	2.9616e-38	0.0298714	2.69133	36652	49321.2	10.279	10.4479			33988	39316	45101	46183	56531	49470
D9PY63	>tr|D9PY63|D9PY63_METTM Phosphoribosylformylglycinamidine cyclo-ligase OS=Methanothermobacter marburgensis (strain DSM 2133 / 14651 / NBRC 100331 / OCM 82 / Marburg) GN=purM PE=3 SV=1	Phosphoribosylformylglycinamidine cyclo-ligase	7	7	7	25.1	35.836	338	2.8203e-48	0.0277294	2.69435	95904.5	129200	10.1681	6.28952			102800	89009	123900	133610	120980	138310
D9PV67	>tr|D9PV67|D9PV67_METTM Cytidylate kinase OS=Methanothermobacter marburgensis (strain DSM 2133 / 14651 / NBRC 100331 / OCM 82 / Marburg) GN=cmk PE=3 SV=1	Cytidylate kinase	4	4	4	26.7	19.325	172	1.3439e-39	0.0382907	2.70421	32140	65185	54.8499	34.2878		27913	17009	51498	78828	84923	62018	34971
D9PX53	>tr|D9PX53|D9PX53_METTM Uncharacterized protein OS=Methanothermobacter marburgensis (strain DSM 2133 / 14651 / NBRC 100331 / OCM 82 / Marburg) GN=MTBMA_c12110 PE=4 SV=1	Uncharacterized protein	6	6	6	69.3	9.693	88	3.0749e-88	0.0150925	2.784	233503	487555	67.1652	13.6141	54349		300180	345980	425920	570800	443170	510330
D9PVI7	>tr|D9PVI7|D9PVI7_METTM Malate dehydrogenase OS=Methanothermobacter marburgensis (strain DSM 2133 / 14651 / NBRC 100331 / OCM 82 / Marburg) GN=mdh PE=3 SV=1	Malate dehydrogenase	9	9	9	33.5	35.86	325	2.9697e-57	0.00419682	2.79307	75354.3	157852	33.7352	8.89479	51087		101790	73186	149170	171170	142730	168340
D9PUN7;Q50804	>tr|D9PUN7|D9PUN7_METTM Predicted alpha,alpha-trehalose-phosphate synthase OS=Methanothermobacter marburgensis (strain DSM 2133 / 14651 / NBRC 100331 / OCM 82 / Marburg) GN=MTBMA_c03330 PE=4 SV=1	Predicted alpha,alpha-trehalose-phosphate synthase	15	15	11	32.9	57.478	495	1.0872e-90	0.00291553	2.83309	78303.2	221840	52.5252	19.355	64854	26049	109590	112720	261810	256120	183840	185590
D9PUI8	>tr|D9PUI8|D9PUI8_METTM Elongation factor 1-beta OS=Methanothermobacter marburgensis (strain DSM 2133 / 14651 / NBRC 100331 / OCM 82 / Marburg) GN=ef1b PE=3 SV=1	Elongation factor 1-beta	4	4	4	36	9.5167	89	2.2141e-39	0.0455757	2.89847	197310	428922	17.9185	46.2391		161620	197990	232320	313540	455540	249650	696960
D9PYS6	>tr|D9PYS6|D9PYS6_METTM Uncharacterized protein OS=Methanothermobacter marburgensis (strain DSM 2133 / 14651 / NBRC 100331 / OCM 82 / Marburg) GN=MTBMA_c00090 PE=4 SV=1	Uncharacterized protein	5	5	5	13.5	42.145	393	1.1058e-45	0.0193099	2.93802	46055	67655.2	9.13535	13.1935			49030	43080	58465	61727	73612	76817
D9PVF5	>tr|D9PVF5|D9PVF5_METTM F420H2 oxidase OS=Methanothermobacter marburgensis (strain DSM 2133 / 14651 / NBRC 100331 / OCM 82 / Marburg) GN=fprA1 PE=4 SV=1	F420H2 oxidase	12	12	12	46.8	43.495	389	7.8987e-253	0.0214252	2.9878	166381	497112	89.8615	30.8445	48814	25980	306630	284100	533530	698990	383390	372540
Q57109	>sp|Q57109|TDXH_METTM Peroxiredoxin OS=Methanothermobacter marburgensis (strain DSM 2133 / 14651 / NBRC 100331 / OCM 82 / Marburg) GN=MTBMA_c06100 PE=3 SV=2	Peroxiredoxin	10	10	10	64	24.135	211	0	0.00327568	3.00715	442895	1331850	73.6697	14.1949	172290	165220	620240	813830	1280400	1162900	1281200	1602900
D9PUL8	>tr|D9PUL8|D9PUL8_METTM Predicted fumarate hydratase OS=Methanothermobacter marburgensis (strain DSM 2133 / 14651 / NBRC 100331 / OCM 82 / Marburg) GN=MTBMA_c03100 PE=4 SV=1	Predicted fumarate hydratase	7	7	7	31.3	30.069	281	7.9661e-47	0.0152422	3.01078	70416.5	106004	22.9505	5.71017			81844	58989	99457	112330	102440	109790
D9PUA1	>tr|D9PUA1|D9PUA1_METTM Predicted acetyl-coenzyme A synthetase OS=Methanothermobacter marburgensis (strain DSM 2133 / 14651 / NBRC 100331 / OCM 82 / Marburg) GN=acsA1 PE=4 SV=1	Predicted acetyl-coenzyme A synthetase	14	14	14	22.4	73.926	653	1.6367e-96	0.0178831	3.10903	71804.5	111621	28.4292	16.4946			57370	86239	121720	120740	84024	120000
D9PXK7	>tr|D9PXK7|D9PXK7_METTM Predicted alcohol dehydrogenase OS=Methanothermobacter marburgensis (strain DSM 2133 / 14651 / NBRC 100331 / OCM 82 / Marburg) GN=MTBMA_c13680 PE=4 SV=1	Predicted alcohol dehydrogenase	6	6	6	22.1	41.1	380	1.4062e-18	0.0114449	3.11258	34341.5	53445.2	0.286207	7.07572			34272	34411	48657	56180	56751	52193
D9PWZ7	>tr|D9PWZ7|D9PWZ7_METTM Predicted glyoxalase family protein OS=Methanothermobacter marburgensis (strain DSM 2133 / 14651 / NBRC 100331 / OCM 82 / Marburg) GN=MTBMA_c11520 PE=4 SV=1	Predicted glyoxalase family protein	7	7	7	83.2	13.514	119	1.5776e-111	0.0310638	3.12107	238335	371930	4.88642	31.3088			230100	246570	253690	294900	440410	498720
D9PVG5	>tr|D9PVG5|D9PVG5_METTM Uroporphyrin-III C-methyltransferase OS=Methanothermobacter marburgensis (strain DSM 2133 / 14651 / NBRC 100331 / OCM 82 / Marburg) GN=cysG1 PE=3 SV=1	Uroporphyrin-III C-methyltransferase	5	5	5	28.2	25.962	238	2.8295e-23	0.0229075	3.14449	38989	61300.2	66.6645	8.37046			57368	20610	68918	59758	58508	58017
D9PU56	>tr|D9PU56|D9PU56_METTM Tungsten formylmethanofuran dehydrogenase, subunit B OS=Methanothermobacter marburgensis (strain DSM 2133 / 14651 / NBRC 100331 / OCM 82 / Marburg) GN=fwdB PE=4 SV=1	Tungsten formylmethanofuran dehydrogenase, subunit B	22	22	22	60.9	48.509	432	0	0.000614634	3.15548	2104500	6640700	46.4604	14.8525	1508800	1085000	3203100	2621100	7878000	5466400	6666400	6552000
P80908	>sp|P80908|VORB_METTM Ketoisovalerate oxidoreductase subunit VorB OS=Methanothermobacter marburgensis (strain DSM 2133 / 14651 / NBRC 100331 / OCM 82 / Marburg) GN=vorB PE=1 SV=2	Ketoisovalerate oxidoreductase subunit VorB	7	7	7	23.3	38.549	352	6.8705e-45	0.0111799	3.28007	64450	105700	17.4599	14.2455			72407	56493	95037	90974	114700	122090
D9PV29	>tr|D9PV29|D9PV29_METTM Fumarate hydratase OS=Methanothermobacter marburgensis (strain DSM 2133 / 14651 / NBRC 100331 / OCM 82 / Marburg) GN=fumA1 PE=4 SV=1	Fumarate hydratase	4	4	4	27.3	21.584	198	1.9868e-28	0.00789283	3.36509	30882.5	51961.2	8.23594	10.3453			29084	32681	53654	53036	44299	56856
D9PUK3	>tr|D9PUK3|D9PUK3_METTM Carbon monoxide dehydrogenase, iron sulfur subunit OS=Methanothermobacter marburgensis (strain DSM 2133 / 14651 / NBRC 100331 / OCM 82 / Marburg) GN=MTBMA_c02930 PE=4 SV=1	Carbon monoxide dehydrogenase, iron sulfur subunit	5	5	4	33.8	16.829	154	4.5553e-24	0.0111737	3.48386	86972.5	151500	28.777	19.1572		104670		69275	169870	182220	131480	122430
D9PTY8	>tr|D9PTY8|D9PTY8_METTM Predicted ATPase OS=Methanothermobacter marburgensis (strain DSM 2133 / 14651 / NBRC 100331 / OCM 82 / Marburg) GN=MTBMA_c00760 PE=4 SV=1	Predicted ATPase	5	5	5	21.3	29.911	263	1.8062e-19	0.00417773	3.67589	14165	26034.5	5.09177	8.07819			13655	14675	24368	29017	24772	25981
D9PWZ6	>tr|D9PWZ6|D9PWZ6_METTM Superoxide reductase OS=Methanothermobacter marburgensis (strain DSM 2133 / 14651 / NBRC 100331 / OCM 82 / Marburg) GN=rbo PE=4 SV=1	Superoxide reductase	2	2	2	26.6	14.067	124	2.3205e-25	0.018531	3.6937	101114	186742	6.41413	33.0509			96528	105700	194460	185450	108210	258850
D9PXV7	>tr|D9PXV7|D9PXV7_METTM Predicted ABC transporter, ATPase component OS=Methanothermobacter marburgensis (strain DSM 2133 / 14651 / NBRC 100331 / OCM 82 / Marburg) GN=MTBMA_c14760 PE=3 SV=1	Predicted ABC transporter, ATPase component	4	4	4	13.5	35.351	312	7.4385e-15	0.0360831	3.76246	30568	28752.8		12.4777			30568		26597	24960	30755	32699
D9PU37	>tr|D9PU37|D9PU37_METTM Uncharacterized protein OS=Methanothermobacter marburgensis (strain DSM 2133 / 14651 / NBRC 100331 / OCM 82 / Marburg) GN=MTBMA_c01260 PE=4 SV=1	Uncharacterized protein	4	4	4	9.5	39.288	367	1.8557e-15	0.0332189	3.77994	31241	29522.2		7.60573				31241	27284	27954	31879	30972
D9PW04	>tr|D9PW04|D9PW04_METTM Predicted pseudomurein-binding protein OS=Methanothermobacter marburgensis (strain DSM 2133 / 14651 / NBRC 100331 / OCM 82 / Marburg) GN=MTBMA_c08070 PE=4 SV=1	Predicted pseudomurein-binding protein	7	7	7	24.3	61.288	577	2.4854e-45	0.00450153	3.91758	26493.5	51895.2	10.7693	16.1251			24476	28511	43970	45949	61633	56029
D9PUL9	>tr|D9PUL9|D9PUL9_METTM HycB-related protein OS=Methanothermobacter marburgensis (strain DSM 2133 / 14651 / NBRC 100331 / OCM 82 / Marburg) GN=MTBMA_c03110 PE=4 SV=1	HycB-related protein	5	5	5	39.2	15.848	143	4.6749e-44	0.003831	4.00501	33018.5	66119.8	4.91913	15.7283			34167	31870	72027	77739	56665	58048
D9PX27	>tr|D9PX27|D9PX27_METTM Probable cobyric acid synthase OS=Methanothermobacter marburgensis (strain DSM 2133 / 14651 / NBRC 100331 / OCM 82 / Marburg) GN=cobQ PE=3 SV=1	Probable cobyric acid synthase	4	4	4	8.5	55.964	505	1.7064e-12	0.0219624	4.14	15743	16294		10.4302				15743	14210	16152	16452	18362
D9PX52	>tr|D9PX52|D9PX52_METTM Uncharacterized protein OS=Methanothermobacter marburgensis (strain DSM 2133 / 14651 / NBRC 100331 / OCM 82 / Marburg) GN=MTBMA_c12100 PE=4 SV=1	Uncharacterized protein	3	3	3	29.3	10.943	99	1.2295e-23	0.0207385	4.27195	37120.5	79288.5	3.24023	41.0876			37971	36270	53109	58249	81206	124590
D9PXA6	>tr|D9PXA6|D9PXA6_METTM Predicted bifunctional inositol-1 monophosphatase/fructose-1,6-bisphosphatase OS=Methanothermobacter marburgensis (strain DSM 2133 / 14651 / NBRC 100331 / OCM 82 / Marburg) GN=suhB PE=4 SV=1	Predicted bifunctional inositol-1 monophosphatase/fructose-1,6-bisphosphatase	8	8	8	34.2	30.676	281	3.5589e-92	0.00164835	4.27249	68734	146832	6.55525	8.2607			65548	71920	153670	160370	135270	138020
D9PY01	>tr|D9PY01|D9PY01_METTM Hmd co-occurring protein HcgG OS=Methanothermobacter marburgensis (strain DSM 2133 / 14651 / NBRC 100331 / OCM 82 / Marburg) GN=hcgG PE=4 SV=1	Hmd co-occurring protein HcgG	8	8	8	17.6	55.268	505	1.0887e-30	0.022399	4.28122	31595	33816.2		18.356			31595		37293	39878	25786	32308
P80910	>sp|P80910|IORA_METTM Indolepyruvate oxidoreductase subunit IorA OS=Methanothermobacter marburgensis (strain DSM 2133 / 14651 / NBRC 100331 / OCM 82 / Marburg) GN=iorA PE=1 SV=2	Indolepyruvate oxidoreductase subunit IorA	8	8	8	12.8	67.097	618	2.3773e-66	0.0211866	4.43693	70986	78740		21.6765				70986	80503	101280	60780	72397
D9PWN9	>tr|D9PWN9|D9PWN9_METTM Nitrogen regulatory protein GlnK OS=Methanothermobacter marburgensis (strain DSM 2133 / 14651 / NBRC 100331 / OCM 82 / Marburg) GN=glnK1 PE=3 SV=1	Nitrogen regulatory protein GlnK	5	5	5	56.2	12.513	112	1.3196e-77	0.000612447	4.55304	78973.7	269678	64.7214	10.779		30514	132380	74027	229320	268100	287150	294140
D9PVC6	>tr|D9PVC6|D9PVC6_METTM Orotidine 5-phosphate decarboxylase OS=Methanothermobacter marburgensis (strain DSM 2133 / 14651 / NBRC 100331 / OCM 82 / Marburg) GN=pyrF PE=3 SV=1	Orotidine 5-phosphate decarboxylase	5	5	5	25.3	23.373	217	5.1184e-12	0.0123864	4.58827	128750	147685		8.03941			128750		158460	155280	132160	144840
D9PUF5	>tr|D9PUF5|D9PUF5_METTM Archaeal glutamate synthase [NADPH] OS=Methanothermobacter marburgensis (strain DSM 2133 / 14651 / NBRC 100331 / OCM 82 / Marburg) GN=MTBMA_c02450 PE=3 SV=1	Archaeal glutamate synthase [NADPH]	10	10	10	26.6	51.547	481	6.296e-43	0.00228182	4.59971	31357.3	108176	58.8797	23.4042	10693	46231	37148		91688	143950	88906	108160
D9PVM4	>tr|D9PVM4|D9PVM4_METTM Glutamate-1-semialdehyde 2,1-aminomutase OS=Methanothermobacter marburgensis (strain DSM 2133 / 14651 / NBRC 100331 / OCM 82 / Marburg) GN=hemL PE=3 SV=1	Glutamate-1-semialdehyde 2,1-aminomutase	8	8	8	22.5	46.631	426	3.982e-101	0.00142728	4.61232	67684	156090	0.202675	12.8736			67781	67587	135510	142460	176100	170290
D9PUJ8	>tr|D9PUJ8|D9PUJ8_METTM Acetyl-CoA decarbonylase/synthase complex subunit epsilon OS=Methanothermobacter marburgensis (strain DSM 2133 / 14651 / NBRC 100331 / OCM 82 / Marburg) GN=cdhB PE=3 SV=1	Acetyl-CoA decarbonylase/synthase complex subunit epsilon	5	5	5	43.5	19.338	170	1.0902e-104	0.0114708	4.61701	72443	167235	84.7771	28.7615		115870	29016		234670	123570	145250	165450
D9PUV6	>tr|D9PUV6|D9PUV6_METTM Nicotinate-nucleotide pyrophosphorylase [carboxylating] OS=Methanothermobacter marburgensis (strain DSM 2133 / 14651 / NBRC 100331 / OCM 82 / Marburg) GN=nadC PE=3 SV=1	Nicotinate-nucleotide pyrophosphorylase [carboxylating]	3	3	3	10.4	30.341	279	9.6017e-12	0.0150007	4.69024	19780	23193.2		18.9497			19780		23580	29247	20427	19519
D9PWM0	>tr|D9PWM0|D9PWM0_METTM CBS domain containing protein OS=Methanothermobacter marburgensis (strain DSM 2133 / 14651 / NBRC 100331 / OCM 82 / Marburg) GN=MTBMA_c10240 PE=4 SV=1	CBS domain containing protein	7	7	7	55.8	17.44	156	8.5977e-100	0.0109891	4.949	46680.5	115511	11.2533	37.195			42966	50395	51254	141570	134280	134940
D9PUR5	>tr|D9PUR5|D9PUR5_METTM Predicted dTDP-glucose 4,6-dehydratase OS=Methanothermobacter marburgensis (strain DSM 2133 / 14651 / NBRC 100331 / OCM 82 / Marburg) GN=MTBMA_c03610 PE=3 SV=1	Predicted dTDP-glucose 4,6-dehydratase	5	5	5	15.5	38.667	336	1.5506e-29	0.00802263	5.04284	26235	33074.8		10.9984				26235	33188	37150	33655	28306
D9PYH1	>tr|D9PYH1|D9PYH1_METTM DNA-directed RNA polymerase subunit OS=Methanothermobacter marburgensis (strain DSM 2133 / 14651 / NBRC 100331 / OCM 82 / Marburg) GN=rpoM PE=3 SV=1	DNA-directed RNA polymerase subunit	2	2	2	18.3	12.304	104	6.2669e-17	0.017286	5.25138	45503.5	119478	29.8563	44.0775			55110	35897	71181	95281	192970	118480
D9PUC8	>tr|D9PUC8|D9PUC8_METTM Uncharacterized protein OS=Methanothermobacter marburgensis (strain DSM 2133 / 14651 / NBRC 100331 / OCM 82 / Marburg) GN=MTBMA_c02170 PE=4 SV=1	Uncharacterized protein	6	6	6	38.9	21.041	180	1.2225e-44	0.00569976	5.2582	45871	60299.8		6.47616			45871		56587	64006	57284	63322
D9PUI3	>tr|D9PUI3|D9PUI3_METTM Predicted ATPase OS=Methanothermobacter marburgensis (strain DSM 2133 / 14651 / NBRC 100331 / OCM 82 / Marburg) GN=MTBMA_c02730 PE=3 SV=1	Predicted ATPase	5	5	5	8	66.383	591	8.977e-14	0.00566392	5.29599	23933	31687.2		7.96661				23933	30451	33807	33766	28725
D9PW10	>tr|D9PW10|D9PW10_METTM 2,3-bisphosphoglycerate-independent phosphoglycerate mutase OS=Methanothermobacter marburgensis (strain DSM 2133 / 14651 / NBRC 100331 / OCM 82 / Marburg) GN=apgM PE=3 SV=1	2,3-bisphosphoglycerate-independent phosphoglycerate mutase	9	9	9	32.3	43.147	393	2.7003e-57	0.00463996	5.54966	70489	97797.5		9.94897				70489	96756	110460	97234	86740
D9PYA3	>tr|D9PYA3|D9PYA3_METTM Uncharacterized protein OS=Methanothermobacter marburgensis (strain DSM 2133 / 14651 / NBRC 100331 / OCM 82 / Marburg) GN=MTBMA_c16220 PE=4 SV=1	Uncharacterized protein	7	7	7	75.3	10.049	89	1.6903e-134	0.000131104	5.59477	177755	994498	90.4205	9.94534	154440	12089	398050	146440	1000200	867390	1109000	1001400
D9PX91	>tr|D9PX91|D9PX91_METTM Uncharacterized protein OS=Methanothermobacter marburgensis (strain DSM 2133 / 14651 / NBRC 100331 / OCM 82 / Marburg) GN=MTBMA_c12510 PE=4 SV=1	Uncharacterized protein	2	2	2	16.4	14.256	128	5.752e-12	0.00313036	5.93673	15157	22495.8		9.29906			15157		22455	25345	20362	21821
D9PUL5	>tr|D9PUL5|D9PUL5_METTM Phosphate-specific transport system accessory protein PhoU OS=Methanothermobacter marburgensis (strain DSM 2133 / 14651 / NBRC 100331 / OCM 82 / Marburg) GN=phoU1 PE=3 SV=1	Phosphate-specific transport system accessory protein PhoU	7	7	7	41.4	24.521	215	6.6784e-40	0.00131337	6.73599	39908	67205		5.05425				39908	70457	69011	66674	62678
D9PWP2	>tr|D9PWP2|D9PWP2_METTM Nitrogen regulatory protein GlnK OS=Methanothermobacter marburgensis (strain DSM 2133 / 14651 / NBRC 100331 / OCM 82 / Marburg) GN=glnK2 PE=3 SV=1	Nitrogen regulatory protein GlnK	3	3	3	33	12.367	112	1.2591e-15	0.00154475	7.58103	25097	47565.2		17.553			25097		55644	38041	53392	43184
D9PV97	>tr|D9PV97|D9PV97_METTM Uncharacterized protein OS=Methanothermobacter marburgensis (strain DSM 2133 / 14651 / NBRC 100331 / OCM 82 / Marburg) GN=MTBMA_c05500 PE=4 SV=1	Uncharacterized protein	4	4	4	62.3	7.6799	69	1.1194e-100	2.36832e-05	8.90845	38166	170000	20.5429	7.46796			43710	32622	189030	164220	163690	163060
Q60036	>sp|Q60036|SODF_METTM Superoxide dismutase [Fe] OS=Methanothermobacter marburgensis (strain DSM 2133 / 14651 / NBRC 100331 / OCM 82 / Marburg) GN=sod PE=3 SV=1	Superoxide dismutase [Fe]	5	5	5	31.7	23.829	202	5.1338e-44	0.0445616	9.25895	338250	1.04395e+06		6.71401				338250	1039400	976240	1116200
D9PV07	>tr|D9PV07|D9PV07_METTM Predicted phosphoesterase OS=Methanothermobacter marburgensis (strain DSM 2133 / 14651 / NBRC 100331 / OCM 82 / Marburg) GN=MTBMA_c04530 PE=4 SV=1	Predicted phosphoesterase	3	3	3	15.7	23.8	223	1.2939e-19	0.00128788	9.37223	13352	31284.5		23.1375			13352		30834	41654	25963	26687
P11564	>sp|P11564|MCRD_METTM Methyl-coenzyme M reductase I operon protein D OS=Methanothermobacter marburgensis (strain DSM 2133 / 14651 / NBRC 100331 / OCM 82 / Marburg) GN=mcrD PE=2 SV=2	Methyl-coenzyme M reductase I operon protein D	7	7	7	51.7	16.811	145	6.8414e-48	8.67413e-05	9.63039	33088.7	238992	57.6146	16.7326		55085	22834	21347	204600	296370	222100	232900
D9PV96	>tr|D9PV96|D9PV96_METTM Uncharacterized protein OS=Methanothermobacter marburgensis (strain DSM 2133 / 14651 / NBRC 100331 / OCM 82 / Marburg) GN=MTBMA_c05490 PE=4 SV=1	Uncharacterized protein	23	23	23	60.1	55.661	499	0	3.86466e-05	10.1489	380829	3865000	103.868	13.3208	33233	46024	764740	679320	3745600	3497000	4621900	3595500
D9PW72	>tr|D9PW72|D9PW72_METTM Uncharacterized protein OS=Methanothermobacter marburgensis (strain DSM 2133 / 14651 / NBRC 100331 / OCM 82 / Marburg) GN=MTBMA_c08750 PE=4 SV=1	Uncharacterized protein	5	5	5	46.7	10.616	90	1.136e-29	0.00117381	10.5696	18023	95248	61.8321	28.5826		25903	10143		107890	120080	95810	57212
D9PW01	>tr|D9PW01|D9PW01_METTM Polyferredoxin OS=Methanothermobacter marburgensis (strain DSM 2133 / 14651 / NBRC 100331 / OCM 82 / Marburg) GN=MTBMA_c08040 PE=4 SV=1	Polyferredoxin	6	6	6	24.7	27.554	251	6.3151e-28	0.000100319	12.938	20698	66947.5		13.2044			20698		68003	64147	57238	78402
D9PYS8	>tr|D9PYS8|D9PYS8_METTM 30S ribosomal protein S15 OS=Methanothermobacter marburgensis (strain DSM 2133 / 14651 / NBRC 100331 / OCM 82 / Marburg) GN=rps15 PE=3 SV=1	30S ribosomal protein S15	4	4	4	33.1	15.535	133	1.9849e-26	2.29846e-07		348352		7.78825		343880	319690	344700	385140
D9PV71	>tr|D9PV71|D9PV71_METTM 30S ribosomal protein S4 OS=Methanothermobacter marburgensis (strain DSM 2133 / 14651 / NBRC 100331 / OCM 82 / Marburg) GN=rps4 PE=3 SV=1	30S ribosomal protein S4	2	2	2	11.1	19.765	171	3.5317e-14	0.000394534		367578		28.2014		408240	213380	437800	410890
D9PXY3	>tr|D9PXY3|D9PXY3_METTM 50S ribosomal protein L10e OS=Methanothermobacter marburgensis (strain DSM 2133 / 14651 / NBRC 100331 / OCM 82 / Marburg) GN=rpl10e PE=3 SV=1	50S ribosomal protein L10e	4	4	4	30.6	18.077	160	3.4329e-34	2.82843e-08		247965		5.48182		260470	228620	250990	251780
D9PX25	>tr|D9PX25|D9PX25_METTM Predicted ATP-dependent protease La OS=Methanothermobacter marburgensis (strain DSM 2133 / 14651 / NBRC 100331 / OCM 82 / Marburg) GN=lonB1 PE=4 SV=1	Predicted ATP-dependent protease La	8	8	8	13.5	70.296	644	2.7213e-18	0.0240879		68199		2.53601		68307	66418	69872
D9PTZ2	>tr|D9PTZ2|D9PTZ2_METTM Alanine dehydrogenase OS=Methanothermobacter marburgensis (strain DSM 2133 / 14651 / NBRC 100331 / OCM 82 / Marburg) GN=ala PE=3 SV=1	Alanine dehydrogenase	4	4	4	10.3	36.18	330	1.2598e-11	0.0314707			45555.3		24.0372						55088	33595	47983
D9PU79	>tr|D9PU79|D9PU79_METTM Carbonic anhydrase OS=Methanothermobacter marburgensis (strain DSM 2133 / 14651 / NBRC 100331 / OCM 82 / Marburg) GN=cab PE=4 SV=1	Carbonic anhydrase	2	2	2	12.8	18.787	172	1.5995e-11	0.0243074			24911.7		4.90904						24319	26318	24098
D9PUK0	>tr|D9PUK0|D9PUK0_METTM CO dehydrogenase maturation factor OS=Methanothermobacter marburgensis (strain DSM 2133 / 14651 / NBRC 100331 / OCM 82 / Marburg) GN=MTBMA_c02900 PE=4 SV=1	CO dehydrogenase maturation factor	3	3	3	15.7	27.335	248	9.6679e-37	0.0261332			42664.3		13.009					44214	47275		36504
D9PTZ4	>tr|D9PTZ4|D9PTZ4_METTM Cobyrinic acid a,c-diamide synthase-related protein OS=Methanothermobacter marburgensis (strain DSM 2133 / 14651 / NBRC 100331 / OCM 82 / Marburg) GN=MTBMA_c00820 PE=4 SV=1	Cobyrinic acid a,c-diamide synthase-related protein	6	6	6	10	53.343	489	2.0859e-14	0.0244333			30804.3		5.84841					30569	32712		29132
D9PVJ1	>tr|D9PVJ1|D9PVJ1_METTM F420-dependent glutamate synthase OS=Methanothermobacter marburgensis (strain DSM 2133 / 14651 / NBRC 100331 / OCM 82 / Marburg) GN=MTBMA_c06440 PE=4 SV=1	F420-dependent glutamate synthase	5	5	5	13.1	38.459	351	5.2358e-17	0.00534295			36939.5		46.9892					34579	60590	18801	33788
D9PY57	>tr|D9PY57|D9PY57_METTM FO synthase subunit 1 OS=Methanothermobacter marburgensis (strain DSM 2133 / 14651 / NBRC 100331 / OCM 82 / Marburg) GN=cofG PE=3 SV=1	FO synthase subunit 1	6	6	6	16	40.552	357	2.7613e-18	0.00014513			64737.8		23.5295					76955	78700	53792	49504
D9PWI7	>tr|D9PWI7|D9PWI7_METTM Glycerol-1-phosphate dehydrogenase [NAD(P)+] OS=Methanothermobacter marburgensis (strain DSM 2133 / 14651 / NBRC 100331 / OCM 82 / Marburg) GN=egsA PE=3 SV=1	Glycerol-1-phosphate dehydrogenase [NAD(P)+]	5	5	5	20.5	36.765	347	7.492e-49	9.38142e-08			86742.5		6.7009					79017	86435	88601	92917
D9PY12	>tr|D9PY12|D9PY12_METTM Hmd co-occurring protein HcgE OS=Methanothermobacter marburgensis (strain DSM 2133 / 14651 / NBRC 100331 / OCM 82 / Marburg) GN=hcgE PE=4 SV=1	Hmd co-occurring protein HcgE	3	3	3	13.2	23.002	212	2.99e-10	0.0296069			19416.7		20.9157					22940	14975		20335
D9PUM0	>tr|D9PUM0|D9PUM0_METTM HycB-related protein OS=Methanothermobacter marburgensis (strain DSM 2133 / 14651 / NBRC 100331 / OCM 82 / Marburg) GN=MTBMA_c03120 PE=4 SV=1	HycB-related protein	2	2	2	12.3	17.97	162	6.5761e-07	0.02606			29417		12.7855					28150	26453		33648
P11566	>sp|P11566|MCRC_METTM Methyl-coenzyme M reductase I operon protein C OS=Methanothermobacter marburgensis (strain DSM 2133 / 14651 / NBRC 100331 / OCM 82 / Marburg) GN=mcrC PE=2 SV=1	Methyl-coenzyme M reductase I operon protein C	3	2	2	16.2	21.235	198	5.0098e-09	0.0276314			19744		16.9143						16551	19468	23213
D9PYM6	>tr|D9PYM6|D9PYM6_METTM Molybdenum cofactor biosynthesis protein OS=Methanothermobacter marburgensis (strain DSM 2133 / 14651 / NBRC 100331 / OCM 82 / Marburg) GN=moeA2 PE=4 SV=1	Molybdenum cofactor biosynthesis protein	8	8	8	18.3	43.492	404	1.3387e-47	0.00153173			104508		36.4423					113890	48491	123460	132190
D9PUN8	>tr|D9PUN8|D9PUN8_METTM Phosphomannomutase related protein OS=Methanothermobacter marburgensis (strain DSM 2133 / 14651 / NBRC 100331 / OCM 82 / Marburg) GN=MTBMA_c03340 PE=4 SV=1	Phosphomannomutase related protein	5	5	4	9.4	48.948	436	1.0415e-08	5.41703e-06			38268.8		13.2864					42542	42674	34986	32873
D9PTY9;D9PWD1	>tr|D9PTY9|D9PTY9_METTM Predicted DNA methylase OS=Methanothermobacter marburgensis (strain DSM 2133 / 14651 / NBRC 100331 / OCM 82 / Marburg) GN=MTBMA_c00770 PE=4 SV=1;>tr|D9PWD1|D9PWD1_METTM Predicted adenine-specific DNA methylase OS=Methanothermobacter	Predicted adenine-specific DNA methylase	3	3	3	2.7	100.75	881	3.0421e-08	0.0261452			20827.7		13.045					22009	22754		17720
D9PV12	>tr|D9PV12|D9PV12_METTM Predicted aspartate aminotransferase OS=Methanothermobacter marburgensis (strain DSM 2133 / 14651 / NBRC 100331 / OCM 82 / Marburg) GN=asp2 PE=3 SV=1	Predicted aspartate aminotransferase	5	5	5	14.2	41.105	372	6.0534e-39	2.01294e-09			53154.2		3.52483					55781	51608	53187	52041
D9PW88	>tr|D9PW88|D9PW88_METTM Predicted ATPase OS=Methanothermobacter marburgensis (strain DSM 2133 / 14651 / NBRC 100331 / OCM 82 / Marburg) GN=MTBMA_c08910 PE=4 SV=1	Predicted ATPase	3	3	3	5.7	60.083	527	7.3584e-07	0.0270938			22863		15.6325					26426	19278		22885
D9PXW2	>tr|D9PXW2|D9PXW2_METTM Predicted hydrolase OS=Methanothermobacter marburgensis (strain DSM 2133 / 14651 / NBRC 100331 / OCM 82 / Marburg) GN=MTBMA_c14810 PE=4 SV=1	Predicted hydrolase	7	7	7	17.6	49.855	448	7.093e-52	6.25692e-08			53709.8		6.26114					56048	55165	48719	54907
D9PU41	>tr|D9PU41|D9PU41_METTM Predicted ribokinase OS=Methanothermobacter marburgensis (strain DSM 2133 / 14651 / NBRC 100331 / OCM 82 / Marburg) GN=MTBMA_c01300 PE=3 SV=1	Predicted ribokinase	5	5	5	23	33.889	309	3.5963e-40	1.65204e-08			27235.8		5.0103					26400	26280	27043	29220
D9PXK5	>tr|D9PXK5|D9PXK5_METTM Predicted Xaa-Pro dipeptidase OS=Methanothermobacter marburgensis (strain DSM 2133 / 14651 / NBRC 100331 / OCM 82 / Marburg) GN=pepQ PE=4 SV=1	Predicted Xaa-Pro dipeptidase	4	4	3	12.5	35.879	327	1.5686e-06	0.0240328			17505.3		1.40754					17228	17589		17699
D9PX93	>tr|D9PX93|D9PX93_METTM Predicted zinc metalloprotease OS=Methanothermobacter marburgensis (strain DSM 2133 / 14651 / NBRC 100331 / OCM 82 / Marburg) GN=tldD PE=4 SV=1	Predicted zinc metalloprotease	4	4	4	9	48.308	454	8.0525e-22	0.0282053			29200		18.1762					35175	25032	27393
D9PYW1	>tr|D9PYW1|D9PYW1_METTM Probable cobyrinic acid A,C-diamide synthase OS=Methanothermobacter marburgensis (strain DSM 2133 / 14651 / NBRC 100331 / OCM 82 / Marburg) GN=cobB PE=3 SV=1	Probable cobyrinic acid A,C-diamide synthase	3	3	3	6.4	49.539	451	7.7234e-15	0.0348363			17771.7		28.7385					12578		22788	17949
D9PU44	>tr|D9PU44|D9PU44_METTM Protein FdhD homolog OS=Methanothermobacter marburgensis (strain DSM 2133 / 14651 / NBRC 100331 / OCM 82 / Marburg) GN=fdhD PE=3 SV=1	Protein FdhD homolog	3	3	3	10	27.99	250	1.1477e-08	0.030375			16987.3		22.2615					21295		14214	15453
P80903	>sp|P80903|PORD_METTM Pyruvate synthase subunit PorD OS=Methanothermobacter marburgensis (strain DSM 2133 / 14651 / NBRC 100331 / OCM 82 / Marburg) GN=porD PE=1 SV=2	Pyruvate synthase subunit PorD	2	2	2	25.9	9.2005	81	7.4945e-09	4.92139e-08			45813.5		6.01435					48448	47814	42757	44235
D9PXR7	>tr|D9PXR7|D9PXR7_METTM Triosephosphate isomerase OS=Methanothermobacter marburgensis (strain DSM 2133 / 14651 / NBRC 100331 / OCM 82 / Marburg) GN=tpiA PE=3 SV=1	Triosephosphate isomerase	4	4	4	22.5	22.767	222	2.7162e-42	0.024849			91549.3		8.21487					92489	83603		98556
D9PVH6	>tr|D9PVH6|D9PVH6_METTM tRNA-guanine(15) transglycosylase OS=Methanothermobacter marburgensis (strain DSM 2133 / 14651 / NBRC 100331 / OCM 82 / Marburg) GN=tgtA PE=3 SV=1	tRNA-guanine(15) transglycosylase	4	4	4	6	72.55	645	1.1105e-14	3.52726e-05			15719.2		18.3405					12962	14242	16078	19595
D9PWQ4	>tr|D9PWQ4|D9PWQ4_METTM Uncharacterized protein OS=Methanothermobacter marburgensis (strain DSM 2133 / 14651 / NBRC 100331 / OCM 82 / Marburg) GN=MTBMA_c10580 PE=4 SV=1	Uncharacterized protein	8	8	8	8.6	104.65	964	2.4761e-27	6.09989e-08			93422		6.23454					92244	85718	98754	96972
D9PY56	>tr|D9PY56|D9PY56_METTM Uncharacterized protein OS=Methanothermobacter marburgensis (strain DSM 2133 / 14651 / NBRC 100331 / OCM 82 / Marburg) GN=MTBMA_c15750 PE=4 SV=1	Uncharacterized protein	4	4	4	24.1	16.208	145	9.1812e-29	1.20206e-06			45654.5		10.2911					48137	50770	43441	40270
D9PY97	>tr|D9PY97|D9PY97_METTM Uncharacterized protein OS=Methanothermobacter marburgensis (strain DSM 2133 / 14651 / NBRC 100331 / OCM 82 / Marburg) GN=MTBMA_c16160 PE=4 SV=1	Uncharacterized protein	5	5	5	15.6	38.766	339	6.7511e-37	1.99259e-06			47271.5		11.2098					46960	39947	50271	51908
D9PV06	>tr|D9PV06|D9PV06_METTM Uncharacterized protein OS=Methanothermobacter marburgensis (strain DSM 2133 / 14651 / NBRC 100331 / OCM 82 / Marburg) GN=MTBMA_c04520 PE=4 SV=1	Uncharacterized protein	3	3	3	17.2	20.062	174	6.0547e-27	0.00081735			48054.5		32.3018					57324	62683	27818	44393
D9PWI9	>tr|D9PWI9|D9PWI9_METTM Uncharacterized protein OS=Methanothermobacter marburgensis (strain DSM 2133 / 14651 / NBRC 100331 / OCM 82 / Marburg) GN=MTBMA_c09920 PE=4 SV=1	Uncharacterized protein	4	4	4	15.5	25.183	233	1.696e-13	0.0240133			20183.3		0.63859					20280		20037	20233
D9PWN1	>tr|D9PWN1|D9PWN1_METTM Uncharacterized protein OS=Methanothermobacter marburgensis (strain DSM 2133 / 14651 / NBRC 100331 / OCM 82 / Marburg) GN=MTBMA_c10350 PE=4 SV=1	Uncharacterized protein	5	5	5	19.4	28.564	253	9.5378e-18	0.024244			26253.7		4.35831						25287	25957	27517
D9PWY2	>tr|D9PWY2|D9PWY2_METTM Uncharacterized protein OS=Methanothermobacter marburgensis (strain DSM 2133 / 14651 / NBRC 100331 / OCM 82 / Marburg) GN=MTBMA_c11360 PE=4 SV=1	Uncharacterized protein	2	2	2	12.7	18.319	158	1.0101e-07	0.0244623			10093.7		6.04464					9422.2	10614		10245
D9PVE9	>tr|D9PVE9|D9PVE9_METTM Uncharacterized protein OS=Methanothermobacter marburgensis (strain DSM 2133 / 14651 / NBRC 100331 / OCM 82 / Marburg) GN=MTBMA_c06020 PE=4 SV=1	Uncharacterized protein	3	3	3	20.2	19.94	183	4.6258e-15	0.0247614			100275		7.77689					99361	108490	92974
D9PUM8	>tr|D9PUM8|D9PUM8_METTM Uncharacterized protein OS=Methanothermobacter marburgensis (strain DSM 2133 / 14651 / NBRC 100331 / OCM 82 / Marburg) GN=MTBMA_c03200 PE=4 SV=1	Uncharacterized protein	2	2	2	14	31.572	285	4.4371e-16	0.0247754			27733		7.84893					28015	29755		25429
D9PU38	>tr|D9PU38|D9PU38_METTM Uncharacterized protein OS=Methanothermobacter marburgensis (strain DSM 2133 / 14651 / NBRC 100331 / OCM 82 / Marburg) GN=MTBMA_c01270 PE=4 SV=1	Uncharacterized protein	2	2	2	17.8	18.382	169	1.3057e-13	0.0248082			29213.3		8.01412					26840		29279	31521
D9PUU9	>tr|D9PUU9|D9PUU9_METTM Uncharacterized protein OS=Methanothermobacter marburgensis (strain DSM 2133 / 14651 / NBRC 100331 / OCM 82 / Marburg) GN=MTBMA_c03950 PE=4 SV=1	Uncharacterized protein	2	2	2	14.8	16.185	135	4.7443e-22	0.0255686			26872		11.1663					24579	25769		30268
D9PVP0	>tr|D9PVP0|D9PVP0_METTM UPF0278 protein MTBMA_c06930 OS=Methanothermobacter marburgensis (strain DSM 2133 / 14651 / NBRC 100331 / OCM 82 / Marburg) GN=MTBMA_c06930 PE=3 SV=1	UPF0278 protein MTBMA_c06930	4	4	4	17.7	25.358	220	2.9743e-10	0.0242254			27711.3		4.18335					27826	28809	26499

## Sheet: Identified proteins
Protein IDs	Fasta headers	Number of proteins	Peptides	Razor + unique peptides	Unique peptides	Sequence coverage [%]	Unique + razor sequence coverage [%]	Unique sequence coverage [%]	Mol. weight [kDa]	PEP	iBAQ
D9PX32	Thermosome, subunit beta (Chaperonin subunit) OS=Methanothermobacter marburgensis (strain DSM 2133 / 14651 / NBRC 100331 / OCM 82 / Marburg) GN=thsB PE=3 SV=1	1	38	38	32	87.1	87.1	68.8	57.755	0	95809000
D9PVQ1	Archaeal histone OS=Methanothermobacter marburgensis (strain DSM 2133 / 14651 / NBRC 100331 / OCM 82 / Marburg) GN=MTBMA_c07040 PE=4 SV=1	1	4	4	4	43.3	43.3	43.3	7.1483	1.2821e-53	75562000
D9PV19	Uncharacterized protein OS=Methanothermobacter marburgensis (strain DSM 2133 / 14651 / NBRC 100331 / OCM 82 / Marburg) GN=MTBMA_c04700 PE=4 SV=1	1	1	1	1	21.3	21.3	21.3	6.5775	3.9254e-52	52982000
Q50744	5,10-methylenetetrahydromethanopterin reductase OS=Methanothermobacter marburgensis (strain DSM 2133 / 14651 / NBRC 100331 / OCM 82 / Marburg) GN=mer PE=1 SV=1	1	19	19	19	80.4	80.4	80.4	33.488	0	47535000
P11558	Methyl-coenzyme M reductase I subunit alpha OS=Methanothermobacter marburgensis (strain DSM 2133 / 14651 / NBRC 100331 / OCM 82 / Marburg) GN=mcrA PE=1 SV=3	1	26	26	16	55.1	55.1	32.2	60.51	0	45447000
P11560	Methyl-coenzyme M reductase I subunit beta OS=Methanothermobacter marburgensis (strain DSM 2133 / 14651 / NBRC 100331 / OCM 82 / Marburg) GN=mcrB PE=1 SV=3	1	25	25	25	68.8	68.8	68.8	47.239	0	45269000
D9PU53	Tungsten formylmethanofuran dehydrogenase, subunit D OS=Methanothermobacter marburgensis (strain DSM 2133 / 14651 / NBRC 100331 / OCM 82 / Marburg) GN=fwdD PE=4 SV=1	1	8	8	8	87.7	87.7	87.7	14.281	0	44259000
P80187	Tetrahydromethanopterin S-methyltransferase subunit H OS=Methanothermobacter marburgensis (strain DSM 2133 / 14651 / NBRC 100331 / OCM 82 / Marburg) GN=mtrH PE=1 SV=2	1	14	14	14	87.1	87.1	87.1	33.473	0	40140000
P32440	5,10-methenyltetrahydromethanopterin hydrogenase OS=Methanothermobacter marburgensis (strain DSM 2133 / 14651 / NBRC 100331 / OCM 82 / Marburg) GN=hmd PE=1 SV=3	1	19	19	19	80.2	80.2	80.2	37.654	0	34871000
D9PXS9	Elongation factor 1-alpha OS=Methanothermobacter marburgensis (strain DSM 2133 / 14651 / NBRC 100331 / OCM 82 / Marburg) GN=tuf PE=3 SV=1	1	26	26	26	82.1	82.1	82.1	45.177	0	28979000
D9PUY3	Uncharacterized protein OS=Methanothermobacter marburgensis (strain DSM 2133 / 14651 / NBRC 100331 / OCM 82 / Marburg) GN=MTBMA_c04290 PE=4 SV=1	1	5	5	5	77.9	77.9	77.9	8.2115	2.3365e-103	28906000
D9PVQ2	50S ribosomal protein L7Ae OS=Methanothermobacter marburgensis (strain DSM 2133 / 14651 / NBRC 100331 / OCM 82 / Marburg) GN=rpl7ae PE=3 SV=1	1	3	3	3	38.2	38.2	38.2	13.124	3.9244e-137	27213000
D9PX60	Archaeal histone OS=Methanothermobacter marburgensis (strain DSM 2133 / 14651 / NBRC 100331 / OCM 82 / Marburg) GN=MTBMA_c12180 PE=4 SV=1	1	5	5	3	47.1	47.1	30.9	7.2694	3.4835e-56	27167000
P55300	F420-dependent methylenetetrahydromethanopterin dehydrogenase OS=Methanothermobacter marburgensis (strain DSM 2133 / 14651 / NBRC 100331 / OCM 82 / Marburg) GN=mtd PE=1 SV=3	1	21	21	21	87.3	87.3	87.3	29.614	0	26912000
Q59579	Tungsten-containing formylmethanofuran dehydrogenase 2 subunit C OS=Methanothermobacter marburgensis (strain DSM 2133 / 14651 / NBRC 100331 / OCM 82 / Marburg) GN=fwdC PE=2 SV=2	1	19	19	19	92.2	92.2	92.2	28.581	0	25426000
P58816	Methyl-coenzyme M reductase II subunit gamma OS=Methanothermobacter marburgensis (strain DSM 2133 / 14651 / NBRC 100331 / OCM 82 / Marburg) GN=mrtG PE=1 SV=3	1	20	20	20	74	74	74	30.535	0	25104000
P11562;C6EVZ6	Methyl-coenzyme M reductase I subunit gamma OS=Methanothermobacter marburgensis (strain DSM 2133 / 14651 / NBRC 100331 / OCM 82 / Marburg) GN=mcrG PE=1 SV=3	2	15	15	15	67.1	67.1	67.1	28.758	0	23816000
D9PU51	Tungsten formylmethanofuran dehydrogenase, subunit F OS=Methanothermobacter marburgensis (strain DSM 2133 / 14651 / NBRC 100331 / OCM 82 / Marburg) GN=fwdF PE=4 SV=1	1	16	16	16	55.6	55.6	55.6	38.577	0	23072000
D9PU54	Tungsten formylmethanofuran dehydrogenase, subunit A OS=Methanothermobacter marburgensis (strain DSM 2133 / 14651 / NBRC 100331 / OCM 82 / Marburg) GN=fwdA PE=4 SV=1	1	27	27	27	67.8	67.8	67.8	62.887	0	21984000
P60227	F420-non-reducing hydrogenase subunit A OS=Methanothermobacter marburgensis (strain DSM 2133 / 14651 / NBRC 100331 / OCM 82 / Marburg) GN=mvhA PE=1 SV=2	1	27	27	27	63.8	63.8	63.8	52.839	0	21463000
D9PU56	Tungsten formylmethanofuran dehydrogenase, subunit B OS=Methanothermobacter marburgensis (strain DSM 2133 / 14651 / NBRC 100331 / OCM 82 / Marburg) GN=fwdB PE=4 SV=1	1	22	22	22	60.9	60.9	60.9	48.509	0	20862000
P60239	F420-non-reducing hydrogenase subunit G OS=Methanothermobacter marburgensis (strain DSM 2133 / 14651 / NBRC 100331 / OCM 82 / Marburg) GN=mvhG PE=1 SV=2	1	20	20	20	82.8	82.8	82.8	33.754	0	20306000
Q59584	Tetrahydromethanopterin S-methyltransferase subunit B OS=Methanothermobacter marburgensis (strain DSM 2133 / 14651 / NBRC 100331 / OCM 82 / Marburg) GN=mtrB PE=1 SV=1	1	3	3	3	39	39	39	10.721	6.982e-125	17831000
Q50755	CoB--CoM heterodisulfide reductase subunit B OS=Methanothermobacter marburgensis (strain DSM 2133 / 14651 / NBRC 100331 / OCM 82 / Marburg) GN=hdrB PE=1 SV=1	1	16	16	16	73.2	73.2	73.2	33.458	0	17602000
P58815	Methyl-coenzyme M reductase II subunit alpha OS=Methanothermobacter marburgensis (strain DSM 2133 / 14651 / NBRC 100331 / OCM 82 / Marburg) GN=mrtA PE=1 SV=2	1	26	26	13	51.7	51.7	29.8	60.678	0	17394000
D9PXZ6	Methyl-coenzyme M reductase II, subunit beta OS=Methanothermobacter marburgensis (strain DSM 2133 / 14651 / NBRC 100331 / OCM 82 / Marburg) GN=mrtB PE=4 SV=1	1	19	19	19	54.6	54.6	54.6	46.999	0	17116000
Q50756	CoB--CoM heterodisulfide reductase iron-sulfur subunit A OS=Methanothermobacter marburgensis (strain DSM 2133 / 14651 / NBRC 100331 / OCM 82 / Marburg) GN=hdrA PE=1 SV=3	1	36	36	36	74.4	74.4	74.4	72.181	0	17056000
D9PYF9	F420-reducing hydrogenase, subunit alpha OS=Methanothermobacter marburgensis (strain DSM 2133 / 14651 / NBRC 100331 / OCM 82 / Marburg) GN=frhA PE=1 SV=1	1	18	18	18	70.9	70.9	70.9	44.811	0	15664000
D9PYC7	Formylmethanofuran--tetrahydromethanopterin formyltransferase OS=Methanothermobacter marburgensis (strain DSM 2133 / 14651 / NBRC 100331 / OCM 82 / Marburg) GN=ftr PE=3 SV=1	1	13	13	13	59.3	59.3	59.3	31.438	0	14162000
D9PYL1	Rubrerythrin OS=Methanothermobacter marburgensis (strain DSM 2133 / 14651 / NBRC 100331 / OCM 82 / Marburg) GN=fprB PE=4 SV=1	1	7	7	7	52.6	52.6	52.6	15.492	4.7534e-162	13879000
P51616	Methenyltetrahydromethanopterin cyclohydrolase OS=Methanothermobacter marburgensis (strain DSM 2133 / 14651 / NBRC 100331 / OCM 82 / Marburg) GN=mch PE=1 SV=2	1	21	21	21	83.4	83.4	83.4	34.229	0	13870000
Q50497	Type A flavoprotein FprA OS=Methanothermobacter marburgensis (strain DSM 2133 / 14651 / NBRC 100331 / OCM 82 / Marburg) GN=fprA PE=1 SV=1	1	17	17	17	48.8	48.8	48.8	45.204	0	13749000
D9PWR0	Prefoldin subunit beta OS=Methanothermobacter marburgensis (strain DSM 2133 / 14651 / NBRC 100331 / OCM 82 / Marburg) GN=pfdB PE=3 SV=1	1	9	9	9	81.8	81.8	81.8	13.821	1.127e-140	13383000
D9PTX7	DNA/RNA-binding protein Alba OS=Methanothermobacter marburgensis (strain DSM 2133 / 14651 / NBRC 100331 / OCM 82 / Marburg) GN=albA PE=3 SV=1	1	5	5	5	48.4	48.4	48.4	10.018	1.6111e-41	13311000
P60238	F420-non-reducing hydrogenase iron-sulfur subunit D OS=Methanothermobacter marburgensis (strain DSM 2133 / 14651 / NBRC 100331 / OCM 82 / Marburg) GN=mvhD PE=1 SV=2	1	5	5	5	40.4	40.4	40.4	15.929	3.0472e-28	12793000
D9PUI8	Elongation factor 1-beta OS=Methanothermobacter marburgensis (strain DSM 2133 / 14651 / NBRC 100331 / OCM 82 / Marburg) GN=ef1b PE=3 SV=1	1	4	4	4	36	36	36	9.5167	2.2141e-39	12661000
P80186	Tetrahydromethanopterin S-methyltransferase subunit E OS=Methanothermobacter marburgensis (strain DSM 2133 / 14651 / NBRC 100331 / OCM 82 / Marburg) GN=mtrE PE=1 SV=2	1	3	3	3	13.9	13.9	13.9	31.232	1.7084e-84	12019000
D9PUI4	Archaeal histone OS=Methanothermobacter marburgensis (strain DSM 2133 / 14651 / NBRC 100331 / OCM 82 / Marburg) GN=MTBMA_c02740 PE=4 SV=1	1	5	3	3	51.5	35.3	35.3	7.2614	6.9333e-49	11169000
D9PVL4	Thermosome, subunit alpha (Chaperonin subunit) OS=Methanothermobacter marburgensis (strain DSM 2133 / 14651 / NBRC 100331 / OCM 82 / Marburg) GN=thsA PE=3 SV=1	1	33	27	27	76.4	58.3	58.3	58.952	0	10456000
D9PYA3	Uncharacterized protein OS=Methanothermobacter marburgensis (strain DSM 2133 / 14651 / NBRC 100331 / OCM 82 / Marburg) GN=MTBMA_c16220 PE=4 SV=1	1	7	7	7	75.3	75.3	75.3	10.049	1.6903e-134	9938500
D9PYF6	F420-reducing hydrogenase, subunit beta OS=Methanothermobacter marburgensis (strain DSM 2133 / 14651 / NBRC 100331 / OCM 82 / Marburg) GN=frhB PE=1 SV=1	1	17	17	17	66.5	66.5	66.5	30.743	0	9863400
D9PUH5	Fructose 1,6-bisphosphatase OS=Methanothermobacter marburgensis (strain DSM 2133 / 14651 / NBRC 100331 / OCM 82 / Marburg) GN=MTBMA_c02650 PE=4 SV=1	1	23	23	23	84.1	84.1	84.1	40.386	0	9625500
D9PW05	Predicted FMN-binding protein OS=Methanothermobacter marburgensis (strain DSM 2133 / 14651 / NBRC 100331 / OCM 82 / Marburg) GN=MTBMA_c08080 PE=4 SV=1	1	10	10	10	68.5	68.5	68.5	14.742	7.9657e-52	9341900
D9PYR4	UPF0147 protein MTBMA_c17940 OS=Methanothermobacter marburgensis (strain DSM 2133 / 14651 / NBRC 100331 / OCM 82 / Marburg) GN=MTBMA_c17940 PE=3 SV=1	1	7	7	7	88.1	88.1	88.1	9.6436	4.0508e-229	9228600
D9PXI0	V-type ATP synthase alpha chain OS=Methanothermobacter marburgensis (strain DSM 2133 / 14651 / NBRC 100331 / OCM 82 / Marburg) GN=atpA PE=3 SV=1	1	38	38	38	79.6	79.6	79.6	64.936	0	8517200
D9PXH9	V-type ATP synthase beta chain OS=Methanothermobacter marburgensis (strain DSM 2133 / 14651 / NBRC 100331 / OCM 82 / Marburg) GN=atpB PE=3 SV=1	1	21	21	21	62	62	62	51.664	0	8499000
D9PWM5	Putative snRNP Sm-like protein OS=Methanothermobacter marburgensis (strain DSM 2133 / 14651 / NBRC 100331 / OCM 82 / Marburg) GN=MTBMA_c10290 PE=3 SV=1	1	3	3	3	35.9	35.9	35.9	8.7339	1.4608e-77	8456900
D9PVQ3	30S ribosomal protein S28e OS=Methanothermobacter marburgensis (strain DSM 2133 / 14651 / NBRC 100331 / OCM 82 / Marburg) GN=rps28e PE=3 SV=1	1	5	5	5	66.2	66.2	66.2	7.695	4.8568e-65	8348700
D9PXI6	A1AO ATPase, subunit H OS=Methanothermobacter marburgensis (strain DSM 2133 / 14651 / NBRC 100331 / OCM 82 / Marburg) GN=ahaH PE=4 SV=1	1	7	7	7	62.5	62.5	62.5	11.477	2.4367e-120	8250900
D9PU09	H2-forming N5,N10-methylenetetrahydromethanopterin dehydrogenase II OS=Methanothermobacter marburgensis (strain DSM 2133 / 14651 / NBRC 100331 / OCM 82 / Marburg) GN=hmdII PE=4 SV=1	1	10	9	9	36.4	33.1	33.1	36.884	1.911e-264	8121600
D9PX96	Small heat shock protein OS=Methanothermobacter marburgensis (strain DSM 2133 / 14651 / NBRC 100331 / OCM 82 / Marburg) GN=hspA PE=3 SV=1	1	5	5	5	35.4	35.4	35.4	17.457	1.1037e-130	7986500
P80183	Tetrahydromethanopterin S-methyltransferase subunit D OS=Methanothermobacter marburgensis (strain DSM 2133 / 14651 / NBRC 100331 / OCM 82 / Marburg) GN=mtrD PE=1 SV=2	1	1	1	1	5.6	5.6	5.6	22.774	6.5361e-20	7591200
Q50774	Tetrahydromethanopterin S-methyltransferase subunit G OS=Methanothermobacter marburgensis (strain DSM 2133 / 14651 / NBRC 100331 / OCM 82 / Marburg) GN=mtrG PE=1 SV=2	1	4	4	4	40.7	40.7	40.7	9.51	5.984e-32	7499600
D9PV96	Uncharacterized protein OS=Methanothermobacter marburgensis (strain DSM 2133 / 14651 / NBRC 100331 / OCM 82 / Marburg) GN=MTBMA_c05490 PE=4 SV=1	1	23	23	23	60.1	60.1	60.1	55.661	0	7478300
P80185	Tetrahydromethanopterin S-methyltransferase subunit C OS=Methanothermobacter marburgensis (strain DSM 2133 / 14651 / NBRC 100331 / OCM 82 / Marburg) GN=mtrC PE=1 SV=3	1	3	3	3	10.9	10.9	10.9	27.117	5.4087e-25	7354900
D9PV09	Uncharacterized protein OS=Methanothermobacter marburgensis (strain DSM 2133 / 14651 / NBRC 100331 / OCM 82 / Marburg) GN=MTBMA_c04550 PE=4 SV=1	1	3	3	3	43.7	43.7	43.7	14.63	5.0125e-189	7074300
D9PY16	Uncharacterized protein OS=Methanothermobacter marburgensis (strain DSM 2133 / 14651 / NBRC 100331 / OCM 82 / Marburg) GN=MTBMA_c15350 PE=4 SV=1	1	7	7	7	63.6	63.6	63.6	9.8674	2.3445e-50	6991200
Q57109	Peroxiredoxin OS=Methanothermobacter marburgensis (strain DSM 2133 / 14651 / NBRC 100331 / OCM 82 / Marburg) GN=MTBMA_c06100 PE=3 SV=2	1	10	10	10	64	64	64	24.135	0	6903700
D9PYP6	6,7-dimethyl-8-ribityllumazine synthase OS=Methanothermobacter marburgensis (strain DSM 2133 / 14651 / NBRC 100331 / OCM 82 / Marburg) GN=ribH PE=3 SV=1	1	7	7	7	72.5	72.5	72.5	15.283	9.2307e-197	6775800
D9PYG1	Uncharacterized protein OS=Methanothermobacter marburgensis (strain DSM 2133 / 14651 / NBRC 100331 / OCM 82 / Marburg) GN=MTBMA_c16880 PE=4 SV=1	1	9	9	9	60.3	60.3	60.3	25.919	7.4982e-216	6654000
D9PXP5	Predicted rod shape-determining protein OS=Methanothermobacter marburgensis (strain DSM 2133 / 14651 / NBRC 100331 / OCM 82 / Marburg) GN=MTBMA_c14060 PE=4 SV=1	1	19	19	19	58.5	58.5	58.5	37.772	0	6482800
D9PYU4	Ketol-acid reductoisomerase OS=Methanothermobacter marburgensis (strain DSM 2133 / 14651 / NBRC 100331 / OCM 82 / Marburg) GN=ilvC PE=3 SV=1	1	18	18	18	71	71	71	36.4	0	6432700
Q50773	Tetrahydromethanopterin S-methyltransferase subunit F OS=Methanothermobacter marburgensis (strain DSM 2133 / 14651 / NBRC 100331 / OCM 82 / Marburg) GN=mtrF PE=1 SV=1	1	5	5	5	48.5	48.5	48.5	7.3179	2.1793e-17	6326000
D9PXS8	Elongation factor 2 OS=Methanothermobacter marburgensis (strain DSM 2133 / 14651 / NBRC 100331 / OCM 82 / Marburg) GN=fusA PE=3 SV=1	1	35	35	35	66.2	66.2	66.2	80.92	0	6030500
D9PXL5	Predicted universal stress protein OS=Methanothermobacter marburgensis (strain DSM 2133 / 14651 / NBRC 100331 / OCM 82 / Marburg) GN=uspA2 PE=4 SV=1	1	9	9	9	58.7	58.7	58.7	15.286	4.9235e-75	6015500
D9PUG8	50S ribosomal protein L11 OS=Methanothermobacter marburgensis (strain DSM 2133 / 14651 / NBRC 100331 / OCM 82 / Marburg) GN=rpl11p PE=3 SV=1	1	9	9	9	68.1	68.1	68.1	17.424	1.5184e-143	5906100
D9PXI3	V-type proton ATPase subunit E OS=Methanothermobacter marburgensis (strain DSM 2133 / 14651 / NBRC 100331 / OCM 82 / Marburg) GN=atpE PE=3 SV=1	1	12	12	12	58.3	58.3	58.3	22.664	0	5860100
P60232	Polyferredoxin protein MvhB OS=Methanothermobacter marburgensis (strain DSM 2133 / 14651 / NBRC 100331 / OCM 82 / Marburg) GN=mvhB PE=1 SV=2	1	16	16	16	52.7	52.7	52.7	44.049	0	5563600
D9PY88	CBS domain-containing protein OS=Methanothermobacter marburgensis (strain DSM 2133 / 14651 / NBRC 100331 / OCM 82 / Marburg) GN=MTBMA_c16070 PE=4 SV=1	1	10	10	10	40.1	40.1	40.1	29.786	4.0445e-116	5305500
D9PU52	Tungsten formylmethanofuran dehydrogenase, subunit G OS=Methanothermobacter marburgensis (strain DSM 2133 / 14651 / NBRC 100331 / OCM 82 / Marburg) GN=fwdG PE=4 SV=1	1	5	5	5	86.6	86.6	86.6	8.5579	3.1275e-163	5235900
D9PXN0	Glyceraldehyde-3-phosphate dehydrogenase OS=Methanothermobacter marburgensis (strain DSM 2133 / 14651 / NBRC 100331 / OCM 82 / Marburg) GN=gap PE=3 SV=1	1	13	13	13	52.8	52.8	52.8	36.876	0	5204700
D9PV68	50S ribosomal protein L14e OS=Methanothermobacter marburgensis (strain DSM 2133 / 14651 / NBRC 100331 / OCM 82 / Marburg) GN=rpl14e PE=3 SV=1	1	4	4	4	50.7	50.7	50.7	8.3796	1.2841e-36	5066800
D9PVF6	Ferritin OS=Methanothermobacter marburgensis (strain DSM 2133 / 14651 / NBRC 100331 / OCM 82 / Marburg) GN=ftnA PE=4 SV=1	1	11	11	11	70.3	70.3	70.3	19.607	0	5041200
D9PWR9	Proteasome subunit alpha OS=Methanothermobacter marburgensis (strain DSM 2133 / 14651 / NBRC 100331 / OCM 82 / Marburg) GN=psmA PE=3 SV=1	1	14	14	14	55.6	55.6	55.6	27.512	2.2596e-231	4998000
D9PYF7	F420-reducing hydrogenase, subunit gamma OS=Methanothermobacter marburgensis (strain DSM 2133 / 14651 / NBRC 100331 / OCM 82 / Marburg) GN=frhG PE=1 SV=1	1	8	8	8	54.2	54.2	54.2	30.237	1.9893e-180	4932400
D9PUA6	Prefoldin subunit alpha OS=Methanothermobacter marburgensis (strain DSM 2133 / 14651 / NBRC 100331 / OCM 82 / Marburg) GN=pfdA PE=3 SV=1	1	8	8	8	66.7	66.7	66.7	15.832	9.5764e-121	4719000
D9PWB1	Uncharacterized protein OS=Methanothermobacter marburgensis (strain DSM 2133 / 14651 / NBRC 100331 / OCM 82 / Marburg) GN=MTBMA_c09140 PE=4 SV=1	1	15	15	15	78.6	78.6	78.6	24.534	2.5208e-184	4705900
D9PW07	Predicted aspartyl/glutamyl-tRNA amidotransferase, subunit C OS=Methanothermobacter marburgensis (strain DSM 2133 / 14651 / NBRC 100331 / OCM 82 / Marburg) GN=gatC PE=4 SV=1	1	4	4	4	69	69	69	8.3381	1.1553e-55	4601100
D9PX61	Rubrerythrin OS=Methanothermobacter marburgensis (strain DSM 2133 / 14651 / NBRC 100331 / OCM 82 / Marburg) GN=MTBMA_c12190 PE=4 SV=1	1	8	8	8	50.3	50.3	50.3	18.217	1.0356e-186	4367400
D9PX53	Uncharacterized protein OS=Methanothermobacter marburgensis (strain DSM 2133 / 14651 / NBRC 100331 / OCM 82 / Marburg) GN=MTBMA_c12110 PE=4 SV=1	1	6	6	6	69.3	69.3	69.3	9.693	3.0749e-88	4318700
D9PYG9	DNA polymerase sliding clamp OS=Methanothermobacter marburgensis (strain DSM 2133 / 14651 / NBRC 100331 / OCM 82 / Marburg) GN=pcn PE=3 SV=1	1	12	12	12	74.6	74.6	74.6	27.89	0	4245900
D9PY90	CBS domain-containing protein OS=Methanothermobacter marburgensis (strain DSM 2133 / 14651 / NBRC 100331 / OCM 82 / Marburg) GN=MTBMA_c16090 PE=4 SV=1	1	17	17	17	62.6	62.6	62.6	34.426	0	4225200
D9PUW4	Site-determining protein OS=Methanothermobacter marburgensis (strain DSM 2133 / 14651 / NBRC 100331 / OCM 82 / Marburg) GN=MTBMA_c04100 PE=3 SV=1	1	8	8	8	47.5	47.5	47.5	27.199	6.8387e-169	4159500
D9PVQ5	Nucleoside diphosphate kinase OS=Methanothermobacter marburgensis (strain DSM 2133 / 14651 / NBRC 100331 / OCM 82 / Marburg) GN=ndk PE=3 SV=1	1	7	7	7	57	57	57	17.202	1.4183e-102	4042700
D9PU99	Predicted aminotransferase OS=Methanothermobacter marburgensis (strain DSM 2133 / 14651 / NBRC 100331 / OCM 82 / Marburg) GN=MTBMA_c01880 PE=3 SV=1	1	13	13	13	52.2	52.2	52.2	41.909	6.8007e-255	4024000
D9PVR0	Inorganic pyrophosphatase OS=Methanothermobacter marburgensis (strain DSM 2133 / 14651 / NBRC 100331 / OCM 82 / Marburg) GN=ppa PE=3 SV=1	1	8	8	8	66.5	66.5	66.5	20.157	2.872e-143	3990800
P42035	Probable Thioredoxin OS=Methanothermobacter marburgensis (strain DSM 2133 / 14651 / NBRC 100331 / OCM 82 / Marburg) GN=MTBMA_c12030 PE=1 SV=2	1	2	2	2	16.5	16.5	16.5	9.4058	6.1287e-06	3966100
D9PY61	Proteasome subunit beta OS=Methanothermobacter marburgensis (strain DSM 2133 / 14651 / NBRC 100331 / OCM 82 / Marburg) GN=psmB PE=3 SV=1	1	9	9	9	62.4	62.4	62.4	22.835	2.0727e-213	3916900
D9PWF7	2-amino-3,7-dideoxy-D-threo-hept-6-ulosonate synthase OS=Methanothermobacter marburgensis (strain DSM 2133 / 14651 / NBRC 100331 / OCM 82 / Marburg) GN=fbaB PE=3 SV=1	1	13	13	13	64.3	64.3	64.3	28.224	1.0433e-276	3903300
D9PWP4	Pyridoxal biosynthesis lyase PdxS OS=Methanothermobacter marburgensis (strain DSM 2133 / 14651 / NBRC 100331 / OCM 82 / Marburg) GN=pdxS PE=3 SV=1	1	16	16	16	68.6	68.6	68.6	31.664	0	3875000
D9PY15	Predicted ABC-type transport system, permease component OS=Methanothermobacter marburgensis (strain DSM 2133 / 14651 / NBRC 100331 / OCM 82 / Marburg) GN=MTBMA_c15340 PE=4 SV=1	1	16	16	16	52.2	52.2	52.2	45.116	0	3807600
D9PV79;D9PX01	Enolase OS=Methanothermobacter marburgensis (strain DSM 2133 / 14651 / NBRC 100331 / OCM 82 / Marburg) GN=eno PE=3 SV=1	2	14	14	14	42.5	42.5	42.5	45.193	1.397e-238	3802400
D9PWZ7	Predicted glyoxalase family protein OS=Methanothermobacter marburgensis (strain DSM 2133 / 14651 / NBRC 100331 / OCM 82 / Marburg) GN=MTBMA_c11520 PE=4 SV=1	1	7	7	7	83.2	83.2	83.2	13.514	1.5776e-111	3780100
D9PUD4	Predicted cell division protein 48 OS=Methanothermobacter marburgensis (strain DSM 2133 / 14651 / NBRC 100331 / OCM 82 / Marburg) GN=cdcH PE=3 SV=1	1	44	44	44	67.6	67.6	67.6	80.309	0	3766100
D9PWN6	Predicted transcriptional regulator OS=Methanothermobacter marburgensis (strain DSM 2133 / 14651 / NBRC 100331 / OCM 82 / Marburg) GN=MTBMA_c10400 PE=4 SV=1	1	8	8	8	55.3	55.3	55.3	21.472	6.7525e-84	3731500
D9PX37	Aspartate-semialdehyde dehydrogenase OS=Methanothermobacter marburgensis (strain DSM 2133 / 14651 / NBRC 100331 / OCM 82 / Marburg) GN=asd PE=3 SV=1	1	14	14	14	56.8	56.8	56.8	37.914	0	3723400
D9PTX1	Tryptophan synthase beta chain OS=Methanothermobacter marburgensis (strain DSM 2133 / 14651 / NBRC 100331 / OCM 82 / Marburg) GN=trpB1 PE=3 SV=1	1	18	18	18	51.4	51.4	51.4	47.493	0	3688600
D9PY89	CBS domain-containing protein OS=Methanothermobacter marburgensis (strain DSM 2133 / 14651 / NBRC 100331 / OCM 82 / Marburg) GN=MTBMA_c16080 PE=4 SV=1	1	11	11	11	38.1	38.1	38.1	30.665	1.0688e-190	3675500
D9PTW9	Bifunctional enzyme Fae/Hps OS=Methanothermobacter marburgensis (strain DSM 2133 / 14651 / NBRC 100331 / OCM 82 / Marburg) GN=fae-hps PE=3 SV=1	1	19	19	19	58.4	58.4	58.4	44.751	0	3661900
D9PVR4	30S ribosomal protein S24e OS=Methanothermobacter marburgensis (strain DSM 2133 / 14651 / NBRC 100331 / OCM 82 / Marburg) GN=rps24e PE=3 SV=1	1	8	8	8	67	67	67	11.612	1.2617e-55	3620400
D9PV80	30S ribosomal protein S2 OS=Methanothermobacter marburgensis (strain DSM 2133 / 14651 / NBRC 100331 / OCM 82 / Marburg) GN=rps2 PE=3 SV=1	1	10	10	10	65.2	65.2	65.2	22.123	7.6707e-121	3519600
D9PXZ2	Uncharacterized protein OS=Methanothermobacter marburgensis (strain DSM 2133 / 14651 / NBRC 100331 / OCM 82 / Marburg) GN=MTBMA_c15110 PE=4 SV=1	1	1	1	1	15	15	15	6.957	4.6022e-07	3357900
P80184	Tetrahydromethanopterin S-methyltransferase subunit A 1 OS=Methanothermobacter marburgensis (strain DSM 2133 / 14651 / NBRC 100331 / OCM 82 / Marburg) GN=mtrA1 PE=1 SV=3	1	11	11	11	58	58	58	25.617	1.5193e-219	3289600
D9PXT0	30S ribosomal protein S10 OS=Methanothermobacter marburgensis (strain DSM 2133 / 14651 / NBRC 100331 / OCM 82 / Marburg) GN=rps10p PE=3 SV=1	1	5	5	5	56.9	56.9	56.9	11.564	5.6829e-62	3261700
D9PUC3	TATA-box-binding protein OS=Methanothermobacter marburgensis (strain DSM 2133 / 14651 / NBRC 100331 / OCM 82 / Marburg) GN=tbp PE=3 SV=1	1	10	10	10	69.1	69.1	69.1	19.695	1.5069e-119	3171900
D9PV90	LL-diaminopimelate aminotransferase OS=Methanothermobacter marburgensis (strain DSM 2133 / 14651 / NBRC 100331 / OCM 82 / Marburg) GN=dapL PE=3 SV=1	1	21	21	21	54.4	54.4	54.4	45.989	3.9607e-260	3115400
D9PWT2	Uncharacterized protein OS=Methanothermobacter marburgensis (strain DSM 2133 / 14651 / NBRC 100331 / OCM 82 / Marburg) GN=MTBMA_c10860 PE=4 SV=1	1	4	4	4	53.7	53.7	53.7	12.152	3.0574e-42	3093800
D9PXJ5	Phosphoglycerate dehydrogenase OS=Methanothermobacter marburgensis (strain DSM 2133 / 14651 / NBRC 100331 / OCM 82 / Marburg) GN=serA PE=3 SV=1	1	25	25	25	52.8	52.8	52.8	57.227	9.5185e-262	2992900
D9PUB3	30S ribosomal protein S19e OS=Methanothermobacter marburgensis (strain DSM 2133 / 14651 / NBRC 100331 / OCM 82 / Marburg) GN=rps19e PE=3 SV=1	1	6	6	6	46.5	46.5	46.5	16.291	1.338e-99	2972800
D9PXY2	Phosphoenolpyruvate synthetase OS=Methanothermobacter marburgensis (strain DSM 2133 / 14651 / NBRC 100331 / OCM 82 / Marburg) GN=ppsA2 PE=4 SV=1	1	26	26	26	42.7	42.7	42.7	83.277	0	2888700
D9PY14	Predicted ABC-type transport system, ATPase component OS=Methanothermobacter marburgensis (strain DSM 2133 / 14651 / NBRC 100331 / OCM 82 / Marburg) GN=MTBMA_c15330 PE=4 SV=1	1	10	10	10	53.4	53.4	53.4	23.017	1.1203e-156	2860300
D9PV41	50S ribosomal protein L23P OS=Methanothermobacter marburgensis (strain DSM 2133 / 14651 / NBRC 100331 / OCM 82 / Marburg) GN=rpl23p PE=3 SV=1	1	4	4	4	45.3	45.3	45.3	9.7623	2.0833e-26	2810000
D9PV60	30S ribosomal protein S5 OS=Methanothermobacter marburgensis (strain DSM 2133 / 14651 / NBRC 100331 / OCM 82 / Marburg) GN=rps5 PE=3 SV=1	1	10	10	10	48.1	48.1	48.1	23.368	5.6384e-84	2753000
D9PV64	Adenylate kinase OS=Methanothermobacter marburgensis (strain DSM 2133 / 14651 / NBRC 100331 / OCM 82 / Marburg) GN=adkA PE=3 SV=1	1	7	7	7	57.8	57.8	57.8	20.748	9.5787e-138	2684200
D9PW72	Uncharacterized protein OS=Methanothermobacter marburgensis (strain DSM 2133 / 14651 / NBRC 100331 / OCM 82 / Marburg) GN=MTBMA_c08750 PE=4 SV=1	1	5	5	5	46.7	46.7	46.7	10.616	1.136e-29	2641900
D9PW92	H2-forming methylenetetrahydromethanopterin dehydrogenase III OS=Methanothermobacter marburgensis (strain DSM 2133 / 14651 / NBRC 100331 / OCM 82 / Marburg) GN=hmdIII PE=4 SV=1	1	12	12	11	45.2	45.2	41.9	36.89	2.8437e-142	2621700
D9PVK2	Hydrogenase maturation factor HypE OS=Methanothermobacter marburgensis (strain DSM 2133 / 14651 / NBRC 100331 / OCM 82 / Marburg) GN=hypE PE=4 SV=1	1	12	12	12	52.1	52.1	52.1	35.425	6.1693e-226	2582700
D9PV46	50S ribosomal protein L29P OS=Methanothermobacter marburgensis (strain DSM 2133 / 14651 / NBRC 100331 / OCM 82 / Marburg) GN=rpl29p PE=3 SV=1	1	2	2	2	26.6	26.6	26.6	7.5317	2.7014e-08	2582000
D9PXX5	Transcriptional regulatory protein OS=Methanothermobacter marburgensis (strain DSM 2133 / 14651 / NBRC 100331 / OCM 82 / Marburg) GN=MTBMA_c14940 PE=4 SV=1	1	5	5	5	41.8	41.8	41.8	12.475	3.6915e-31	2519700
D9PY91	CBS domain-containing protein OS=Methanothermobacter marburgensis (strain DSM 2133 / 14651 / NBRC 100331 / OCM 82 / Marburg) GN=MTBMA_c16100 PE=4 SV=1	1	11	11	11	45.7	45.7	45.7	29.524	1.7417e-148	2447200
D9PXS7	30S ribosomal protein S7 OS=Methanothermobacter marburgensis (strain DSM 2133 / 14651 / NBRC 100331 / OCM 82 / Marburg) GN=rps7 PE=3 SV=1	1	12	12	12	60.8	60.8	60.8	21.36	6.4782e-77	2442600
D9PX31	Acetyl-CoA acetyltransferase OS=Methanothermobacter marburgensis (strain DSM 2133 / 14651 / NBRC 100331 / OCM 82 / Marburg) GN=atoB PE=3 SV=1	1	14	14	14	54.6	54.6	54.6	40.498	0	2434300
D9PX41	30S ribosomal protein S17e OS=Methanothermobacter marburgensis (strain DSM 2133 / 14651 / NBRC 100331 / OCM 82 / Marburg) GN=rps17e PE=3 SV=1	1	3	3	3	40.3	40.3	40.3	7.1803	2.3615e-12	2416800
D9PXH8	V-type ATP synthase subunit D OS=Methanothermobacter marburgensis (strain DSM 2133 / 14651 / NBRC 100331 / OCM 82 / Marburg) GN=atpD PE=3 SV=1	1	8	8	8	43.2	43.2	43.2	24.522	8.3772e-71	2367600
D9PVD8	UPF0264 protein MTBMA_c05910 OS=Methanothermobacter marburgensis (strain DSM 2133 / 14651 / NBRC 100331 / OCM 82 / Marburg) GN=MTBMA_c05910 PE=3 SV=1	1	8	8	8	36.4	36.4	36.4	25.193	6.1199e-97	2349700
D9PXY9	Peptidyl-prolyl cis-trans isomerase OS=Methanothermobacter marburgensis (strain DSM 2133 / 14651 / NBRC 100331 / OCM 82 / Marburg) GN=MTBMA_c15080 PE=4 SV=1	1	14	14	14	62.1	62.1	62.1	27.575	3.02e-102	2348600
Q60036	Superoxide dismutase [Fe] OS=Methanothermobacter marburgensis (strain DSM 2133 / 14651 / NBRC 100331 / OCM 82 / Marburg) GN=sod PE=3 SV=1	1	5	5	5	31.7	31.7	31.7	23.829	5.1338e-44	2313700
P26498	S-adenosylmethionine synthase OS=Methanothermobacter marburgensis (strain DSM 2133 / 14651 / NBRC 100331 / OCM 82 / Marburg) GN=mat PE=3 SV=2	1	17	17	17	55.6	55.6	55.6	43.737	0	2282500
D9PUJ9	Acetyl-CoA decarbonylase/synthase complex subunit beta OS=Methanothermobacter marburgensis (strain DSM 2133 / 14651 / NBRC 100331 / OCM 82 / Marburg) GN=cdhC PE=3 SV=1	1	15	15	15	35	35	35	51.55	1.8771e-173	2266800
D9PVG7	Predicted phosphoribosylformylglycinamidine synthase OS=Methanothermobacter marburgensis (strain DSM 2133 / 14651 / NBRC 100331 / OCM 82 / Marburg) GN=purL2 PE=4 SV=1	1	3	3	3	31	31	31	9.7992	4.0129e-16	2225100
D9PVP6	Predicted 3-hexulose-6-phosphate isomerase OS=Methanothermobacter marburgensis (strain DSM 2133 / 14651 / NBRC 100331 / OCM 82 / Marburg) GN=phi2 PE=4 SV=1	1	6	6	6	41.2	41.2	41.2	21.192	9.1715e-95	2212500
D9PV53	50S ribosomal protein L5 OS=Methanothermobacter marburgensis (strain DSM 2133 / 14651 / NBRC 100331 / OCM 82 / Marburg) GN=rpl5 PE=3 SV=1	1	6	6	6	33.3	33.3	33.3	19.376	3.0909e-45	2205400
D9PXL4	CBS domain containing protein OS=Methanothermobacter marburgensis (strain DSM 2133 / 14651 / NBRC 100331 / OCM 82 / Marburg) GN=MTBMA_c13750 PE=4 SV=1	1	10	10	10	41.6	41.6	41.6	31.408	9.9998e-167	2198600
D9PVG8	Phosphoribosylaminoimidazole-succinocarboxamide synthase OS=Methanothermobacter marburgensis (strain DSM 2133 / 14651 / NBRC 100331 / OCM 82 / Marburg) GN=purC PE=3 SV=1	1	15	15	15	68.1	68.1	68.1	28.395	1.1097e-156	2192400
Q50754	CoB--CoM heterodisulfide reductase iron-sulfur subunit C OS=Methanothermobacter marburgensis (strain DSM 2133 / 14651 / NBRC 100331 / OCM 82 / Marburg) GN=hdrC PE=1 SV=6	1	7	7	7	56.2	56.2	56.2	20.519	9.347e-143	2187100
D9PUF3	Uncharacterized protein OS=Methanothermobacter marburgensis (strain DSM 2133 / 14651 / NBRC 100331 / OCM 82 / Marburg) GN=MTBMA_c02430 PE=4 SV=1	1	6	6	6	72.2	72.2	72.2	10.613	7.4251e-89	2163000
D9PUA7	50S ribosomal protein L18Ae OS=Methanothermobacter marburgensis (strain DSM 2133 / 14651 / NBRC 100331 / OCM 82 / Marburg) GN=rplX PE=3 SV=1	1	2	2	2	19.7	19.7	19.7	9.0534	4.7058e-08	2126500
D9PYF4	Uncharacterized protein OS=Methanothermobacter marburgensis (strain DSM 2133 / 14651 / NBRC 100331 / OCM 82 / Marburg) GN=MTBMA_c16810 PE=4 SV=1	1	6	6	6	43.1	43.1	43.1	15.963	2.6193e-92	2105000
D9PWN9	Nitrogen regulatory protein GlnK OS=Methanothermobacter marburgensis (strain DSM 2133 / 14651 / NBRC 100331 / OCM 82 / Marburg) GN=glnK1 PE=3 SV=1	1	5	5	5	56.2	56.2	56.2	12.513	1.3196e-77	2095600
D9PUK2	Acetyl-CoA decarbonylase/synthase, subunit gamma OS=Methanothermobacter marburgensis (strain DSM 2133 / 14651 / NBRC 100331 / OCM 82 / Marburg) GN=cdhE PE=4 SV=1	1	19	19	19	55.5	55.5	55.5	50.223	0	2093000
D9PX30	UPF0219 protein MTBMA_c11880 OS=Methanothermobacter marburgensis (strain DSM 2133 / 14651 / NBRC 100331 / OCM 82 / Marburg) GN=MTBMA_c11880 PE=3 SV=1	1	12	12	12	41.9	41.9	41.9	36.664	1.4943e-100	2045900
D9PX05	Predicted small GTPase OS=Methanothermobacter marburgensis (strain DSM 2133 / 14651 / NBRC 100331 / OCM 82 / Marburg) GN=MTBMA_c11600 PE=4 SV=1	1	6	6	6	45.7	45.7	45.7	16.868	2.191e-86	2035800
D9PV97	Uncharacterized protein OS=Methanothermobacter marburgensis (strain DSM 2133 / 14651 / NBRC 100331 / OCM 82 / Marburg) GN=MTBMA_c05500 PE=4 SV=1	1	4	4	4	62.3	62.3	62.3	7.6799	1.1194e-100	2035400
D9PVB7	Uncharacterized protein OS=Methanothermobacter marburgensis (strain DSM 2133 / 14651 / NBRC 100331 / OCM 82 / Marburg) GN=MTBMA_c05700 PE=4 SV=1	1	3	3	3	35.1	35.1	35.1	8.2434	2.5239e-34	2016900
D9PYF0	Chaperone protein DnaK OS=Methanothermobacter marburgensis (strain DSM 2133 / 14651 / NBRC 100331 / OCM 82 / Marburg) GN=dnaK PE=3 SV=1	1	27	27	27	56.8	56.8	56.8	66.481	0	1987800
D9PV74	50S ribosomal protein L18e OS=Methanothermobacter marburgensis (strain DSM 2133 / 14651 / NBRC 100331 / OCM 82 / Marburg) GN=rpl18e PE=3 SV=1	1	4	4	4	37.2	37.2	37.2	13.416	1.8437e-20	1963900
D9PXI1	V-type ATP synthase subunit F OS=Methanothermobacter marburgensis (strain DSM 2133 / 14651 / NBRC 100331 / OCM 82 / Marburg) GN=atpF PE=3 SV=1	1	7	7	7	54.7	54.7	54.7	11.764	7.0207e-83	1952100
D9PX57	Deoxyribose-phosphate aldolase OS=Methanothermobacter marburgensis (strain DSM 2133 / 14651 / NBRC 100331 / OCM 82 / Marburg) GN=deoC PE=3 SV=1	1	5	5	5	24.4	24.4	24.4	23.212	5.0894e-63	1944500
D9PVR2	Transcription elongation factor Spt4 OS=Methanothermobacter marburgensis (strain DSM 2133 / 14651 / NBRC 100331 / OCM 82 / Marburg) GN=rpoE2 PE=3 SV=1	1	2	2	2	28.3	28.3	28.3	6.7768	1.3899e-06	1943000
D9PVG0	Uncharacterized protein OS=Methanothermobacter marburgensis (strain DSM 2133 / 14651 / NBRC 100331 / OCM 82 / Marburg) GN=MTBMA_c06130 PE=4 SV=1	1	7	7	6	66.4	66.4	56.6	15.937	7.6637e-80	1942000
D9PWZ6	Superoxide reductase OS=Methanothermobacter marburgensis (strain DSM 2133 / 14651 / NBRC 100331 / OCM 82 / Marburg) GN=rbo PE=4 SV=1	1	2	2	2	26.6	26.6	26.6	14.067	2.3205e-25	1938300
D9PYG6	30S ribosomal protein S27e OS=Methanothermobacter marburgensis (strain DSM 2133 / 14651 / NBRC 100331 / OCM 82 / Marburg) GN=rps27e PE=3 SV=1	1	3	3	3	49.2	49.2	49.2	6.5737	4.8117e-09	1885100
D9PXS4	50S ribosomal protein L30e OS=Methanothermobacter marburgensis (strain DSM 2133 / 14651 / NBRC 100331 / OCM 82 / Marburg) GN=rpl30e PE=3 SV=1	1	1	1	1	13.3	13.3	13.3	10.491	3.1719e-20	1872500
D9PXW9	Predicted myo-inositol-1-phosphate synthase OS=Methanothermobacter marburgensis (strain DSM 2133 / 14651 / NBRC 100331 / OCM 82 / Marburg) GN=ino PE=4 SV=1	1	12	12	12	53.7	53.7	53.7	40.359	8.6966e-188	1860300
D9PTX5	Predicted 2-isopropylmalate synthase OS=Methanothermobacter marburgensis (strain DSM 2133 / 14651 / NBRC 100331 / OCM 82 / Marburg) GN=leuA1 PE=3 SV=1	1	17	17	17	39.4	39.4	39.4	54.732	9.2646e-205	1834200
D9PXI5	V-type ATP synthase subunit I OS=Methanothermobacter marburgensis (strain DSM 2133 / 14651 / NBRC 100331 / OCM 82 / Marburg) GN=ahaI PE=3 SV=1	1	23	23	23	35.3	35.3	35.3	73.954	2.6623e-268	1819700
D9PX24	Ribose-phosphate pyrophosphokinase OS=Methanothermobacter marburgensis (strain DSM 2133 / 14651 / NBRC 100331 / OCM 82 / Marburg) GN=prs PE=3 SV=1	1	12	12	12	50	50	50	30.792	4.3889e-107	1787800
D9PUG1	Predicted nickel binding GTPase OS=Methanothermobacter marburgensis (strain DSM 2133 / 14651 / NBRC 100331 / OCM 82 / Marburg) GN=MTBMA_c02510 PE=4 SV=1	1	11	11	11	61.8	61.8	61.8	25.638	5.4471e-183	1769800
D9PV40	50S ribosomal protein L4 OS=Methanothermobacter marburgensis (strain DSM 2133 / 14651 / NBRC 100331 / OCM 82 / Marburg) GN=rpl4 PE=3 SV=1	1	11	11	11	56.7	56.7	56.7	28.158	1.4018e-72	1763700
D9PVI6	Uncharacterized protein OS=Methanothermobacter marburgensis (strain DSM 2133 / 14651 / NBRC 100331 / OCM 82 / Marburg) GN=MTBMA_c06390 PE=4 SV=1	1	9	9	9	45.7	45.7	45.7	20.983	2.0387e-69	1753000
D9PYU7	Phosphoribosylamine--glycine ligase OS=Methanothermobacter marburgensis (strain DSM 2133 / 14651 / NBRC 100331 / OCM 82 / Marburg) GN=purD PE=3 SV=1	1	12	12	12	32.5	32.5	32.5	47.709	1.2342e-230	1722700
P50436	Serine hydroxymethyltransferase OS=Methanothermobacter marburgensis (strain DSM 2133 / 14651 / NBRC 100331 / OCM 82 / Marburg) GN=glyA PE=3 SV=2	1	11	11	11	37.8	37.8	37.8	47.077	1.7926e-209	1721200
D9PYH4	DNA-directed RNA polymerase, subunit L OS=Methanothermobacter marburgensis (strain DSM 2133 / 14651 / NBRC 100331 / OCM 82 / Marburg) GN=rpoL PE=4 SV=1	1	4	4	4	51.8	51.8	51.8	9.6961	2.0038e-73	1719800
D9PXN7	Methyl-coenzyme M reductase, component A2 OS=Methanothermobacter marburgensis (strain DSM 2133 / 14651 / NBRC 100331 / OCM 82 / Marburg) GN=atwA PE=3 SV=1	1	23	23	23	58.5	58.5	58.5	59.455	0	1716100
D9PX39	4-hydroxy-tetrahydrodipicolinate synthase OS=Methanothermobacter marburgensis (strain DSM 2133 / 14651 / NBRC 100331 / OCM 82 / Marburg) GN=dapA PE=3 SV=1	1	12	12	12	59.8	59.8	59.8	32.136	8.2538e-190	1711700
D9PWS3	50S ribosomal protein L15e OS=Methanothermobacter marburgensis (strain DSM 2133 / 14651 / NBRC 100331 / OCM 82 / Marburg) GN=rpl15e PE=3 SV=1	1	6	6	6	27.6	27.6	27.6	21.716	1.0194e-15	1708000
D9PVF5	F420H2 oxidase OS=Methanothermobacter marburgensis (strain DSM 2133 / 14651 / NBRC 100331 / OCM 82 / Marburg) GN=fprA1 PE=4 SV=1	1	12	12	12	46.8	46.8	46.8	43.495	7.8987e-253	1705400
D9PU40	Phosphomethylpyrimidine synthase OS=Methanothermobacter marburgensis (strain DSM 2133 / 14651 / NBRC 100331 / OCM 82 / Marburg) GN=thiC PE=3 SV=1	1	15	15	15	49	49	49	47.29	0	1671200
D9PUA9	50S ribosomal protein L31e OS=Methanothermobacter marburgensis (strain DSM 2133 / 14651 / NBRC 100331 / OCM 82 / Marburg) GN=rpl31e PE=3 SV=1	1	2	2	2	18.5	18.5	18.5	9.5202	3.3741e-10	1665600
D9PVQ8	Translation initiation factor 2 subunit gamma OS=Methanothermobacter marburgensis (strain DSM 2133 / 14651 / NBRC 100331 / OCM 82 / Marburg) GN=eif2g PE=3 SV=1	1	12	12	12	41.2	41.2	41.2	43.832	4.6069e-139	1647500
D9PU32	Adenylosuccinate lyase OS=Methanothermobacter marburgensis (strain DSM 2133 / 14651 / NBRC 100331 / OCM 82 / Marburg) GN=purB PE=3 SV=1	1	23	23	23	61	61	61	50.567	2.5434e-230	1632900
D9PXI2	V-type ATP synthase subunit C OS=Methanothermobacter marburgensis (strain DSM 2133 / 14651 / NBRC 100331 / OCM 82 / Marburg) GN=atpC PE=3 SV=1	1	8	8	8	26.8	26.8	26.8	42.542	1.6016e-110	1630700
D9PYH1	DNA-directed RNA polymerase subunit OS=Methanothermobacter marburgensis (strain DSM 2133 / 14651 / NBRC 100331 / OCM 82 / Marburg) GN=rpoM PE=3 SV=1	1	2	2	2	18.3	18.3	18.3	12.304	6.2669e-17	1630700
D9PW02	CBS-domain-containing protein OS=Methanothermobacter marburgensis (strain DSM 2133 / 14651 / NBRC 100331 / OCM 82 / Marburg) GN=MTBMA_c08050 PE=4 SV=1	1	10	10	10	56.4	56.4	56.4	23.853	5.9667e-96	1625600
D9PXJ9	Uncharacterized protein OS=Methanothermobacter marburgensis (strain DSM 2133 / 14651 / NBRC 100331 / OCM 82 / Marburg) GN=MTBMA_c13600 PE=4 SV=1	1	4	4	4	45.9	45.9	45.9	12.298	2.3312e-39	1624800
D9PVA2	Predicted glutamate synthase subunit OS=Methanothermobacter marburgensis (strain DSM 2133 / 14651 / NBRC 100331 / OCM 82 / Marburg) GN=MTBMA_c05550 PE=4 SV=1	1	7	7	7	33.3	33.3	33.3	23.968	1.036e-41	1620100
D9PYG3	Uncharacterized protein OS=Methanothermobacter marburgensis (strain DSM 2133 / 14651 / NBRC 100331 / OCM 82 / Marburg) GN=MTBMA_c16920 PE=4 SV=1	1	9	9	9	45.1	45.1	45.1	28.502	2.3672e-100	1589400
D9PXB1	PyrE-like protein OS=Methanothermobacter marburgensis (strain DSM 2133 / 14651 / NBRC 100331 / OCM 82 / Marburg) GN=pyrE2 PE=3 SV=1	1	10	10	10	49.5	49.5	49.5	21.624	2.0093e-130	1579900
D9PU68	Glutamine synthetase OS=Methanothermobacter marburgensis (strain DSM 2133 / 14651 / NBRC 100331 / OCM 82 / Marburg) GN=glnA PE=3 SV=1	1	10	10	10	31.7	31.7	31.7	50.32	1.6677e-159	1548300
D9PUW0	Predicted regulator protein OS=Methanothermobacter marburgensis (strain DSM 2133 / 14651 / NBRC 100331 / OCM 82 / Marburg) GN=MTBMA_c04060 PE=4 SV=1	1	2	2	2	21.7	21.7	21.7	12.368	1.1223e-12	1531100
P61937	Molybdenum-containing formylmethanofuran dehydrogenase 1 subunit C OS=Methanothermobacter marburgensis (strain DSM 2133 / 14651 / NBRC 100331 / OCM 82 / Marburg) GN=fmdC PE=1 SV=2	1	16	16	16	52	52	52	43.336	3.6087e-175	1530900
D9PWZ5	Rubrerythrin OS=Methanothermobacter marburgensis (strain DSM 2133 / 14651 / NBRC 100331 / OCM 82 / Marburg) GN=rbr PE=4 SV=1	1	4	4	4	16	16	16	22.491	4.9253e-19	1527400
D9PUG2	Predicted ATP-binding protein OS=Methanothermobacter marburgensis (strain DSM 2133 / 14651 / NBRC 100331 / OCM 82 / Marburg) GN=MTBMA_c02520 PE=3 SV=1	1	8	8	8	44.4	44.4	44.4	28.652	2.4623e-116	1503100
D9PV75	50S ribosomal protein L13 OS=Methanothermobacter marburgensis (strain DSM 2133 / 14651 / NBRC 100331 / OCM 82 / Marburg) GN=rpl13p PE=3 SV=1	1	8	8	8	50	50	50	15.918	6.641e-48	1498900
D9PWL3	UTP-glucose-1-phosphate uridylyltransferase OS=Methanothermobacter marburgensis (strain DSM 2133 / 14651 / NBRC 100331 / OCM 82 / Marburg) GN=galU PE=4 SV=1	1	13	13	13	52.8	52.8	52.8	32.142	3.6993e-95	1493100
D9PWR5	Exosome complex component Rrp42 OS=Methanothermobacter marburgensis (strain DSM 2133 / 14651 / NBRC 100331 / OCM 82 / Marburg) GN=rpr41 PE=3 SV=1	1	10	10	10	41.6	41.6	41.6	29.425	1.7239e-132	1478000
P11564	Methyl-coenzyme M reductase I operon protein D OS=Methanothermobacter marburgensis (strain DSM 2133 / 14651 / NBRC 100331 / OCM 82 / Marburg) GN=mcrD PE=2 SV=2	1	7	7	7	51.7	51.7	51.7	16.811	6.8414e-48	1477900
D9PUB2	DNA-binding protein MTBMA_c02010 OS=Methanothermobacter marburgensis (strain DSM 2133 / 14651 / NBRC 100331 / OCM 82 / Marburg) GN=MTBMA_c02010 PE=3 SV=1	1	7	7	7	64	64	64	13.361	3.9771e-108	1467700
D9PTZ5	Uncharacterized protein OS=Methanothermobacter marburgensis (strain DSM 2133 / 14651 / NBRC 100331 / OCM 82 / Marburg) GN=MTBMA_c00830 PE=4 SV=1	1	9	9	9	47.9	47.9	47.9	27.065	6.139e-117	1464700
D9PUH1	50S ribosomal protein L12 OS=Methanothermobacter marburgensis (strain DSM 2133 / 14651 / NBRC 100331 / OCM 82 / Marburg) GN=rpl12p PE=3 SV=1	1	2	2	2	21.6	21.6	21.6	10.609	3.6992e-31	1459700
D9PVW5	Uncharacterized protein OS=Methanothermobacter marburgensis (strain DSM 2133 / 14651 / NBRC 100331 / OCM 82 / Marburg) GN=MTBMA_c07680 PE=4 SV=1	1	2	2	2	7.1	7.1	7.1	30.581	2.1333e-05	1452700
D9PV78	DNA-directed RNA polymerase subunit K OS=Methanothermobacter marburgensis (strain DSM 2133 / 14651 / NBRC 100331 / OCM 82 / Marburg) GN=rpoK PE=3 SV=1	1	2	2	2	39	39	39	6.7759	9.1226e-41	1443700
D9PYP2	3-isopropylmalate dehydratase large subunit OS=Methanothermobacter marburgensis (strain DSM 2133 / 14651 / NBRC 100331 / OCM 82 / Marburg) GN=leuC PE=3 SV=1	1	9	9	9	28.5	28.5	28.5	45.15	1.1902e-90	1441900
D9PYC3	Argininosuccinate synthase OS=Methanothermobacter marburgensis (strain DSM 2133 / 14651 / NBRC 100331 / OCM 82 / Marburg) GN=argG PE=3 SV=1	1	19	19	19	53	53	53	44.402	6.3055e-240	1437400
D9PV59	50S ribosomal protein L18 OS=Methanothermobacter marburgensis (strain DSM 2133 / 14651 / NBRC 100331 / OCM 82 / Marburg) GN=rpl18p PE=3 SV=1	1	8	8	7	42.7	42.7	39.6	21.658	6.1393e-47	1430800
D9PVF0	Predicted universal stress protein OS=Methanothermobacter marburgensis (strain DSM 2133 / 14651 / NBRC 100331 / OCM 82 / Marburg) GN=MTBMA_c06030 PE=4 SV=1	1	7	7	7	66.4	66.4	66.4	14.118	5.4931e-69	1429000
D9PXA4	Translation initiation factor 5A OS=Methanothermobacter marburgensis (strain DSM 2133 / 14651 / NBRC 100331 / OCM 82 / Marburg) GN=eif5a PE=3 SV=1	1	4	4	4	36.2	36.2	36.2	14.363	3.2673e-41	1409600
D9PV55	30S ribosomal protein S8 OS=Methanothermobacter marburgensis (strain DSM 2133 / 14651 / NBRC 100331 / OCM 82 / Marburg) GN=rps8 PE=3 SV=1	1	4	4	4	39.2	39.2	39.2	14.699	1.0532e-53	1407600
D9PUB7	Putative ribose 1,5-bisphosphate isomerase OS=Methanothermobacter marburgensis (strain DSM 2133 / 14651 / NBRC 100331 / OCM 82 / Marburg) GN=MTBMA_c02060 PE=3 SV=1	1	7	7	7	30.6	30.6	30.6	27.903	9.1477e-114	1398100
D9PVL9	Cyclic 2,3-diphosphoglycerate synthetase OS=Methanothermobacter marburgensis (strain DSM 2133 / 14651 / NBRC 100331 / OCM 82 / Marburg) GN=cpgS PE=3 SV=1	1	21	21	21	58.9	58.9	58.9	51.378	0	1392600
P80900	Pyruvate synthase subunit PorA OS=Methanothermobacter marburgensis (strain DSM 2133 / 14651 / NBRC 100331 / OCM 82 / Marburg) GN=porA PE=1 SV=2	1	11	11	11	38.9	38.9	38.9	42.435	4.1511e-258	1392000
D9PV52	30S ribosomal protein S4e OS=Methanothermobacter marburgensis (strain DSM 2133 / 14651 / NBRC 100331 / OCM 82 / Marburg) GN=rps4e PE=3 SV=1	1	10	10	10	43.8	43.8	43.8	26.993	4.6565e-78	1390800
D9PVP0	UPF0278 protein MTBMA_c06930 OS=Methanothermobacter marburgensis (strain DSM 2133 / 14651 / NBRC 100331 / OCM 82 / Marburg) GN=MTBMA_c06930 PE=3 SV=1	1	4	4	4	17.7	17.7	17.7	25.358	2.9743e-10	1370200
D9PYF3	Uncharacterized protein OS=Methanothermobacter marburgensis (strain DSM 2133 / 14651 / NBRC 100331 / OCM 82 / Marburg) GN=MTBMA_c16800 PE=4 SV=1	1	4	4	4	27.9	27.9	27.9	17.575	2.9609e-39	1364700
D9PVS3	Digeranylgeranylglycerophospholipid reductase OS=Methanothermobacter marburgensis (strain DSM 2133 / 14651 / NBRC 100331 / OCM 82 / Marburg) GN=MTBMA_c07260 PE=3 SV=1	1	12	12	12	40.1	40.1	40.1	41.971	3.6255e-199	1351200
D9PXX1	Pyruvate carboxylase, subunit B OS=Methanothermobacter marburgensis (strain DSM 2133 / 14651 / NBRC 100331 / OCM 82 / Marburg) GN=pycB PE=4 SV=1	1	22	22	22	43.7	43.7	43.7	63.891	4.7156e-288	1348900
D9PUZ4	Predicted activator of 2-hydroxyglutaryl-CoA dehydratase OS=Methanothermobacter marburgensis (strain DSM 2133 / 14651 / NBRC 100331 / OCM 82 / Marburg) GN=MTBMA_c04400 PE=4 SV=1	1	16	16	16	51.5	51.5	51.5	44.049	0	1333700
D9PVD9	Inosine-5-monophosphate dehydrogenase OS=Methanothermobacter marburgensis (strain DSM 2133 / 14651 / NBRC 100331 / OCM 82 / Marburg) GN=guaB PE=3 SV=1	1	16	16	16	44.2	44.2	44.2	53.164	2.3805e-234	1317700
D9PUL6	Uncharacterized protein OS=Methanothermobacter marburgensis (strain DSM 2133 / 14651 / NBRC 100331 / OCM 82 / Marburg) GN=MTBMA_c03080 PE=4 SV=1	1	5	5	5	27.7	27.7	27.7	17.181	1.3619e-29	1312800
D9PWM0	CBS domain containing protein OS=Methanothermobacter marburgensis (strain DSM 2133 / 14651 / NBRC 100331 / OCM 82 / Marburg) GN=MTBMA_c10240 PE=4 SV=1	1	7	7	7	55.8	55.8	55.8	17.44	8.5977e-100	1312200
D9PXS6	30S ribosomal protein S12 OS=Methanothermobacter marburgensis (strain DSM 2133 / 14651 / NBRC 100331 / OCM 82 / Marburg) GN=rps12 PE=3 SV=1	1	5	5	4	51.1	51.1	44.7	15.596	9.2229e-41	1306200
D9PUK1	Acetyl-CoA decarbonylase/synthase complex subunit delta OS=Methanothermobacter marburgensis (strain DSM 2133 / 14651 / NBRC 100331 / OCM 82 / Marburg) GN=cdhD PE=3 SV=1	1	11	11	11	41.4	41.4	41.4	43.226	1.0532e-160	1290800
D9PV76	30S ribosomal protein S9 OS=Methanothermobacter marburgensis (strain DSM 2133 / 14651 / NBRC 100331 / OCM 82 / Marburg) GN=rps9 PE=3 SV=1	1	5	5	5	49.6	49.6	49.6	14.959	8.0781e-128	1286700
D9PV56	50S ribosomal protein L6 OS=Methanothermobacter marburgensis (strain DSM 2133 / 14651 / NBRC 100331 / OCM 82 / Marburg) GN=rpl6 PE=3 SV=1	1	8	8	8	47.5	47.5	47.5	19.759	6.6949e-78	1279600
D9PU84	Histidinol-phosphate aminotransferase OS=Methanothermobacter marburgensis (strain DSM 2133 / 14651 / NBRC 100331 / OCM 82 / Marburg) GN=hisC PE=3 SV=1	1	13	13	13	39.6	39.6	39.6	41.048	3.3822e-152	1273300
D9PVK3	30S ribosomal protein S8e OS=Methanothermobacter marburgensis (strain DSM 2133 / 14651 / NBRC 100331 / OCM 82 / Marburg) GN=rps8e PE=3 SV=1	1	5	5	5	33.1	33.1	33.1	14.032	9.5276e-27	1273000
D9PUG5	Cell division protein FtsZ OS=Methanothermobacter marburgensis (strain DSM 2133 / 14651 / NBRC 100331 / OCM 82 / Marburg) GN=ftsZ PE=3 SV=1	1	17	17	17	60.1	60.1	60.1	40.679	4.6765e-216	1271400
D9PWC8	UPF0145 protein MTBMA_c09310 OS=Methanothermobacter marburgensis (strain DSM 2133 / 14651 / NBRC 100331 / OCM 82 / Marburg) GN=MTBMA_c09310 PE=3 SV=1	1	5	5	5	40.4	40.4	40.4	12.496	1.6316e-22	1270700
D9PU03	ATP phosphoribosyltransferase OS=Methanothermobacter marburgensis (strain DSM 2133 / 14651 / NBRC 100331 / OCM 82 / Marburg) GN=hisG PE=3 SV=1	1	8	8	8	31.7	31.7	31.7	31.392	4.1028e-36	1257200
D9PWA3	Predicted CRISPR associated protein OS=Methanothermobacter marburgensis (strain DSM 2133 / 14651 / NBRC 100331 / OCM 82 / Marburg) GN=MTBMA_c09060 PE=4 SV=1	1	6	6	6	27.4	27.4	27.4	22.186	9.9623e-53	1246900
D9PXY5	Uncharacterized protein OS=Methanothermobacter marburgensis (strain DSM 2133 / 14651 / NBRC 100331 / OCM 82 / Marburg) GN=MTBMA_c15040 PE=4 SV=1	1	3	3	3	33.8	33.8	33.8	9.035	7.3468e-25	1245800
D9PUZ2	Uncharacterized protein OS=Methanothermobacter marburgensis (strain DSM 2133 / 14651 / NBRC 100331 / OCM 82 / Marburg) GN=MTBMA_c04380 PE=4 SV=1	1	5	5	5	40.7	40.7	40.7	13.529	2.1599e-23	1242300
D9PV57	50S ribosomal protein L32e OS=Methanothermobacter marburgensis (strain DSM 2133 / 14651 / NBRC 100331 / OCM 82 / Marburg) GN=rpl32e PE=4 SV=1	1	4	4	4	38.9	38.9	38.9	12.673	1.1683e-33	1241200
D9PU07	NH(3)-dependent NAD(+) synthetase OS=Methanothermobacter marburgensis (strain DSM 2133 / 14651 / NBRC 100331 / OCM 82 / Marburg) GN=nadE PE=3 SV=1	1	7	7	7	36.4	36.4	36.4	28.309	2.2356e-69	1235500
D9PWJ2	Adenylosuccinate synthetase OS=Methanothermobacter marburgensis (strain DSM 2133 / 14651 / NBRC 100331 / OCM 82 / Marburg) GN=purA PE=3 SV=1	1	9	9	8	37.1	37.1	34.4	37.292	3.6386e-146	1229000
D9PWB2	Uncharacterized protein OS=Methanothermobacter marburgensis (strain DSM 2133 / 14651 / NBRC 100331 / OCM 82 / Marburg) GN=MTBMA_c09150 PE=4 SV=1	1	2	2	2	31.9	31.9	31.9	8.2922	2.7466e-20	1226300
D9PUE3	Hydrogenase maturation factor HypC OS=Methanothermobacter marburgensis (strain DSM 2133 / 14651 / NBRC 100331 / OCM 82 / Marburg) GN=hypC PE=4 SV=1	1	3	3	3	39	39	39	9.095	2.5998e-17	1218300
D9PU90	30S ribosomal protein S3Ae OS=Methanothermobacter marburgensis (strain DSM 2133 / 14651 / NBRC 100331 / OCM 82 / Marburg) GN=rps3ae PE=3 SV=1	1	8	8	8	44.6	44.6	44.6	22.704	9.5111e-89	1206800
D9PUP7	Uncharacterized protein OS=Methanothermobacter marburgensis (strain DSM 2133 / 14651 / NBRC 100331 / OCM 82 / Marburg) GN=MTBMA_c03430 PE=4 SV=1	1	3	3	3	29	29	29	8.0961	3.5511e-09	1199700
D9PXS5	Transcription termination factor OS=Methanothermobacter marburgensis (strain DSM 2133 / 14651 / NBRC 100331 / OCM 82 / Marburg) GN=nusA PE=3 SV=1	1	4	4	4	32.2	32.2	32.2	15.875	4.1659e-16	1198900
D9PYP3	3-isopropylmalate dehydratase small subunit OS=Methanothermobacter marburgensis (strain DSM 2133 / 14651 / NBRC 100331 / OCM 82 / Marburg) GN=leuD PE=3 SV=1	1	5	5	5	42	42	42	17.973	4.1339e-94	1194500
D9PVG9	Glutamine--fructose-6-phosphate aminotransferase [isomerizing] OS=Methanothermobacter marburgensis (strain DSM 2133 / 14651 / NBRC 100331 / OCM 82 / Marburg) GN=glmS PE=3 SV=1	1	17	17	17	40.5	40.5	40.5	64.144	8.9536e-210	1193200
D9PUS4	Flavodoxin related protein OS=Methanothermobacter marburgensis (strain DSM 2133 / 14651 / NBRC 100331 / OCM 82 / Marburg) GN=MTBMA_c03700 PE=4 SV=1	1	7	7	7	35.4	35.4	35.4	17.702	1.3072e-26	1168600
D9PY64	Sulfolactate dehydrogenase OS=Methanothermobacter marburgensis (strain DSM 2133 / 14651 / NBRC 100331 / OCM 82 / Marburg) GN=comC PE=4 SV=1	1	7	7	7	22	22	22	36.399	3.5658e-148	1168400
D9PWU6	GMP synthase [glutamine-hydrolyzing] subunit B OS=Methanothermobacter marburgensis (strain DSM 2133 / 14651 / NBRC 100331 / OCM 82 / Marburg) GN=guaAB PE=3 SV=1	1	9	9	9	31.5	31.5	31.5	34.29	9.8365e-137	1160800
D9PX38	4-hydroxy-tetrahydrodipicolinate reductase OS=Methanothermobacter marburgensis (strain DSM 2133 / 14651 / NBRC 100331 / OCM 82 / Marburg) GN=dapB PE=3 SV=1	1	13	13	13	58.2	58.2	58.2	29.046	2.2204e-72	1154700
D9PXE7	Molybdenum containing formylmethanofuran dehydrogenase, subunit B OS=Methanothermobacter marburgensis (strain DSM 2133 / 14651 / NBRC 100331 / OCM 82 / Marburg) GN=fmdB PE=4 SV=1	1	9	9	9	25.5	25.5	25.5	48.122	9.2599e-136	1153300
D9PU66	Uncharacterized protein OS=Methanothermobacter marburgensis (strain DSM 2133 / 14651 / NBRC 100331 / OCM 82 / Marburg) GN=MTBMA_c01550 PE=4 SV=1	1	4	4	4	44	44	44	10.22	4.4573e-33	1150700
D9PWS6	Uncharacterized protein OS=Methanothermobacter marburgensis (strain DSM 2133 / 14651 / NBRC 100331 / OCM 82 / Marburg) GN=MTBMA_c10800 PE=4 SV=1	1	11	11	11	36.2	36.2	36.2	36.321	3.8746e-43	1149200
D9PVC6	Orotidine 5-phosphate decarboxylase OS=Methanothermobacter marburgensis (strain DSM 2133 / 14651 / NBRC 100331 / OCM 82 / Marburg) GN=pyrF PE=3 SV=1	1	5	5	5	25.3	25.3	25.3	23.373	5.1184e-12	1144500
D9PUG9	50S ribosomal protein L1 OS=Methanothermobacter marburgensis (strain DSM 2133 / 14651 / NBRC 100331 / OCM 82 / Marburg) GN=rpl1 PE=3 SV=1	1	8	8	8	42.9	42.9	42.9	23.798	5.3242e-65	1141000
D9PV71	30S ribosomal protein S4 OS=Methanothermobacter marburgensis (strain DSM 2133 / 14651 / NBRC 100331 / OCM 82 / Marburg) GN=rps4 PE=3 SV=1	1	2	2	2	11.1	11.1	11.1	19.765	3.5317e-14	1130400
D9PYA7	Energy-converting hydrogenase B, subunit N OS=Methanothermobacter marburgensis (strain DSM 2133 / 14651 / NBRC 100331 / OCM 82 / Marburg) GN=ehbN PE=4 SV=1	1	14	14	14	31.1	31.1	31.1	42.427	1.1603e-50	1123300
D9PUI7	Predicted Zn-ribbon RNA-binding protein OS=Methanothermobacter marburgensis (strain DSM 2133 / 14651 / NBRC 100331 / OCM 82 / Marburg) GN=MTBMA_c02770 PE=4 SV=1	1	2	2	2	43.4	43.4	43.4	6.1853	3.0176e-22	1115800
D9PY60	5-formaminoimidazole-4-carboxamide-1-(beta)-D-ribofuranosyl 5-monophosphate synthetase OS=Methanothermobacter marburgensis (strain DSM 2133 / 14651 / NBRC 100331 / OCM 82 / Marburg) GN=purP PE=3 SV=1	1	11	11	11	39.7	39.7	39.7	41.058	1.5239e-183	1114600
D9PUK3	Carbon monoxide dehydrogenase, iron sulfur subunit OS=Methanothermobacter marburgensis (strain DSM 2133 / 14651 / NBRC 100331 / OCM 82 / Marburg) GN=MTBMA_c02930 PE=4 SV=1	1	5	5	4	33.8	33.8	28.6	16.829	4.5553e-24	1110800
D9PV72	30S ribosomal protein S11 OS=Methanothermobacter marburgensis (strain DSM 2133 / 14651 / NBRC 100331 / OCM 82 / Marburg) GN=rps11p PE=3 SV=1	1	2	2	2	19.2	19.2	19.2	13.644	1.9402e-21	1106400
D9PVB3	Uncharacterized protein OS=Methanothermobacter marburgensis (strain DSM 2133 / 14651 / NBRC 100331 / OCM 82 / Marburg) GN=MTBMA_c05660 PE=4 SV=1	1	3	3	3	13.3	13.3	13.3	37.871	8.2012e-07	1098300
P80902	Pyruvate synthase subunit PorC OS=Methanothermobacter marburgensis (strain DSM 2133 / 14651 / NBRC 100331 / OCM 82 / Marburg) GN=porC PE=1 SV=2	1	6	6	6	43.5	43.5	43.5	19.147	3.3118e-62	1089100
D9PX92;D9PVM5	CBS domain containing protein OS=Methanothermobacter marburgensis (strain DSM 2133 / 14651 / NBRC 100331 / OCM 82 / Marburg) GN=MTBMA_c12520 PE=4 SV=1	2	15	15	15	40	40	40	56.048	3.6289e-148	1078300
D9PYI0	50S ribosomal protein L21e OS=Methanothermobacter marburgensis (strain DSM 2133 / 14651 / NBRC 100331 / OCM 82 / Marburg) GN=rpl21e PE=3 SV=1	1	3	3	3	35.4	35.4	35.4	11.147	3.3245e-11	1072700
Q50777	Universal stress protein MTBMA_c15380 OS=Methanothermobacter marburgensis (strain DSM 2133 / 14651 / NBRC 100331 / OCM 82 / Marburg) GN=MTBMA_c15380 PE=3 SV=1	1	3	3	3	28.7	28.7	28.7	16.133	3.8953e-70	1066300
D9PV73	DNA-directed RNA polymerase subunit D OS=Methanothermobacter marburgensis (strain DSM 2133 / 14651 / NBRC 100331 / OCM 82 / Marburg) GN=rpoD PE=3 SV=1	1	11	11	11	53.8	53.8	53.8	29.444	1.1211e-165	1064000
D9PV39	50S ribosomal protein L3 OS=Methanothermobacter marburgensis (strain DSM 2133 / 14651 / NBRC 100331 / OCM 82 / Marburg) GN=rpl3 PE=3 SV=1	1	14	14	14	57.3	57.3	57.3	37.178	3.0364e-176	1062100
D9PVP5	F420-dependent NADP reductase OS=Methanothermobacter marburgensis (strain DSM 2133 / 14651 / NBRC 100331 / OCM 82 / Marburg) GN=fno PE=1 SV=1	1	8	8	8	46	46	46	23.448	1.7299e-90	1058700
D9PUL4	Phosphate import ATP-binding protein PstB OS=Methanothermobacter marburgensis (strain DSM 2133 / 14651 / NBRC 100331 / OCM 82 / Marburg) GN=pstB PE=3 SV=1	1	10	10	10	46.4	46.4	46.4	28.562	5.553e-102	1052100
D9PU08	Predicted arsenate transporting ATPase OS=Methanothermobacter marburgensis (strain DSM 2133 / 14651 / NBRC 100331 / OCM 82 / Marburg) GN=MTBMA_c00960 PE=4 SV=1	1	10	10	10	52.2	52.2	52.2	36.5	1.154e-163	1047200
D9PVF9	Coenzyme F390 synthetase OS=Methanothermobacter marburgensis (strain DSM 2133 / 14651 / NBRC 100331 / OCM 82 / Marburg) GN=MTBMA_c06120 PE=4 SV=1	1	14	12	12	37.6	33.4	33.4	48.934	1.2077e-146	1041700
D9PUZ3	Methanogenesis marker protein 5 OS=Methanothermobacter marburgensis (strain DSM 2133 / 14651 / NBRC 100331 / OCM 82 / Marburg) GN=MTBMA_c04390 PE=4 SV=1	1	3	3	3	20.3	20.3	20.3	16.513	5.9908e-47	1035400
D9PVS4	Ferredoxin OS=Methanothermobacter marburgensis (strain DSM 2133 / 14651 / NBRC 100331 / OCM 82 / Marburg) GN=MTBMA_c07270 PE=4 SV=1	1	2	2	2	34	34	34	6.1682	2.8404e-34	1024700
D9PWR6	Exosome complex component Rrp41 OS=Methanothermobacter marburgensis (strain DSM 2133 / 14651 / NBRC 100331 / OCM 82 / Marburg) GN=rpr42 PE=3 SV=1	1	11	11	11	56.7	56.7	56.7	25.515	1.6339e-148	1023300
D9PYS8	30S ribosomal protein S15 OS=Methanothermobacter marburgensis (strain DSM 2133 / 14651 / NBRC 100331 / OCM 82 / Marburg) GN=rps15 PE=3 SV=1	1	4	4	4	33.1	33.1	33.1	15.535	1.9849e-26	1014900
D9PU94	tRNA-splicing ligase RtcB OS=Methanothermobacter marburgensis (strain DSM 2133 / 14651 / NBRC 100331 / OCM 82 / Marburg) GN=MTBMA_c01830 PE=3 SV=1	1	10	10	10	29	29	29	52.922	3.5364e-76	1007500
D9PWT5	Acyl-CoA synthetase OS=Methanothermobacter marburgensis (strain DSM 2133 / 14651 / NBRC 100331 / OCM 82 / Marburg) GN=acs PE=4 SV=1	1	16	16	16	33.5	33.5	33.5	63.878	8.2869e-214	1006300
P80901	Pyruvate synthase subunit PorB OS=Methanothermobacter marburgensis (strain DSM 2133 / 14651 / NBRC 100331 / OCM 82 / Marburg) GN=porB PE=1 SV=2	1	6	6	6	29.5	29.5	29.5	31.622	2.9548e-81	1001200
P26500	Phosphoribosylformylglycinamidine synthase subunit PurL OS=Methanothermobacter marburgensis (strain DSM 2133 / 14651 / NBRC 100331 / OCM 82 / Marburg) GN=purL PE=3 SV=2	1	24	24	24	37.4	37.4	37.4	76.996	2.9784e-174	999350
D9PVB5	Predicted ATP phosphoribosyltransferase OS=Methanothermobacter marburgensis (strain DSM 2133 / 14651 / NBRC 100331 / OCM 82 / Marburg) GN=hisG2 PE=4 SV=1	1	16	16	16	52.7	52.7	52.7	37.087	1.9703e-188	997870
D9PW08	Predicted allosteric regulator of homoserine dehydrogenase OS=Methanothermobacter marburgensis (strain DSM 2133 / 14651 / NBRC 100331 / OCM 82 / Marburg) GN=MTBMA_c08110 PE=4 SV=1	1	7	7	7	79.2	79.2	79.2	17.448	6.4047e-138	996070
D9PX40	Aspartokinase OS=Methanothermobacter marburgensis (strain DSM 2133 / 14651 / NBRC 100331 / OCM 82 / Marburg) GN=lysC PE=3 SV=1	1	10	10	10	37.9	37.9	37.9	43.928	1.0197e-176	993070
D9PWY4	Predicted ATP:dephospho-CoA triphosphoribosyl transferase OS=Methanothermobacter marburgensis (strain DSM 2133 / 14651 / NBRC 100331 / OCM 82 / Marburg) GN=citG PE=4 SV=1	1	13	13	13	56.4	56.4	56.4	33.634	1.3717e-199	991470
D9PXC4;REV__D9PVK7	Uncharacterized protein OS=Methanothermobacter marburgensis (strain DSM 2133 / 14651 / NBRC 100331 / OCM 82 / Marburg) GN=MTBMA_c12840 PE=4 SV=1	2	3	3	3	33	33	33	10.783	1.0989e-31	989830
D9PVG6	Phosphoribosylformylglycinamidine synthase subunit PurQ OS=Methanothermobacter marburgensis (strain DSM 2133 / 14651 / NBRC 100331 / OCM 82 / Marburg) GN=purQ PE=3 SV=1	1	6	6	6	49.5	49.5	49.5	24.074	3.0338e-60	984120
D9PUU4	Ferredoxin OS=Methanothermobacter marburgensis (strain DSM 2133 / 14651 / NBRC 100331 / OCM 82 / Marburg) GN=MTBMA_c03900 PE=4 SV=1	1	3	3	3	39.5	39.5	39.5	8.5076	5.8378e-10	978360
D9PUC6	Predicted 2-isopropylmalate synthase OS=Methanothermobacter marburgensis (strain DSM 2133 / 14651 / NBRC 100331 / OCM 82 / Marburg) GN=leuA2 PE=3 SV=1	1	10	10	10	30.9	30.9	30.9	43.887	4.9556e-121	951640
D9PWY5	Delta-aminolevulinic acid dehydratase OS=Methanothermobacter marburgensis (strain DSM 2133 / 14651 / NBRC 100331 / OCM 82 / Marburg) GN=hemB PE=3 SV=1	1	11	11	11	49.7	49.7	49.7	35.441	3.8722e-135	948910
D9PUX8	Uncharacterized protein OS=Methanothermobacter marburgensis (strain DSM 2133 / 14651 / NBRC 100331 / OCM 82 / Marburg) GN=MTBMA_c04240 PE=4 SV=1	1	5	4	4	51	41.3	41.3	15.791	1.4591e-44	942670
D9PWU0	Glutamyl-tRNA(Gln) amidotransferase subunit D OS=Methanothermobacter marburgensis (strain DSM 2133 / 14651 / NBRC 100331 / OCM 82 / Marburg) GN=gatD PE=3 SV=1	1	16	16	15	49.3	49.3	47.9	48.171	1.5856e-237	941390
D9PV50	50S ribosomal protein L14 OS=Methanothermobacter marburgensis (strain DSM 2133 / 14651 / NBRC 100331 / OCM 82 / Marburg) GN=rpl14p PE=3 SV=1	1	5	5	5	43.9	43.9	43.9	14.179	3.9363e-79	936890
D9PXQ7	Succinyl-CoA ligase [ADP-forming] subunit beta OS=Methanothermobacter marburgensis (strain DSM 2133 / 14651 / NBRC 100331 / OCM 82 / Marburg) GN=sucC PE=3 SV=1	1	16	16	16	52.5	52.5	52.5	40.019	1.4595e-191	934780
D9PYI1	Predicted DNA-directed RNA polymerase, subunit F OS=Methanothermobacter marburgensis (strain DSM 2133 / 14651 / NBRC 100331 / OCM 82 / Marburg) GN=MTBMA_c17100 PE=4 SV=1	1	4	4	4	52.2	52.2	52.2	13.022	2.341e-32	932670
D9PYP4;D9PVI4	Predicted 3-isopropylmalate dehydrogenase OS=Methanothermobacter marburgensis (strain DSM 2133 / 14651 / NBRC 100331 / OCM 82 / Marburg) GN=leuB PE=3 SV=1	2	4	4	4	20.6	20.6	20.6	35.502	2.1537e-47	930810
D9PVF3	Rubredoxin OS=Methanothermobacter marburgensis (strain DSM 2133 / 14651 / NBRC 100331 / OCM 82 / Marburg) GN=MTBMA_c06060 PE=3 SV=1	1	2	2	2	50.9	50.9	50.9	6.1681	1.5657e-109	926520
D9PWF8	3-dehydroquinate synthase OS=Methanothermobacter marburgensis (strain DSM 2133 / 14651 / NBRC 100331 / OCM 82 / Marburg) GN=aroB PE=3 SV=1	1	13	13	13	48.7	48.7	48.7	41.219	2.3736e-180	923080
D9PYI7	Diaminopimelate epimerase OS=Methanothermobacter marburgensis (strain DSM 2133 / 14651 / NBRC 100331 / OCM 82 / Marburg) GN=dapF PE=3 SV=1	1	7	7	7	31.4	31.4	31.4	31.509	3.4088e-35	922520
D9PVZ8;REV__D9PUU5	Energy-converting hydrogenase A, subunit R OS=Methanothermobacter marburgensis (strain DSM 2133 / 14651 / NBRC 100331 / OCM 82 / Marburg) GN=ehaR PE=4 SV=1	2	14	14	14	46.2	46.2	46.2	38.229	1.0445e-96	904040
P26925	Anthranilate phosphoribosyltransferase OS=Methanothermobacter marburgensis (strain DSM 2133 / 14651 / NBRC 100331 / OCM 82 / Marburg) GN=trpD PE=3 SV=1	1	7	7	7	24	24	24	37.295	8.0865e-62	899460
D9PX52	Uncharacterized protein OS=Methanothermobacter marburgensis (strain DSM 2133 / 14651 / NBRC 100331 / OCM 82 / Marburg) GN=MTBMA_c12100 PE=4 SV=1	1	3	3	3	29.3	29.3	29.3	10.943	1.2295e-23	893170
D9PV32;D9PXT3	Uncharacterized protein OS=Methanothermobacter marburgensis (strain DSM 2133 / 14651 / NBRC 100331 / OCM 82 / Marburg) GN=MTBMA_c04840 PE=4 SV=1	2	4	4	4	24.3	24.3	24.3	19.065	6.3219e-38	870400
D9PUX9	Coenzyme F390 synthetase OS=Methanothermobacter marburgensis (strain DSM 2133 / 14651 / NBRC 100331 / OCM 82 / Marburg) GN=MTBMA_c04250 PE=4 SV=1	1	14	14	12	44.3	44.3	40.2	49.237	2.7129e-180	868040
D9PXL9	Carbamoyl-phosphate synthase small chain OS=Methanothermobacter marburgensis (strain DSM 2133 / 14651 / NBRC 100331 / OCM 82 / Marburg) GN=carA PE=3 SV=1	1	10	10	10	41.9	41.9	41.9	39.837	2.7764e-130	866520
D9PUQ0	Translation initiation factor 2 subunit beta OS=Methanothermobacter marburgensis (strain DSM 2133 / 14651 / NBRC 100331 / OCM 82 / Marburg) GN=eif2b PE=3 SV=1	1	6	6	6	41.5	41.5	41.5	15.601	2.7091e-64	860850
D9PV61	50S ribosomal protein L30P OS=Methanothermobacter marburgensis (strain DSM 2133 / 14651 / NBRC 100331 / OCM 82 / Marburg) GN=rpl30p PE=3 SV=1	1	4	4	4	22.4	22.4	22.4	17.225	1.2788e-17	859620
D9PWK0	Sulfurtransferase OS=Methanothermobacter marburgensis (strain DSM 2133 / 14651 / NBRC 100331 / OCM 82 / Marburg) GN=MTBMA_c10030 PE=4 SV=1	1	11	11	11	57.3	57.3	57.3	32.178	4.1043e-115	857670
D9PXC0	Transcription initiation factor IIB OS=Methanothermobacter marburgensis (strain DSM 2133 / 14651 / NBRC 100331 / OCM 82 / Marburg) GN=tfb PE=3 SV=1	1	7	7	7	23.2	23.2	23.2	34.828	1.034e-50	852590
D9PVT5	Uncharacterized protein OS=Methanothermobacter marburgensis (strain DSM 2133 / 14651 / NBRC 100331 / OCM 82 / Marburg) GN=MTBMA_c07380 PE=4 SV=1	1	3	3	3	16.8	16.8	16.8	17.536	7.1394e-09	848130
D9PW29	Predicted M42 aminopeptidase OS=Methanothermobacter marburgensis (strain DSM 2133 / 14651 / NBRC 100331 / OCM 82 / Marburg) GN=MTBMA_c08320 PE=4 SV=1	1	10	10	10	49.1	49.1	49.1	36.634	7.0106e-136	848130
D9PU88	2,3-bisphosphoglycerate-independent phosphoglycerate mutase OS=Methanothermobacter marburgensis (strain DSM 2133 / 14651 / NBRC 100331 / OCM 82 / Marburg) GN=pgm PE=3 SV=1	1	14	14	14	40.6	40.6	40.6	43.83	1.9694e-100	842820
D9PY55	GTP cyclohydrolase MptA OS=Methanothermobacter marburgensis (strain DSM 2133 / 14651 / NBRC 100331 / OCM 82 / Marburg) GN=mptA PE=3 SV=1	1	12	12	12	48.4	48.4	48.4	36.044	3.4662e-96	839600
D9PV43	30S ribosomal protein S19P OS=Methanothermobacter marburgensis (strain DSM 2133 / 14651 / NBRC 100331 / OCM 82 / Marburg) GN=rps19p PE=3 SV=1	1	2	2	2	18.4	18.4	18.4	15.812	6.7991e-71	835390
D9PVE9	Uncharacterized protein OS=Methanothermobacter marburgensis (strain DSM 2133 / 14651 / NBRC 100331 / OCM 82 / Marburg) GN=MTBMA_c06020 PE=4 SV=1	1	3	3	3	20.2	20.2	20.2	19.94	4.6258e-15	827660
D9PVE8	Methyl-coenzyme M reductase component A2-like protein OS=Methanothermobacter marburgensis (strain DSM 2133 / 14651 / NBRC 100331 / OCM 82 / Marburg) GN=MTBMA_c06010 PE=3 SV=1	1	19	19	19	39.6	39.6	39.6	64.14	2.9223e-201	827480
D9PX83	N-acetyl-gamma-glutamyl-phosphate reductase OS=Methanothermobacter marburgensis (strain DSM 2133 / 14651 / NBRC 100331 / OCM 82 / Marburg) GN=argC PE=3 SV=1	1	10	10	10	36.9	36.9	36.9	36.839	6.4424e-62	826590
D9PW28	Uncharacterized protein OS=Methanothermobacter marburgensis (strain DSM 2133 / 14651 / NBRC 100331 / OCM 82 / Marburg) GN=MTBMA_c08310 PE=4 SV=1	1	1	1	1	11.3	11.3	11.3	8.1557	0.00051829	825820
D9PXS0	DNA-directed RNA polymerase, subunit B OS=Methanothermobacter marburgensis (strain DSM 2133 / 14651 / NBRC 100331 / OCM 82 / Marburg) GN=rpoB1 PE=3 SV=1	1	18	18	18	35.6	35.6	35.6	58.448	5.2608e-142	825740
D9PYJ0	Acetylornithine aminotransferase OS=Methanothermobacter marburgensis (strain DSM 2133 / 14651 / NBRC 100331 / OCM 82 / Marburg) GN=argD PE=3 SV=1	1	17	17	17	60.3	60.3	60.3	41.533	2.3898e-128	822150
D9PVQ0	Threonine synthase OS=Methanothermobacter marburgensis (strain DSM 2133 / 14651 / NBRC 100331 / OCM 82 / Marburg) GN=thrC PE=3 SV=1	1	13	13	13	50.2	50.2	50.2	43.233	6.6666e-164	817690
D9PUL0	Predicted extracellular phosphate-binding protein OS=Methanothermobacter marburgensis (strain DSM 2133 / 14651 / NBRC 100331 / OCM 82 / Marburg) GN=pstS1 PE=4 SV=1	1	9	9	9	36.5	36.5	36.5	28.536	9.293e-121	817600
D9PYV6	Threonine--tRNA ligase OS=Methanothermobacter marburgensis (strain DSM 2133 / 14651 / NBRC 100331 / OCM 82 / Marburg) GN=thrS PE=3 SV=1	1	15	15	15	28.4	28.4	28.4	69.69	1.6659e-120	815750
D9PWT4	Predicted transcriptional regulator OS=Methanothermobacter marburgensis (strain DSM 2133 / 14651 / NBRC 100331 / OCM 82 / Marburg) GN=MTBMA_c10880 PE=4 SV=1	1	4	4	4	19.2	19.2	19.2	21.296	8.3758e-45	813460
D9PUD2	Adenosylhomocysteinase OS=Methanothermobacter marburgensis (strain DSM 2133 / 14651 / NBRC 100331 / OCM 82 / Marburg) GN=ahcY PE=3 SV=1	1	15	15	15	42.4	42.4	42.4	46.287	1.0166e-133	812390
D9PV49	30S ribosomal protein S17P OS=Methanothermobacter marburgensis (strain DSM 2133 / 14651 / NBRC 100331 / OCM 82 / Marburg) GN=rps17p PE=3 SV=1	1	2	2	2	19.8	19.8	19.8	12.095	1.351e-09	808110
D9PYP0	DNA repair and recombination protein RadA OS=Methanothermobacter marburgensis (strain DSM 2133 / 14651 / NBRC 100331 / OCM 82 / Marburg) GN=radA PE=3 SV=1	1	10	10	10	42.4	42.4	42.4	34.152	7.722e-71	806220
D9PV51	50S ribosomal protein L24P OS=Methanothermobacter marburgensis (strain DSM 2133 / 14651 / NBRC 100331 / OCM 82 / Marburg) GN=rpl24p PE=3 SV=1	1	3	3	3	30.8	30.8	30.8	13.799	2.0447e-19	804990
D9PXR7	Triosephosphate isomerase OS=Methanothermobacter marburgensis (strain DSM 2133 / 14651 / NBRC 100331 / OCM 82 / Marburg) GN=tpiA PE=3 SV=1	1	4	4	4	22.5	22.5	22.5	22.767	2.7162e-42	801870
D9PY92	CBS domain-containing protein OS=Methanothermobacter marburgensis (strain DSM 2133 / 14651 / NBRC 100331 / OCM 82 / Marburg) GN=MTBMA_c16110 PE=4 SV=1	1	8	8	8	49.2	49.2	49.2	20.478	7.2477e-115	796990
D9PXL8	Carbamoyl-phosphate synthase, large subunit OS=Methanothermobacter marburgensis (strain DSM 2133 / 14651 / NBRC 100331 / OCM 82 / Marburg) GN=carB PE=3 SV=1	1	32	32	32	34.1	34.1	34.1	116.33	0	792490
D9PUJ8	Acetyl-CoA decarbonylase/synthase complex subunit epsilon OS=Methanothermobacter marburgensis (strain DSM 2133 / 14651 / NBRC 100331 / OCM 82 / Marburg) GN=cdhB PE=3 SV=1	1	5	5	5	43.5	43.5	43.5	19.338	1.0902e-104	789250
D9PWY0	Putative nickel-responsive regulator OS=Methanothermobacter marburgensis (strain DSM 2133 / 14651 / NBRC 100331 / OCM 82 / Marburg) GN=nikR3 PE=3 SV=1	1	2	2	2	15	15	15	16.632	4.0605e-30	788770
D9PVN8	Replication factor C small subunit OS=Methanothermobacter marburgensis (strain DSM 2133 / 14651 / NBRC 100331 / OCM 82 / Marburg) GN=rfcS PE=3 SV=1	1	14	14	14	47.6	47.6	47.6	36.429	8.8681e-110	788330
D9PV23	Predicted GTP-binding protein OS=Methanothermobacter marburgensis (strain DSM 2133 / 14651 / NBRC 100331 / OCM 82 / Marburg) GN=MTBMA_c04750 PE=4 SV=1	1	5	5	5	24.5	24.5	24.5	24.494	7.0467e-39	785230
D9PXY3	50S ribosomal protein L10e OS=Methanothermobacter marburgensis (strain DSM 2133 / 14651 / NBRC 100331 / OCM 82 / Marburg) GN=rpl10e PE=3 SV=1	1	4	4	4	30.6	30.6	30.6	18.077	3.4329e-34	783020
D9PWW5	Putative (R)-citramalate synthase CimA OS=Methanothermobacter marburgensis (strain DSM 2133 / 14651 / NBRC 100331 / OCM 82 / Marburg) GN=cimA PE=3 SV=1	1	12	12	12	33.9	33.9	33.9	53.992	1.0531e-116	780130
D9PXN5	Predicted metal-binding transcription factor OS=Methanothermobacter marburgensis (strain DSM 2133 / 14651 / NBRC 100331 / OCM 82 / Marburg) GN=MTBMA_c13960 PE=4 SV=1	1	6	6	6	49	49	49	17.249	3.3513e-39	775930
D9PWU1	Glutamyl-tRNA(Gln) amidotransferase subunit E OS=Methanothermobacter marburgensis (strain DSM 2133 / 14651 / NBRC 100331 / OCM 82 / Marburg) GN=gatE PE=3 SV=1	1	20	20	20	40.2	40.2	40.2	69.648	5.1588e-211	761290
D9PWS5	Carboxymuconolactone decarboxylase related protein OS=Methanothermobacter marburgensis (strain DSM 2133 / 14651 / NBRC 100331 / OCM 82 / Marburg) GN=MTBMA_c10790 PE=4 SV=1	1	6	6	6	57.9	57.9	57.9	11.952	5.2824e-57	750360
D9PYA9	Energy-converting hydrogenase B, subunit L OS=Methanothermobacter marburgensis (strain DSM 2133 / 14651 / NBRC 100331 / OCM 82 / Marburg) GN=ehbL PE=4 SV=1	1	8	8	8	40.8	40.8	40.8	18.821	2.4131e-28	743630
D9PUW1	Uncharacterized protein OS=Methanothermobacter marburgensis (strain DSM 2133 / 14651 / NBRC 100331 / OCM 82 / Marburg) GN=MTBMA_c04070 PE=4 SV=1	1	13	13	13	41.4	41.4	41.4	38.447	1.858e-65	733670
D9PWR8	Predicted exosome subunit OS=Methanothermobacter marburgensis (strain DSM 2133 / 14651 / NBRC 100331 / OCM 82 / Marburg) GN=MTBMA_c10720 PE=4 SV=1	1	8	8	8	39.7	39.7	39.7	26.163	1.6435e-102	732220
D9PVE7	Nicotinamide-nucleotide adenylyltransferase OS=Methanothermobacter marburgensis (strain DSM 2133 / 14651 / NBRC 100331 / OCM 82 / Marburg) GN=nadD PE=3 SV=1	1	7	7	7	52.6	52.6	52.6	19.92	2.8805e-102	728380
D9PX22	Hydrogenase maturation factor HypB OS=Methanothermobacter marburgensis (strain DSM 2133 / 14651 / NBRC 100331 / OCM 82 / Marburg) GN=hypB PE=4 SV=1	1	9	9	9	43.8	43.8	43.8	23.914	4.6114e-50	722650
P26939	Indole-3-glycerol phosphate synthase OS=Methanothermobacter marburgensis (strain DSM 2133 / 14651 / NBRC 100331 / OCM 82 / Marburg) GN=trpC PE=3 SV=1	1	10	10	10	46.4	46.4	46.4	30.403	6.318e-84	715370
D9PY38	Methyl coenzyme M reductase II, operon protein C OS=Methanothermobacter marburgensis (strain DSM 2133 / 14651 / NBRC 100331 / OCM 82 / Marburg) GN=mtrC2 PE=4 SV=1	1	8	8	8	32.9	32.9	32.9	34.192	2.2882e-84	708030
D9PX59;REV__D9PUP3	FO synthase subunit 2 OS=Methanothermobacter marburgensis (strain DSM 2133 / 14651 / NBRC 100331 / OCM 82 / Marburg) GN=cofH PE=3 SV=1	2	9	9	9	29.1	29.1	29.1	41.449	7.858e-38	704710
D9PVM1	Histidinol dehydrogenase OS=Methanothermobacter marburgensis (strain DSM 2133 / 14651 / NBRC 100331 / OCM 82 / Marburg) GN=hisD PE=3 SV=1	1	9	9	9	26.2	26.2	26.2	45.722	6.7044e-87	701010
D9PUG3	Phosphosulfolactate synthase OS=Methanothermobacter marburgensis (strain DSM 2133 / 14651 / NBRC 100331 / OCM 82 / Marburg) GN=comA PE=4 SV=1	1	9	9	9	41.1	41.1	41.1	29.382	2.2943e-59	699490
D9PXU1	Predicted hydrogenase expression/formation protein HypD OS=Methanothermobacter marburgensis (strain DSM 2133 / 14651 / NBRC 100331 / OCM 82 / Marburg) GN=hypD PE=4 SV=1	1	11	11	11	31.9	31.9	31.9	38.756	1.4776e-103	697400
D9PWH2	Predicted small GTPase OS=Methanothermobacter marburgensis (strain DSM 2133 / 14651 / NBRC 100331 / OCM 82 / Marburg) GN=MTBMA_c09740 PE=4 SV=1	1	10	10	10	31.5	31.5	31.5	43.242	3.5174e-87	697120
D9PUJ7	Acetyl-CoA decarbonylase/synthase complex subunit alpha OS=Methanothermobacter marburgensis (strain DSM 2133 / 14651 / NBRC 100331 / OCM 82 / Marburg) GN=cdhA PE=3 SV=1	1	19	19	19	33.3	33.3	33.3	85.828	1.0628e-297	696020
D9PU31	Preprotein translocase subunit SecG OS=Methanothermobacter marburgensis (strain DSM 2133 / 14651 / NBRC 100331 / OCM 82 / Marburg) GN=secG PE=3 SV=1	1	2	2	2	34.6	34.6	34.6	5.7238	2.0226e-07	694020
D9PXR9	DNA-directed RNA polymerase subunit H OS=Methanothermobacter marburgensis (strain DSM 2133 / 14651 / NBRC 100331 / OCM 82 / Marburg) GN=rpoH PE=3 SV=1	1	2	2	2	28.6	28.6	28.6	8.8313	6.4127e-132	693300
D9PV36	Pyruvate carboxylase, subunit A OS=Methanothermobacter marburgensis (strain DSM 2133 / 14651 / NBRC 100331 / OCM 82 / Marburg) GN=pycA PE=4 SV=1	1	18	18	18	36.3	36.3	36.3	54.535	4.1034e-147	693170
D9PWJ3	Predicted AAA+ class ATPase with chaperone activity OS=Methanothermobacter marburgensis (strain DSM 2133 / 14651 / NBRC 100331 / OCM 82 / Marburg) GN=MTBMA_c09960 PE=4 SV=1	1	14	14	11	32.4	32.4	26	50.658	6.4731e-90	692480
D9PV45	30S ribosomal protein S3 OS=Methanothermobacter marburgensis (strain DSM 2133 / 14651 / NBRC 100331 / OCM 82 / Marburg) GN=rps3 PE=3 SV=1	1	7	7	7	22.9	22.9	22.9	30.923	4.5765e-23	691660
P26920	Tryptophan synthase alpha chain OS=Methanothermobacter marburgensis (strain DSM 2133 / 14651 / NBRC 100331 / OCM 82 / Marburg) GN=trpA PE=3 SV=1	1	7	7	7	30.9	30.9	30.9	28.803	2.2962e-71	691070
D9PXM5	Translation initiation factor 1A OS=Methanothermobacter marburgensis (strain DSM 2133 / 14651 / NBRC 100331 / OCM 82 / Marburg) GN=eif1a PE=3 SV=1	1	3	3	3	25.3	25.3	25.3	11.721	5.8911e-13	689600
D9PUU6	Uncharacterized protein OS=Methanothermobacter marburgensis (strain DSM 2133 / 14651 / NBRC 100331 / OCM 82 / Marburg) GN=MTBMA_c03920 PE=4 SV=1	1	3	3	3	28.3	28.3	28.3	10.909	1.1449e-17	689470
D9PX67	Methanogen homoaconitase small subunit OS=Methanothermobacter marburgensis (strain DSM 2133 / 14651 / NBRC 100331 / OCM 82 / Marburg) GN=hacB PE=3 SV=1	1	8	8	8	60.8	60.8	60.8	18.331	1.0816e-130	684730
D9PYA6	Energy-converting hydrogenase B, subunit O OS=Methanothermobacter marburgensis (strain DSM 2133 / 14651 / NBRC 100331 / OCM 82 / Marburg) GN=ehbO PE=4 SV=1	1	5	5	5	17.3	17.3	17.3	35.923	3.8465e-33	681460
D9PYA1	Predicted homoserine dehydrogenase OS=Methanothermobacter marburgensis (strain DSM 2133 / 14651 / NBRC 100331 / OCM 82 / Marburg) GN=hom PE=4 SV=1	1	8	8	8	28.6	28.6	28.6	46.36	4.7037e-260	678450
D9PU86	Predicted nucleoside-diphosphate-sugar pyrophosphorylase OS=Methanothermobacter marburgensis (strain DSM 2133 / 14651 / NBRC 100331 / OCM 82 / Marburg) GN=MTBMA_c01750 PE=4 SV=1	1	11	11	11	35.6	35.6	35.6	45.804	7.4289e-124	664160
D9PYI8	Diaminopimelate decarboxylase OS=Methanothermobacter marburgensis (strain DSM 2133 / 14651 / NBRC 100331 / OCM 82 / Marburg) GN=lysA PE=3 SV=1	1	8	8	8	20.3	20.3	20.3	47.064	3.8662e-64	661700
D9PVM2	Aspartate--tRNA(Asp/Asn) ligase OS=Methanothermobacter marburgensis (strain DSM 2133 / 14651 / NBRC 100331 / OCM 82 / Marburg) GN=aspS PE=3 SV=1	1	14	14	14	34.1	34.1	34.1	49.958	6.1843e-146	659320
D9PV44	50S ribosomal protein L22 OS=Methanothermobacter marburgensis (strain DSM 2133 / 14651 / NBRC 100331 / OCM 82 / Marburg) GN=rpl22p PE=3 SV=1	1	5	5	5	30.7	30.7	30.7	17.305	7.5279e-51	655180
D9PXR4	Uncharacterized protein OS=Methanothermobacter marburgensis (strain DSM 2133 / 14651 / NBRC 100331 / OCM 82 / Marburg) GN=MTBMA_c14250 PE=4 SV=1	1	7	7	7	25.5	25.5	25.5	31.031	2.345e-89	650130
P26499	Isoleucine--tRNA ligase OS=Methanothermobacter marburgensis (strain DSM 2133 / 14651 / NBRC 100331 / OCM 82 / Marburg) GN=ileS PE=1 SV=3	1	31	31	31	28.9	28.9	28.9	121.36	8.116e-245	648230
D9PX07	Valine--tRNA ligase OS=Methanothermobacter marburgensis (strain DSM 2133 / 14651 / NBRC 100331 / OCM 82 / Marburg) GN=valS PE=3 SV=1	1	28	28	28	36.1	36.1	36.1	101	2.9326e-242	642210
D9PX80	1-(5-phosphoribosyl)-5-[(5-phosphoribosylamino)methylideneamino] imidazole-4-carboxamide isomerase OS=Methanothermobacter marburgensis (strain DSM 2133 / 14651 / NBRC 100331 / OCM 82 / Marburg) GN=hisA PE=3 SV=1	1	7	7	7	39.8	39.8	39.8	26.817	4.037e-64	641470
D9PU18	Predicted nucleotidyl transferase OS=Methanothermobacter marburgensis (strain DSM 2133 / 14651 / NBRC 100331 / OCM 82 / Marburg) GN=MTBMA_c01060 PE=4 SV=1	1	10	10	10	34.7	34.7	34.7	38.921	2.4782e-57	639390
D9PYM1	Ferrous iron transport protein B OS=Methanothermobacter marburgensis (strain DSM 2133 / 14651 / NBRC 100331 / OCM 82 / Marburg) GN=feoB2 PE=4 SV=1	1	11	11	11	17.5	17.5	17.5	71.469	1.5053e-78	635670
D9PUC7	3-isopropylmalate dehydratase large subunit OS=Methanothermobacter marburgensis (strain DSM 2133 / 14651 / NBRC 100331 / OCM 82 / Marburg) GN=leuC PE=3 SV=1	1	10	10	10	30.1	30.1	30.1	45.223	9.2588e-81	634490
D9PWH1	Predicted regulator protein OS=Methanothermobacter marburgensis (strain DSM 2133 / 14651 / NBRC 100331 / OCM 82 / Marburg) GN=MTBMA_c09750 PE=4 SV=1	1	3	3	3	24.8	24.8	24.8	13.291	1.6641e-20	627190
D9PVP1	Histidine--tRNA ligase OS=Methanothermobacter marburgensis (strain DSM 2133 / 14651 / NBRC 100331 / OCM 82 / Marburg) GN=hisS PE=3 SV=1	1	16	16	16	44	44	44	48.303	6.7748e-124	621000
D9PWY1	CBS domain containing protein OS=Methanothermobacter marburgensis (strain DSM 2133 / 14651 / NBRC 100331 / OCM 82 / Marburg) GN=MTBMA_c11350 PE=4 SV=1	1	3	3	3	57.5	57.5	57.5	14.718	7.3092e-20	620300
D9PXS1	DNA-directed RNA polymerase OS=Methanothermobacter marburgensis (strain DSM 2133 / 14651 / NBRC 100331 / OCM 82 / Marburg) GN=rpoB2 PE=3 SV=1	1	14	14	14	30	30	30	67.883	5.7352e-119	618340
D9PUZ5	Methanogenesis marker protein 17 OS=Methanothermobacter marburgensis (strain DSM 2133 / 14651 / NBRC 100331 / OCM 82 / Marburg) GN=MTBMA_c04410 PE=4 SV=1	1	7	7	7	39.3	39.3	39.3	18.77	2.8568e-23	615870
D9PXM9	Type 2 DNA topoisomerase 6 subunit A OS=Methanothermobacter marburgensis (strain DSM 2133 / 14651 / NBRC 100331 / OCM 82 / Marburg) GN=top6A PE=3 SV=1	1	7	7	7	27.5	27.5	27.5	40.139	1.3631e-207	608280
D9PXA2	Predicted lysine-oxoglutarate reductase/saccharopine dehydrogenase OS=Methanothermobacter marburgensis (strain DSM 2133 / 14651 / NBRC 100331 / OCM 82 / Marburg) GN=lor PE=4 SV=1	1	6	6	6	22.4	22.4	22.4	45.104	2.7543e-104	606000
D9PXC6	DNA primase DnaG OS=Methanothermobacter marburgensis (strain DSM 2133 / 14651 / NBRC 100331 / OCM 82 / Marburg) GN=dnaG PE=3 SV=1	1	11	11	11	33.1	33.1	33.1	42.507	1.6583e-92	602260
D9PW57	Predicted protease OS=Methanothermobacter marburgensis (strain DSM 2133 / 14651 / NBRC 100331 / OCM 82 / Marburg) GN=MTBMA_c08600 PE=3 SV=1	1	6	6	6	23.7	23.7	23.7	35.162	1.3591e-89	600590
D9PXH7	Uncharacterized protein OS=Methanothermobacter marburgensis (strain DSM 2133 / 14651 / NBRC 100331 / OCM 82 / Marburg) GN=MTBMA_c13380 PE=4 SV=1	1	2	2	2	11.7	11.7	11.7	14.209	5.474e-06	599730
D9PWE7	3-hydroxy-3-methylglutaryl coenzyme A reductase OS=Methanothermobacter marburgensis (strain DSM 2133 / 14651 / NBRC 100331 / OCM 82 / Marburg) GN=hmgA PE=3 SV=1	1	10	10	10	34.8	34.8	34.8	41.916	8.2826e-208	596380
D9PUA8	Translation initiation factor 6 OS=Methanothermobacter marburgensis (strain DSM 2133 / 14651 / NBRC 100331 / OCM 82 / Marburg) GN=eif6 PE=3 SV=1	1	3	3	3	15.3	15.3	15.3	22.737	6.3631e-29	595310
D9PVA1	Archaeal glutamate synthase [NADPH] OS=Methanothermobacter marburgensis (strain DSM 2133 / 14651 / NBRC 100331 / OCM 82 / Marburg) GN=MTBMA_c05540 PE=3 SV=1	1	14	14	14	31.5	31.5	31.5	65.74	6.5702e-251	593230
D9PUP8	Tyrosine--tRNA ligase OS=Methanothermobacter marburgensis (strain DSM 2133 / 14651 / NBRC 100331 / OCM 82 / Marburg) GN=tyrS PE=3 SV=1	1	10	10	10	32	32	32	36.255	1.3693e-90	591810
Q53479	Short chain isoprenyl diphosphate synthase OS=Methanothermobacter marburgensis (strain DSM 2133 / 14651 / NBRC 100331 / OCM 82 / Marburg) GN=idsA PE=1 SV=3	1	12	12	12	38.8	38.8	38.8	35.636	3.1384e-76	590940
D9PYU6	Acetolactate synthase OS=Methanothermobacter marburgensis (strain DSM 2133 / 14651 / NBRC 100331 / OCM 82 / Marburg) GN=ilvB PE=3 SV=1	1	13	13	13	23	23	23	62.411	1.1583e-85	590470
D9PV62	50S ribosomal protein L15 OS=Methanothermobacter marburgensis (strain DSM 2133 / 14651 / NBRC 100331 / OCM 82 / Marburg) GN=rpl15p PE=3 SV=1	1	3	3	3	21.2	21.2	21.2	16.372	3.6463e-11	587040
D9PUY5	Molybdenum cofactor biosynthesis protein MoaB OS=Methanothermobacter marburgensis (strain DSM 2133 / 14651 / NBRC 100331 / OCM 82 / Marburg) GN=MTBMA_c04310 PE=4 SV=1	1	5	5	5	29	29	29	19.402	1.6726e-38	585730
D9PW27	Uncharacterized protein OS=Methanothermobacter marburgensis (strain DSM 2133 / 14651 / NBRC 100331 / OCM 82 / Marburg) GN=MTBMA_c08300 PE=4 SV=1	1	8	8	8	28.9	28.9	28.9	27.949	1.9806e-31	574010
D9PVI7	Malate dehydrogenase OS=Methanothermobacter marburgensis (strain DSM 2133 / 14651 / NBRC 100331 / OCM 82 / Marburg) GN=mdh PE=3 SV=1	1	9	9	9	33.5	33.5	33.5	35.86	2.9697e-57	572250
D9PUA3	Predicted tautomerase OS=Methanothermobacter marburgensis (strain DSM 2133 / 14651 / NBRC 100331 / OCM 82 / Marburg) GN=MTBMA_c01920 PE=4 SV=1	1	2	2	2	49.2	49.2	49.2	6.7759	2.7493e-12	569220
D9PU87	Probable phosphoglucosamine mutase OS=Methanothermobacter marburgensis (strain DSM 2133 / 14651 / NBRC 100331 / OCM 82 / Marburg) GN=glmM PE=3 SV=1	1	14	14	13	36.2	36.2	32.7	48.168	1.2069e-108	568590
D9PYA8	Energy-converting hydrogenase B, subunit M OS=Methanothermobacter marburgensis (strain DSM 2133 / 14651 / NBRC 100331 / OCM 82 / Marburg) GN=ehbM PE=4 SV=1	1	5	5	5	46.6	46.6	46.6	15.643	1.057e-33	566050
D9PV70	30S ribosomal protein S13 OS=Methanothermobacter marburgensis (strain DSM 2133 / 14651 / NBRC 100331 / OCM 82 / Marburg) GN=rps13p PE=3 SV=1	1	5	5	5	28.9	28.9	28.9	17.401	6.1837e-34	560740
D9PUF8	Predicted transcription initiation factor IIE, alpha subunit OS=Methanothermobacter marburgensis (strain DSM 2133 / 14651 / NBRC 100331 / OCM 82 / Marburg) GN=MTBMA_c02480 PE=4 SV=1	1	2	2	2	24.7	24.7	24.7	10.142	6.9986e-09	560450
Q9V2U9	Excisionase-like protein OS=Methanothermobacter thermautotrophicus PE=4 SV=1	1	1	1	1	25	25	25	5.3342	1.9502e-13	556230
D9PVM4	Glutamate-1-semialdehyde 2,1-aminomutase OS=Methanothermobacter marburgensis (strain DSM 2133 / 14651 / NBRC 100331 / OCM 82 / Marburg) GN=hemL PE=3 SV=1	1	8	8	8	22.5	22.5	22.5	46.631	3.982e-101	555880
D9PV42	50S ribosomal protein L2 OS=Methanothermobacter marburgensis (strain DSM 2133 / 14651 / NBRC 100331 / OCM 82 / Marburg) GN=rpl2 PE=3 SV=1	1	7	7	7	41.1	41.1	41.1	25.962	7.5928e-29	551730
D9PXG1	DNA-binding protein OS=Methanothermobacter marburgensis (strain DSM 2133 / 14651 / NBRC 100331 / OCM 82 / Marburg) GN=hmtA PE=4 SV=1	1	2	2	2	41.7	41.7	41.7	10.257	6.0778e-35	550120
D9PXA6	Predicted bifunctional inositol-1 monophosphatase/fructose-1,6-bisphosphatase OS=Methanothermobacter marburgensis (strain DSM 2133 / 14651 / NBRC 100331 / OCM 82 / Marburg) GN=suhB PE=4 SV=1	1	8	8	8	34.2	34.2	34.2	30.676	3.5589e-92	545520
D9PXK0	Predicted tRNA-binding protein OS=Methanothermobacter marburgensis (strain DSM 2133 / 14651 / NBRC 100331 / OCM 82 / Marburg) GN=MTBMA_c13610 PE=4 SV=1	1	5	5	5	19.6	19.6	19.6	26.379	8.2625e-47	544430
P80903	Pyruvate synthase subunit PorD OS=Methanothermobacter marburgensis (strain DSM 2133 / 14651 / NBRC 100331 / OCM 82 / Marburg) GN=porD PE=1 SV=2	1	2	2	2	25.9	25.9	25.9	9.2005	7.4945e-09	543720
P26921	Tryptophan synthase beta chain 2 OS=Methanothermobacter marburgensis (strain DSM 2133 / 14651 / NBRC 100331 / OCM 82 / Marburg) GN=trpB2 PE=3 SV=1	1	7	7	7	23.1	23.1	23.1	42.115	2.041e-29	542720
D9PTZ3	Glutamyl-tRNA(Gln) amidotransferase subunit A OS=Methanothermobacter marburgensis (strain DSM 2133 / 14651 / NBRC 100331 / OCM 82 / Marburg) GN=gatA PE=3 SV=1	1	7	7	7	18.6	18.6	18.6	48.833	4.0406e-52	540210
P80906	2-oxoglutarate synthase subunit KorC OS=Methanothermobacter marburgensis (strain DSM 2133 / 14651 / NBRC 100331 / OCM 82 / Marburg) GN=korC PE=1 SV=2	1	6	6	6	51.1	51.1	51.1	19.977	8.7559e-39	535200
D9PX72	Predicted transcriptional regulator OS=Methanothermobacter marburgensis (strain DSM 2133 / 14651 / NBRC 100331 / OCM 82 / Marburg) GN=MTBMA_c12320 PE=4 SV=1	1	5	5	5	16.1	16.1	16.1	37.331	2.3839e-36	531390
D9PXD0	Predicted redox-active disulfide protein OS=Methanothermobacter marburgensis (strain DSM 2133 / 14651 / NBRC 100331 / OCM 82 / Marburg) GN=MTBMA_c12900 PE=4 SV=1	1	2	2	2	34.2	34.2	34.2	8.2997	1.9027e-07	529990
D9PXG9	Phosphoenolpyruvate carboxylase OS=Methanothermobacter marburgensis (strain DSM 2133 / 14651 / NBRC 100331 / OCM 82 / Marburg) GN=ppcA PE=3 SV=1	1	15	15	15	36.6	36.6	36.6	54.888	7.331e-71	521710
D9PYV1	Dihydroxy-acid dehydratase OS=Methanothermobacter marburgensis (strain DSM 2133 / 14651 / NBRC 100331 / OCM 82 / Marburg) GN=ilvD PE=3 SV=1	1	9	9	9	20.2	20.2	20.2	58.611	9.1444e-105	518990
P0C882	Geranylgeranylglyceryl phosphate synthase OS=Methanothermobacter marburgensis (strain DSM 2133 / 14651 / NBRC 100331 / OCM 82 / Marburg) GN=MTBMA_c09410 PE=1 SV=2	1	3	3	3	23.3	23.3	23.3	25.818	4.954e-38	518370
D9PU93	Probable S-methyl-5-thioinosine phosphorylase OS=Methanothermobacter marburgensis (strain DSM 2133 / 14651 / NBRC 100331 / OCM 82 / Marburg) GN=MTBMA_c01820 PE=3 SV=1	1	7	7	7	27.2	27.2	27.2	28.737	2.495e-36	516820
D9PX69	Predicted Fe-S oxidoreductase OS=Methanothermobacter marburgensis (strain DSM 2133 / 14651 / NBRC 100331 / OCM 82 / Marburg) GN=MTBMA_c12290 PE=4 SV=1	1	12	12	12	27.3	27.3	27.3	55.367	3.1842e-68	516170
D9PVQ7	30S ribosomal protein S6e OS=Methanothermobacter marburgensis (strain DSM 2133 / 14651 / NBRC 100331 / OCM 82 / Marburg) GN=rps6e PE=3 SV=1	1	3	3	3	31.7	31.7	31.7	13.724	1.3404e-26	515860
D9PYT1	UPF0284 protein MTBMA_c00140 OS=Methanothermobacter marburgensis (strain DSM 2133 / 14651 / NBRC 100331 / OCM 82 / Marburg) GN=MTBMA_c00140 PE=3 SV=1	1	8	8	8	38.2	38.2	38.2	37.444	1.6449e-72	512060
D9PY52	Predicted transcriptional regulator OS=Methanothermobacter marburgensis (strain DSM 2133 / 14651 / NBRC 100331 / OCM 82 / Marburg) GN=MTBMA_c15710 PE=4 SV=1	1	4	4	4	26.1	26.1	26.1	17.685	1.7751e-23	509430
D9PY63	Phosphoribosylformylglycinamidine cyclo-ligase OS=Methanothermobacter marburgensis (strain DSM 2133 / 14651 / NBRC 100331 / OCM 82 / Marburg) GN=purM PE=3 SV=1	1	7	7	7	25.1	25.1	25.1	35.836	2.8203e-48	509250
D9PXP1	IMP cyclohydrolase OS=Methanothermobacter marburgensis (strain DSM 2133 / 14651 / NBRC 100331 / OCM 82 / Marburg) GN=purO PE=3 SV=1	1	4	4	4	17.3	17.3	17.3	21.676	9.3462e-26	508420
D9PUN7;Q50804	Predicted alpha,alpha-trehalose-phosphate synthase OS=Methanothermobacter marburgensis (strain DSM 2133 / 14651 / NBRC 100331 / OCM 82 / Marburg) GN=MTBMA_c03330 PE=4 SV=1	2	15	15	11	32.9	32.9	25.1	57.478	1.0872e-90	508300
D9PUL9	HycB-related protein OS=Methanothermobacter marburgensis (strain DSM 2133 / 14651 / NBRC 100331 / OCM 82 / Marburg) GN=MTBMA_c03110 PE=4 SV=1	1	5	5	5	39.2	39.2	39.2	15.848	4.6749e-44	507260
D9PX26	Predicted sensory transduction histidine kinase OS=Methanothermobacter marburgensis (strain DSM 2133 / 14651 / NBRC 100331 / OCM 82 / Marburg) GN=MTBMA_c11820 PE=4 SV=1	1	13	13	13	35.6	35.6	35.6	47.32	4.1542e-74	503500
D9PX74	Predicted UDP-N-acetyl-D-mannosaminuronate dehydrogenase OS=Methanothermobacter marburgensis (strain DSM 2133 / 14651 / NBRC 100331 / OCM 82 / Marburg) GN=wecC PE=3 SV=1	1	10	10	10	36	36	36	45.855	1.3276e-62	502400
D9PW38	Predicted sensory transduction regulatory protein OS=Methanothermobacter marburgensis (strain DSM 2133 / 14651 / NBRC 100331 / OCM 82 / Marburg) GN=MTBMA_c08410 PE=4 SV=1	1	5	5	5	34	34	34	16.412	2.9319e-26	500970
D9PVR5	30S ribosomal protein S27ae OS=Methanothermobacter marburgensis (strain DSM 2133 / 14651 / NBRC 100331 / OCM 82 / Marburg) GN=rps27ae PE=3 SV=1	1	2	2	2	25.5	25.5	25.5	6.0089	5.8057e-05	500060
D9PU05	Leucine--tRNA ligase OS=Methanothermobacter marburgensis (strain DSM 2133 / 14651 / NBRC 100331 / OCM 82 / Marburg) GN=leuS PE=3 SV=1	1	25	25	25	29.4	29.4	29.4	108.28	2.2039e-260	496520
D9PVL5	Uncharacterized protein OS=Methanothermobacter marburgensis (strain DSM 2133 / 14651 / NBRC 100331 / OCM 82 / Marburg) GN=MTBMA_c06680 PE=4 SV=1	1	4	4	4	38	38	38	15.86	4.5802e-46	496510
D9PYU5	Acetolactate synthase, small subunit OS=Methanothermobacter marburgensis (strain DSM 2133 / 14651 / NBRC 100331 / OCM 82 / Marburg) GN=ilvH PE=4 SV=1	1	4	4	4	21.2	21.2	21.2	18.382	1.5332e-17	490910
D9PYP5	Cystein desulfurase OS=Methanothermobacter marburgensis (strain DSM 2133 / 14651 / NBRC 100331 / OCM 82 / Marburg) GN=iscS PE=3 SV=1	1	9	9	9	31.5	31.5	31.5	43.569	9.34e-179	490700
D9PXN8	GTP cyclohydrolase III OS=Methanothermobacter marburgensis (strain DSM 2133 / 14651 / NBRC 100331 / OCM 82 / Marburg) GN=gch3 PE=3 SV=1	1	3	3	3	14.1	14.1	14.1	27.534	4.2296e-32	488120
D9PVR6	Argininosuccinate lyase OS=Methanothermobacter marburgensis (strain DSM 2133 / 14651 / NBRC 100331 / OCM 82 / Marburg) GN=argH PE=3 SV=1	1	13	13	13	28.6	28.6	28.6	52.515	3.7635e-72	486030
D9PUZ6	Archaeal nitrogenase iron-molybdenum cofactor biosynthesis protein NifB OS=Methanothermobacter marburgensis (strain DSM 2133 / 14651 / NBRC 100331 / OCM 82 / Marburg) GN=nifB PE=4 SV=1	1	7	7	7	25.3	25.3	25.3	32.203	2.1808e-41	472840
D9PUV7	Uncharacterized protein OS=Methanothermobacter marburgensis (strain DSM 2133 / 14651 / NBRC 100331 / OCM 82 / Marburg) GN=MTBMA_c04030 PE=4 SV=1	1	2	2	2	14	14	14	15.343	4.8087e-07	467300
D9PW11	CTP synthase OS=Methanothermobacter marburgensis (strain DSM 2133 / 14651 / NBRC 100331 / OCM 82 / Marburg) GN=pyrG PE=3 SV=1	1	12	12	12	27.9	27.9	27.9	59.778	3.2846e-81	466400
D9PX99	Uncharacterized protein OS=Methanothermobacter marburgensis (strain DSM 2133 / 14651 / NBRC 100331 / OCM 82 / Marburg) GN=MTBMA_c12590 PE=4 SV=1	1	3	3	3	32.7	32.7	32.7	16.89	2.8155e-47	463100
D9PUL8	Predicted fumarate hydratase OS=Methanothermobacter marburgensis (strain DSM 2133 / 14651 / NBRC 100331 / OCM 82 / Marburg) GN=MTBMA_c03100 PE=4 SV=1	1	7	7	7	31.3	31.3	31.3	30.069	7.9661e-47	460450
D9PX84	Predicted flavodoxin OS=Methanothermobacter marburgensis (strain DSM 2133 / 14651 / NBRC 100331 / OCM 82 / Marburg) GN=MTBMA_c12440 PE=4 SV=1	1	6	6	6	33.3	33.3	33.3	18.562	6.9646e-22	459980
D9PYG0	Uncharacterized protein OS=Methanothermobacter marburgensis (strain DSM 2133 / 14651 / NBRC 100331 / OCM 82 / Marburg) GN=MTBMA_c16870 PE=4 SV=1	1	3	3	3	43.2	43.2	43.2	14.743	3.0177e-42	454150
D9PUJ5	Predicted cobalt transport protein OS=Methanothermobacter marburgensis (strain DSM 2133 / 14651 / NBRC 100331 / OCM 82 / Marburg) GN=cbiM1 PE=4 SV=1	1	1	1	1	26.2	26.2	26.2	10.851	1.2138e-15	451360
D9PYQ0	UbiD-related decarboxylase OS=Methanothermobacter marburgensis (strain DSM 2133 / 14651 / NBRC 100331 / OCM 82 / Marburg) GN=MTBMA_c17800 PE=4 SV=1	1	11	11	11	32.2	32.2	32.2	46.666	2.3974e-90	449850
D9PU20	HypE-related protein OS=Methanothermobacter marburgensis (strain DSM 2133 / 14651 / NBRC 100331 / OCM 82 / Marburg) GN=MTBMA_c01080 PE=4 SV=1	1	10	10	9	27.5	27.5	25.5	48.281	4.5779e-69	448130
D9PWC6	Predicted ATPase OS=Methanothermobacter marburgensis (strain DSM 2133 / 14651 / NBRC 100331 / OCM 82 / Marburg) GN=MTBMA_c09290 PE=4 SV=1	1	14	14	14	34.4	34.4	34.4	56.185	9.3116e-106	439980
D9PYK6	FwdE-related protein OS=Methanothermobacter marburgensis (strain DSM 2133 / 14651 / NBRC 100331 / OCM 82 / Marburg) GN=MTBMA_c17360 PE=4 SV=1	1	4	4	4	28.1	28.1	28.1	19.106	5.2114e-36	429380
D9PUE1	MurG-related protein OS=Methanothermobacter marburgensis (strain DSM 2133 / 14651 / NBRC 100331 / OCM 82 / Marburg) GN=MTBMA_c02300 PE=4 SV=1	1	2	2	2	4.6	4.6	4.6	37.321	9.0995e-05	415170
D9PU22	Coenzyme F390 synthetase OS=Methanothermobacter marburgensis (strain DSM 2133 / 14651 / NBRC 100331 / OCM 82 / Marburg) GN=MTBMA_c01110 PE=4 SV=1	1	11	11	10	25.7	25.7	24.3	52.293	1.1545e-43	412980
D9PY83	Transcription elongation factor NusA-like protein OS=Methanothermobacter marburgensis (strain DSM 2133 / 14651 / NBRC 100331 / OCM 82 / Marburg) GN=MTBMA_c16020 PE=4 SV=1	1	6	6	6	38.8	38.8	38.8	17.993	1.2413e-23	411500
D9PYM6	Molybdenum cofactor biosynthesis protein OS=Methanothermobacter marburgensis (strain DSM 2133 / 14651 / NBRC 100331 / OCM 82 / Marburg) GN=moeA2 PE=4 SV=1	1	8	8	8	18.3	18.3	18.3	43.492	1.3387e-47	408160
D9PYU3	UPF0285 protein MTBMA_c00280 OS=Methanothermobacter marburgensis (strain DSM 2133 / 14651 / NBRC 100331 / OCM 82 / Marburg) GN=MTBMA_c00280 PE=3 SV=1	1	7	7	7	29.1	29.1	29.1	35.394	2.0662e-45	405070
D9PU48	Predicted molybdopterin-guanine dinucleotide biosynthesis protein B OS=Methanothermobacter marburgensis (strain DSM 2133 / 14651 / NBRC 100331 / OCM 82 / Marburg) GN=mobB PE=4 SV=1	1	7	7	7	32.6	32.6	32.6	25.316	2.5241e-43	403650
D9PWW4	Uncharacterized protein OS=Methanothermobacter marburgensis (strain DSM 2133 / 14651 / NBRC 100331 / OCM 82 / Marburg) GN=MTBMA_c11180 PE=4 SV=1	1	5	5	5	32.1	32.1	32.1	17.483	2.0527e-44	402760
D9PV58	50S ribosomal protein L19e OS=Methanothermobacter marburgensis (strain DSM 2133 / 14651 / NBRC 100331 / OCM 82 / Marburg) GN=rpl19e PE=3 SV=1	1	3	3	3	14.9	14.9	14.9	17.162	1.2358e-08	399330
D9PXB4	Uridylate kinase OS=Methanothermobacter marburgensis (strain DSM 2133 / 14651 / NBRC 100331 / OCM 82 / Marburg) GN=pyrH PE=3 SV=1	1	4	4	4	24.1	24.1	24.1	24.219	9.6961e-39	394110
D9PW91	Predicted regulator protein OS=Methanothermobacter marburgensis (strain DSM 2133 / 14651 / NBRC 100331 / OCM 82 / Marburg) GN=MTBMA_c08940 PE=4 SV=1	1	1	1	1	10.4	10.4	10.4	12.304	3.5408e-13	394020
P80907	Ketoisovalerate oxidoreductase subunit VorA OS=Methanothermobacter marburgensis (strain DSM 2133 / 14651 / NBRC 100331 / OCM 82 / Marburg) GN=vorA PE=1 SV=2	1	9	9	9	24.7	24.7	24.7	51.878	1.507e-48	393470
D9PXI9	Uncharacterized protein OS=Methanothermobacter marburgensis (strain DSM 2133 / 14651 / NBRC 100331 / OCM 82 / Marburg) GN=MTBMA_c13500 PE=4 SV=1	1	10	10	10	35.5	35.5	35.5	33.197	5.4255e-75	392330
D9PWT3	Uncharacterized protein OS=Methanothermobacter marburgensis (strain DSM 2133 / 14651 / NBRC 100331 / OCM 82 / Marburg) GN=MTBMA_c10870 PE=4 SV=1	1	4	4	4	36.9	36.9	36.9	17.825	3.6754e-17	391830
D9PV67	Cytidylate kinase OS=Methanothermobacter marburgensis (strain DSM 2133 / 14651 / NBRC 100331 / OCM 82 / Marburg) GN=cmk PE=3 SV=1	1	4	4	4	26.7	26.7	26.7	19.325	1.3439e-39	389920
D9PV22	UPF0173 metal-dependent hydrolase MTBMA_c04740 OS=Methanothermobacter marburgensis (strain DSM 2133 / 14651 / NBRC 100331 / OCM 82 / Marburg) GN=MTBMA_c04740 PE=3 SV=1	1	3	3	3	21.7	21.7	21.7	25.098	2.3275e-20	389020
D9PWI7	Glycerol-1-phosphate dehydrogenase [NAD(P)+] OS=Methanothermobacter marburgensis (strain DSM 2133 / 14651 / NBRC 100331 / OCM 82 / Marburg) GN=egsA PE=3 SV=1	1	5	5	5	20.5	20.5	20.5	36.765	7.492e-49	387550
D9PV29	Fumarate hydratase OS=Methanothermobacter marburgensis (strain DSM 2133 / 14651 / NBRC 100331 / OCM 82 / Marburg) GN=fumA1 PE=4 SV=1	1	4	4	4	27.3	27.3	27.3	21.584	1.9868e-28	384850
D9PX75	Predicted UDP-N-acetylglucosamine 2-epimerase OS=Methanothermobacter marburgensis (strain DSM 2133 / 14651 / NBRC 100331 / OCM 82 / Marburg) GN=wecB PE=4 SV=1	1	10	10	10	27.2	27.2	27.2	48.631	1.3092e-48	378120
D9PXR8	Phosphoglycerate kinase OS=Methanothermobacter marburgensis (strain DSM 2133 / 14651 / NBRC 100331 / OCM 82 / Marburg) GN=pgk PE=3 SV=1	1	8	8	8	20.9	20.9	20.9	44.765	3.4304e-37	377250
D9PV63	Protein translocase subunit SecY OS=Methanothermobacter marburgensis (strain DSM 2133 / 14651 / NBRC 100331 / OCM 82 / Marburg) GN=secY PE=3 SV=1	1	2	2	2	4.6	4.6	4.6	49.387	3.3444e-12	376550
D9PYQ9	Uncharacterized protein OS=Methanothermobacter marburgensis (strain DSM 2133 / 14651 / NBRC 100331 / OCM 82 / Marburg) GN=MTBMA_c17890 PE=4 SV=1	1	6	6	6	32.3	32.3	32.3	21.667	8.4736e-40	376500
D9PWY8	Uncharacterized protein OS=Methanothermobacter marburgensis (strain DSM 2133 / 14651 / NBRC 100331 / OCM 82 / Marburg) GN=MTBMA_c11420 PE=4 SV=1	1	4	4	4	26.8	26.8	26.8	24	1.1394e-23	376100
D9PWI8	Proline--tRNA ligase OS=Methanothermobacter marburgensis (strain DSM 2133 / 14651 / NBRC 100331 / OCM 82 / Marburg) GN=proS PE=3 SV=1	1	13	13	13	31.6	31.6	31.6	53.895	6.7526e-109	373840
P80904	2-oxoglutarate synthase subunit KorA OS=Methanothermobacter marburgensis (strain DSM 2133 / 14651 / NBRC 100331 / OCM 82 / Marburg) GN=korA PE=1 SV=2	1	8	8	8	28.8	28.8	28.8	40.973	3.1914e-82	373370
D9PUH0	50S ribosomal protein L10 OS=Methanothermobacter marburgensis (strain DSM 2133 / 14651 / NBRC 100331 / OCM 82 / Marburg) GN=rpl10 PE=3 SV=1	1	5	5	5	15.5	15.5	15.5	36.403	3.6051e-40	371960
D9PX90	Uncharacterized protein OS=Methanothermobacter marburgensis (strain DSM 2133 / 14651 / NBRC 100331 / OCM 82 / Marburg) GN=MTBMA_c12500 PE=4 SV=1	1	7	7	7	22.2	22.2	22.2	41.986	3.7523e-23	371140
D9PV33	SelA-related protein OS=Methanothermobacter marburgensis (strain DSM 2133 / 14651 / NBRC 100331 / OCM 82 / Marburg) GN=MTBMA_c04850 PE=3 SV=1	1	7	7	7	20.4	20.4	20.4	41.176	6.4913e-55	369860
D9PXT6	O-phospho-L-seryl-tRNA:Cys-tRNA synthase OS=Methanothermobacter marburgensis (strain DSM 2133 / 14651 / NBRC 100331 / OCM 82 / Marburg) GN=pscS PE=3 SV=1	1	8	8	8	25.1	25.1	25.1	42.314	7.1967e-58	369700
D9PYE0	Aspartyl/glutamyl-tRNA(Asn/Gln) amidotransferase subunit B OS=Methanothermobacter marburgensis (strain DSM 2133 / 14651 / NBRC 100331 / OCM 82 / Marburg) GN=gatB PE=3 SV=1	1	11	11	11	26.3	26.3	26.3	51.049	5.8835e-62	364040
D9PXK2	Aldehyde dehydrogenase OS=Methanothermobacter marburgensis (strain DSM 2133 / 14651 / NBRC 100331 / OCM 82 / Marburg) GN=MTBMA_c13630 PE=3 SV=1	1	13	13	13	36.8	36.8	36.8	50.762	4.6023e-105	363740
D9PXQ3	2-oxoglutarate synthase, subunit delta OS=Methanothermobacter marburgensis (strain DSM 2133 / 14651 / NBRC 100331 / OCM 82 / Marburg) GN=korD PE=4 SV=1	1	2	2	2	25.4	25.4	25.4	7.5978	1.9395e-13	357400
D9PXD3	Predicted universal stress protein OS=Methanothermobacter marburgensis (strain DSM 2133 / 14651 / NBRC 100331 / OCM 82 / Marburg) GN=uspA1 PE=4 SV=1	1	6	6	6	40.9	40.9	40.9	16.478	5.6354e-37	352590
D9PYU9	Arginine--tRNA ligase OS=Methanothermobacter marburgensis (strain DSM 2133 / 14651 / NBRC 100331 / OCM 82 / Marburg) GN=argS PE=3 SV=1	1	16	16	16	35.5	35.5	35.5	63.609	1.3071e-163	351690
D9PXX3	7-cyano-7-deazaguanine synthase OS=Methanothermobacter marburgensis (strain DSM 2133 / 14651 / NBRC 100331 / OCM 82 / Marburg) GN=queC PE=3 SV=1	1	2	2	2	7.2	7.2	7.2	24.078	0.00012469	351200
D9PY45	Uncharacterized protein OS=Methanothermobacter marburgensis (strain DSM 2133 / 14651 / NBRC 100331 / OCM 82 / Marburg) GN=MTBMA_c15640 PE=4 SV=1	1	1	1	1	13	13	13	10.712	2.1808e-05	350210
D9PXA7	NAD kinase OS=Methanothermobacter marburgensis (strain DSM 2133 / 14651 / NBRC 100331 / OCM 82 / Marburg) GN=ppnK PE=3 SV=1	1	6	6	6	17	17	17	31.26	1.8418e-16	350020
D9PYU8	Ornithine carbamoyltransferase, catabolic OS=Methanothermobacter marburgensis (strain DSM 2133 / 14651 / NBRC 100331 / OCM 82 / Marburg) GN=arcB PE=3 SV=1	1	6	6	6	29.8	29.8	29.8	32.842	6.6202e-27	348900
D9PWF1	Uncharacterized protein OS=Methanothermobacter marburgensis (strain DSM 2133 / 14651 / NBRC 100331 / OCM 82 / Marburg) GN=MTBMA_c09540 PE=4 SV=1	1	3	3	3	13.3	13.3	13.3	22.557	7.2412e-15	347960
D9PWG4	Methionine--tRNA ligase OS=Methanothermobacter marburgensis (strain DSM 2133 / 14651 / NBRC 100331 / OCM 82 / Marburg) GN=metG PE=3 SV=1	1	11	11	11	16.4	16.4	16.4	74.602	2.0048e-66	342290
D9PU81	Predicted phosphomannomutase OS=Methanothermobacter marburgensis (strain DSM 2133 / 14651 / NBRC 100331 / OCM 82 / Marburg) GN=MTBMA_c01700 PE=3 SV=1	1	9	8	8	25.8	22.3	22.3	49.654	1.0044e-50	340540
D9PUM7	Uncharacterized protein OS=Methanothermobacter marburgensis (strain DSM 2133 / 14651 / NBRC 100331 / OCM 82 / Marburg) GN=MTBMA_c03190 PE=4 SV=1	1	2	2	2	37.9	37.9	37.9	7.5486	1.6199e-08	339600
D9PYT4	Predicted branched-chain-amino-acid aminotransferase OS=Methanothermobacter marburgensis (strain DSM 2133 / 14651 / NBRC 100331 / OCM 82 / Marburg) GN=ilvE PE=3 SV=1	1	3	3	3	11.1	11.1	11.1	34.33	1.202e-16	339080
D9PVK9	Predicted ferrous iron transport protein B OS=Methanothermobacter marburgensis (strain DSM 2133 / 14651 / NBRC 100331 / OCM 82 / Marburg) GN=feoB1 PE=4 SV=1	1	5	5	5	11.3	11.3	11.3	69.896	1.885e-25	337430
P80908	Ketoisovalerate oxidoreductase subunit VorB OS=Methanothermobacter marburgensis (strain DSM 2133 / 14651 / NBRC 100331 / OCM 82 / Marburg) GN=vorB PE=1 SV=2	1	7	7	7	23.3	23.3	23.3	38.549	6.8705e-45	336230
D9PYP1	Predicted replication factor A OS=Methanothermobacter marburgensis (strain DSM 2133 / 14651 / NBRC 100331 / OCM 82 / Marburg) GN=MTBMA_c17710 PE=4 SV=1	1	18	18	18	23.4	23.4	23.4	90.245	2.6487e-79	332760
D9PW09	Homoserine dehydrogenase OS=Methanothermobacter marburgensis (strain DSM 2133 / 14651 / NBRC 100331 / OCM 82 / Marburg) GN=thrA PE=4 SV=1	1	4	4	4	20.6	20.6	20.6	35.938	1.6799e-54	331930
D9PWM3	TOPRIM domain-containing protein OS=Methanothermobacter marburgensis (strain DSM 2133 / 14651 / NBRC 100331 / OCM 82 / Marburg) GN=MTBMA_c10270 PE=4 SV=1	1	7	7	7	26.8	26.8	26.8	31.536	2.3257e-31	330080
D9PY82	Bifunctional phosphopantothenoylcysteine decarboxylase/phosphopantothenate synthase OS=Methanothermobacter marburgensis (strain DSM 2133 / 14651 / NBRC 100331 / OCM 82 / Marburg) GN=coaBC PE=4 SV=1	1	3	3	3	8.6	8.6	8.6	41.605	3.7109e-12	329350
D9PWP2	Nitrogen regulatory protein GlnK OS=Methanothermobacter marburgensis (strain DSM 2133 / 14651 / NBRC 100331 / OCM 82 / Marburg) GN=glnK2 PE=3 SV=1	1	3	3	3	33	33	33	12.367	1.2591e-15	328480
D9PUG0	Uncharacterized protein OS=Methanothermobacter marburgensis (strain DSM 2133 / 14651 / NBRC 100331 / OCM 82 / Marburg) GN=MTBMA_c02500 PE=4 SV=1	1	5	5	5	21.3	21.3	21.3	25.373	9.8421e-24	327970
D9PVP8	Tryptophan--tRNA ligase OS=Methanothermobacter marburgensis (strain DSM 2133 / 14651 / NBRC 100331 / OCM 82 / Marburg) GN=trpS PE=3 SV=1	1	9	9	9	21.7	21.7	21.7	41.077	7.933e-33	318840
D9PWM2	Amidophosphoribosyltransferase OS=Methanothermobacter marburgensis (strain DSM 2133 / 14651 / NBRC 100331 / OCM 82 / Marburg) GN=purF PE=3 SV=1	1	11	11	11	29.1	29.1	29.1	51.78	2.2645e-55	311820
D9PWC4	Predicted DNA double-strand repair ATPase Rad50 OS=Methanothermobacter marburgensis (strain DSM 2133 / 14651 / NBRC 100331 / OCM 82 / Marburg) GN=MTBMA_c09270 PE=4 SV=1	1	16	16	16	23.2	23.2	23.2	97.192	5.397e-118	311230
D9PVP3	Predicted ATPase OS=Methanothermobacter marburgensis (strain DSM 2133 / 14651 / NBRC 100331 / OCM 82 / Marburg) GN=MTBMA_c06960 PE=4 SV=1	1	16	16	16	34.8	34.8	34.8	68.918	2.7321e-108	309220
D9PVQ6	Probable translation initiation factor IF-2 OS=Methanothermobacter marburgensis (strain DSM 2133 / 14651 / NBRC 100331 / OCM 82 / Marburg) GN=infB PE=3 SV=1	1	10	10	10	23.9	23.9	23.9	66.254	3.1779e-75	302590
D9PW01	Polyferredoxin OS=Methanothermobacter marburgensis (strain DSM 2133 / 14651 / NBRC 100331 / OCM 82 / Marburg) GN=MTBMA_c08040 PE=4 SV=1	1	6	6	6	24.7	24.7	24.7	27.554	6.3151e-28	298990
D9PYW7	Imidazoleglycerol-phosphate dehydratase OS=Methanothermobacter marburgensis (strain DSM 2133 / 14651 / NBRC 100331 / OCM 82 / Marburg) GN=hisB PE=3 SV=1	1	4	4	4	33	33	33	20.788	7.9916e-28	296040
D9PUL5	Phosphate-specific transport system accessory protein PhoU OS=Methanothermobacter marburgensis (strain DSM 2133 / 14651 / NBRC 100331 / OCM 82 / Marburg) GN=phoU1 PE=3 SV=1	1	7	7	7	41.4	41.4	41.4	24.521	6.6784e-40	293160
D9PX11	Phenylalanine--tRNA ligase beta subunit OS=Methanothermobacter marburgensis (strain DSM 2133 / 14651 / NBRC 100331 / OCM 82 / Marburg) GN=pheT PE=3 SV=1	1	10	10	10	22.3	22.3	22.3	62.164	6.053e-55	292760
D9PY18	Cobalt transport protein OS=Methanothermobacter marburgensis (strain DSM 2133 / 14651 / NBRC 100331 / OCM 82 / Marburg) GN=MTBMA_c15370 PE=4 SV=1	1	12	12	12	22.3	22.3	22.3	53.712	3.7105e-46	292570
D9PYV4	Hydroxylamine reductase OS=Methanothermobacter marburgensis (strain DSM 2133 / 14651 / NBRC 100331 / OCM 82 / Marburg) GN=hcp PE=3 SV=1	1	9	9	9	26.5	26.5	26.5	54.639	1.7982e-47	291330
D9PYS6	Uncharacterized protein OS=Methanothermobacter marburgensis (strain DSM 2133 / 14651 / NBRC 100331 / OCM 82 / Marburg) GN=MTBMA_c00090 PE=4 SV=1	1	5	5	5	13.5	13.5	13.5	42.145	1.1058e-45	289790
D9PVZ7	Energy-converting hydrogenase A, subunit Q OS=Methanothermobacter marburgensis (strain DSM 2133 / 14651 / NBRC 100331 / OCM 82 / Marburg) GN=ehaQ PE=4 SV=1	1	6	6	6	12.5	12.5	12.5	44.912	2.2585e-20	286830
D9PWL9;Q50785	Nitrogenase iron protein OS=Methanothermobacter marburgensis (strain DSM 2133 / 14651 / NBRC 100331 / OCM 82 / Marburg) GN=nifH2 PE=3 SV=1	2	6	6	6	23.4	23.4	23.4	29.057	1.2861e-33	285980
D9PWY3	Phenylalanine--tRNA ligase alpha subunit OS=Methanothermobacter marburgensis (strain DSM 2133 / 14651 / NBRC 100331 / OCM 82 / Marburg) GN=pheS PE=3 SV=1	1	11	11	10	22.4	22.4	21.2	58.16	2.1844e-76	285190
D9PY56	Uncharacterized protein OS=Methanothermobacter marburgensis (strain DSM 2133 / 14651 / NBRC 100331 / OCM 82 / Marburg) GN=MTBMA_c15750 PE=4 SV=1	1	4	4	4	24.1	24.1	24.1	16.208	9.1812e-29	283940
D9PVD2	Predicted iron-sulfur flavoprotein OS=Methanothermobacter marburgensis (strain DSM 2133 / 14651 / NBRC 100331 / OCM 82 / Marburg) GN=MTBMA_c05850 PE=4 SV=1	1	3	3	3	16.5	16.5	16.5	20.179	1.4777e-26	282820
D9PUP5;D9PW33	Predicted signal transduction protein OS=Methanothermobacter marburgensis (strain DSM 2133 / 14651 / NBRC 100331 / OCM 82 / Marburg) GN=MTBMA_c03410 PE=4 SV=1	2	8	8	8	23.1	23.1	23.1	49.453	1.2051e-29	278440
D9PWU2	Predicted thioredoxin reductase OS=Methanothermobacter marburgensis (strain DSM 2133 / 14651 / NBRC 100331 / OCM 82 / Marburg) GN=trxB PE=4 SV=1	1	4	4	4	17.2	17.2	17.2	32.923	4.1262e-28	278110
D9PV24	Uncharacterized protein OS=Methanothermobacter marburgensis (strain DSM 2133 / 14651 / NBRC 100331 / OCM 82 / Marburg) GN=MTBMA_c04760 PE=4 SV=1	1	4	4	4	32.8	32.8	32.8	13.483	1.7293e-19	277240
D9PV77	DNA-directed RNA polymerase subunit N OS=Methanothermobacter marburgensis (strain DSM 2133 / 14651 / NBRC 100331 / OCM 82 / Marburg) GN=rpoN PE=4 SV=1	1	3	3	2	43.6	43.6	32.7	6.4064	1.7739e-05	275700
D9PVK8	Predicted DNA lyase OS=Methanothermobacter marburgensis (strain DSM 2133 / 14651 / NBRC 100331 / OCM 82 / Marburg) GN=MTBMA_c06610 PE=4 SV=1	1	6	6	6	22.6	22.6	22.6	30.433	9.7208e-12	275000
D9PYP9	Predicted phosphoribosylaminoimidazole carboxylase OS=Methanothermobacter marburgensis (strain DSM 2133 / 14651 / NBRC 100331 / OCM 82 / Marburg) GN=purE2 PE=4 SV=1	1	4	4	4	12.3	12.3	12.3	36.452	1.9683e-16	274040
D9PUC8	Uncharacterized protein OS=Methanothermobacter marburgensis (strain DSM 2133 / 14651 / NBRC 100331 / OCM 82 / Marburg) GN=MTBMA_c02170 PE=4 SV=1	1	6	6	6	38.9	38.9	38.9	21.041	1.2225e-44	273430
D9PXM8	Type 2 DNA topoisomerase 6 subunit B OS=Methanothermobacter marburgensis (strain DSM 2133 / 14651 / NBRC 100331 / OCM 82 / Marburg) GN=top6B PE=3 SV=1	1	12	12	12	26.1	26.1	26.1	59.293	2.8255e-78	273240
D9PVM6	Uncharacterized protein OS=Methanothermobacter marburgensis (strain DSM 2133 / 14651 / NBRC 100331 / OCM 82 / Marburg) GN=MTBMA_c06790 PE=4 SV=1	1	1	1	1	5.5	5.5	5.5	25.756	2.1986e-07	267060
D9PUJ1	Predicted ATPase OS=Methanothermobacter marburgensis (strain DSM 2133 / 14651 / NBRC 100331 / OCM 82 / Marburg) GN=MTBMA_c02810 PE=4 SV=1	1	10	10	10	22	22	22	59.237	6.102e-124	265640
D9PUX0	Glycyl-tRNA synthetase OS=Methanothermobacter marburgensis (strain DSM 2133 / 14651 / NBRC 100331 / OCM 82 / Marburg) GN=glyS PE=3 SV=1	1	10	10	10	22.7	22.7	22.7	64.58	6.3139e-120	264590
D9PV54	30S ribosomal protein S14 type Z OS=Methanothermobacter marburgensis (strain DSM 2133 / 14651 / NBRC 100331 / OCM 82 / Marburg) GN=rps14 PE=3 SV=1	1	1	1	1	14.9	14.9	14.9	5.5246	0.0019972	261520
D9PXK7	Predicted alcohol dehydrogenase OS=Methanothermobacter marburgensis (strain DSM 2133 / 14651 / NBRC 100331 / OCM 82 / Marburg) GN=MTBMA_c13680 PE=4 SV=1	1	6	6	6	22.1	22.1	22.1	41.1	1.4062e-18	261220
D9PXJ4	Uncharacterized protein OS=Methanothermobacter marburgensis (strain DSM 2133 / 14651 / NBRC 100331 / OCM 82 / Marburg) GN=MTBMA_c13550 PE=4 SV=1	1	2	2	2	9	9	9	26.675	1.2577e-14	261140
D9PYQ4	Predicted nucleic acid-binding protein OS=Methanothermobacter marburgensis (strain DSM 2133 / 14651 / NBRC 100331 / OCM 82 / Marburg) GN=MTBMA_c17840 PE=4 SV=1	1	2	2	2	22.7	22.7	22.7	15.105	2.3789e-15	260420
D9PX03	Predicted archaea-specific RecJ-like exonuclease OS=Methanothermobacter marburgensis (strain DSM 2133 / 14651 / NBRC 100331 / OCM 82 / Marburg) GN=MTBMA_c11580 PE=4 SV=1	1	14	14	14	20.6	20.6	20.6	80.767	1.0115e-61	260120
Q9P9J4	Formylmethanofuran--tetrahydromethanopterin formyltransferase-like protein OS=Methanothermobacter marburgensis (strain DSM 2133 / 14651 / NBRC 100331 / OCM 82 / Marburg) GN=ehaS PE=3 SV=2	1	5	5	5	18.2	18.2	18.2	32.581	7.877e-44	257430
D9PVZ6	Energy-converting hydrogenase A, subunit P OS=Methanothermobacter marburgensis (strain DSM 2133 / 14651 / NBRC 100331 / OCM 82 / Marburg) GN=ehaP PE=4 SV=1	1	5	5	5	15.3	15.3	15.3	38.465	3.1205e-15	256670
D9PX43	Shikimate kinase OS=Methanothermobacter marburgensis (strain DSM 2133 / 14651 / NBRC 100331 / OCM 82 / Marburg) GN=aroK PE=3 SV=1	1	2	2	2	7.3	7.3	7.3	29.867	5.4556e-09	255670
D9PUR7	Predicted glucose-1-phosphate thymidylyltransferase OS=Methanothermobacter marburgensis (strain DSM 2133 / 14651 / NBRC 100331 / OCM 82 / Marburg) GN=MTBMA_c03630 PE=4 SV=1	1	8	8	8	26.7	26.7	26.7	33.128	3.9096e-33	255230
D9PVZ5	Energy-converting hydrogenase A, subunit O OS=Methanothermobacter marburgensis (strain DSM 2133 / 14651 / NBRC 100331 / OCM 82 / Marburg) GN=ehaO PE=4 SV=1	1	7	7	7	18.9	18.9	18.9	42.417	2.1743e-17	253620
D9PX68	Predicted phosphomevalonate kinase OS=Methanothermobacter marburgensis (strain DSM 2133 / 14651 / NBRC 100331 / OCM 82 / Marburg) GN=MTBMA_c12280 PE=3 SV=1	1	7	7	7	26.1	26.1	26.1	34.935	9.7482e-26	252340
D9PYJ5	Imidazole glycerol phosphate synthase subunit HisF OS=Methanothermobacter marburgensis (strain DSM 2133 / 14651 / NBRC 100331 / OCM 82 / Marburg) GN=hisF PE=3 SV=1	1	7	7	7	29	29	29	31.003	7.9929e-36	251950
D9PV06	Uncharacterized protein OS=Methanothermobacter marburgensis (strain DSM 2133 / 14651 / NBRC 100331 / OCM 82 / Marburg) GN=MTBMA_c04520 PE=4 SV=1	1	3	3	3	17.2	17.2	17.2	20.062	6.0547e-27	251830
D9PW10	2,3-bisphosphoglycerate-independent phosphoglycerate mutase OS=Methanothermobacter marburgensis (strain DSM 2133 / 14651 / NBRC 100331 / OCM 82 / Marburg) GN=apgM PE=3 SV=1	1	9	9	9	32.3	32.3	32.3	43.147	2.7003e-57	250930
D9PYE3	Phosphoribosyl-ATP pyrophosphatase OS=Methanothermobacter marburgensis (strain DSM 2133 / 14651 / NBRC 100331 / OCM 82 / Marburg) GN=hisE PE=3 SV=1	1	5	5	5	55.2	55.2	55.2	11.097	1.5395e-18	248210
D9PYR9	Aspartate carbamoyltransferase OS=Methanothermobacter marburgensis (strain DSM 2133 / 14651 / NBRC 100331 / OCM 82 / Marburg) GN=pyrB PE=3 SV=1	1	9	9	9	38.6	38.6	38.6	34.236	1.4128e-73	247180
D9PVX7	UDP-glucose 4-epimerase (NAD dependent) related protein OS=Methanothermobacter marburgensis (strain DSM 2133 / 14651 / NBRC 100331 / OCM 82 / Marburg) GN=galE1 PE=4 SV=1	1	6	6	6	25.1	25.1	25.1	33.933	5.9349e-49	245840
D9PWK6	Uncharacterized protein OS=Methanothermobacter marburgensis (strain DSM 2133 / 14651 / NBRC 100331 / OCM 82 / Marburg) GN=MTBMA_c10090 PE=4 SV=1	1	1	1	1	5	5	5	17.295	5.6794e-07	243830
D9PUF5	Archaeal glutamate synthase [NADPH] OS=Methanothermobacter marburgensis (strain DSM 2133 / 14651 / NBRC 100331 / OCM 82 / Marburg) GN=MTBMA_c02450 PE=3 SV=1	1	10	10	10	26.6	26.6	26.6	51.547	6.296e-43	241200
D9PWS7	Uncharacterized protein OS=Methanothermobacter marburgensis (strain DSM 2133 / 14651 / NBRC 100331 / OCM 82 / Marburg) GN=MTBMA_c10810 PE=4 SV=1	1	1	1	1	12.1	12.1	12.1	15.025	5.5634e-38	239700
D9PVI3	Acetylglutamate kinase OS=Methanothermobacter marburgensis (strain DSM 2133 / 14651 / NBRC 100331 / OCM 82 / Marburg) GN=argB PE=3 SV=1	1	6	6	6	26.6	26.6	26.6	31.616	8.2021e-21	239550
D9PUG7	Transcription elongation factor Spt5 OS=Methanothermobacter marburgensis (strain DSM 2133 / 14651 / NBRC 100331 / OCM 82 / Marburg) GN=nusG PE=3 SV=1	1	2	2	2	13.8	13.8	13.8	17.717	5.5695e-09	238710
D9PUH2	Alanine--tRNA ligase OS=Methanothermobacter marburgensis (strain DSM 2133 / 14651 / NBRC 100331 / OCM 82 / Marburg) GN=alaS PE=3 SV=1	1	12	12	12	13.1	13.1	13.1	101.55	3.5617e-90	237260
D9PUU9	Uncharacterized protein OS=Methanothermobacter marburgensis (strain DSM 2133 / 14651 / NBRC 100331 / OCM 82 / Marburg) GN=MTBMA_c03950 PE=4 SV=1	1	2	2	2	14.8	14.8	14.8	16.185	4.7443e-22	232200
D9PVB0	Uncharacterized protein OS=Methanothermobacter marburgensis (strain DSM 2133 / 14651 / NBRC 100331 / OCM 82 / Marburg) GN=MTBMA_c05630 PE=4 SV=1	1	1	1	1	18.4	18.4	18.4	5.6025	0.00032548	231660
D9PYL2	Rubredoxin OS=Methanothermobacter marburgensis (strain DSM 2133 / 14651 / NBRC 100331 / OCM 82 / Marburg) GN=fprC PE=3 SV=1	1	5	5	5	32.8	32.8	32.8	19.736	2.8094e-29	228140
D9PYC5	Predicted sugar kinase OS=Methanothermobacter marburgensis (strain DSM 2133 / 14651 / NBRC 100331 / OCM 82 / Marburg) GN=MTBMA_c16440 PE=3 SV=1	1	9	9	9	21.2	21.2	21.2	52.646	9.1831e-53	227650
D9PU41	Predicted ribokinase OS=Methanothermobacter marburgensis (strain DSM 2133 / 14651 / NBRC 100331 / OCM 82 / Marburg) GN=MTBMA_c01300 PE=3 SV=1	1	5	5	5	23	23	23	33.889	3.5963e-40	226260
D9PVG5	Uroporphyrin-III C-methyltransferase OS=Methanothermobacter marburgensis (strain DSM 2133 / 14651 / NBRC 100331 / OCM 82 / Marburg) GN=cysG1 PE=3 SV=1	1	5	5	5	28.2	28.2	28.2	25.962	2.8295e-23	223850
D9PYS7	Predicted single-stranded-DNA-specific exonuclease OS=Methanothermobacter marburgensis (strain DSM 2133 / 14651 / NBRC 100331 / OCM 82 / Marburg) GN=MTBMA_c00100 PE=4 SV=1	1	3	3	3	5	5	5	50.037	1.1536e-06	222380
P0C0K9	Nascent polypeptide-associated complex protein OS=Methanothermobacter marburgensis (strain DSM 2133 / 14651 / NBRC 100331 / OCM 82 / Marburg) GN=nac PE=1 SV=2	1	3	3	3	29.9	29.9	29.9	13.241	8.2753e-20	221030
D9PY97	Uncharacterized protein OS=Methanothermobacter marburgensis (strain DSM 2133 / 14651 / NBRC 100331 / OCM 82 / Marburg) GN=MTBMA_c16160 PE=4 SV=1	1	5	5	5	15.6	15.6	15.6	38.766	6.7511e-37	219000
D9PXA0	Uncharacterized protein OS=Methanothermobacter marburgensis (strain DSM 2133 / 14651 / NBRC 100331 / OCM 82 / Marburg) GN=MTBMA_c12600 PE=4 SV=1	1	3	3	3	14.3	14.3	14.3	25.347	2.9682e-07	218150
D9PWE8	Succinyl-CoA ligase [ADP-forming] subunit alpha OS=Methanothermobacter marburgensis (strain DSM 2133 / 14651 / NBRC 100331 / OCM 82 / Marburg) GN=sucD PE=3 SV=1	1	4	4	4	17	17	17	30.575	5.0396e-30	217340
D9PUY9	SelD-related protein OS=Methanothermobacter marburgensis (strain DSM 2133 / 14651 / NBRC 100331 / OCM 82 / Marburg) GN=MTBMA_c04350 PE=4 SV=1	1	6	6	6	16.2	16.2	16.2	35.699	7.8745e-26	216020
D9PV35	Predicted biotin ligase OS=Methanothermobacter marburgensis (strain DSM 2133 / 14651 / NBRC 100331 / OCM 82 / Marburg) GN=birA PE=4 SV=1	1	5	5	5	20.7	20.7	20.7	29.265	5.5548e-24	213700
D9PUA1	Predicted acetyl-coenzyme A synthetase OS=Methanothermobacter marburgensis (strain DSM 2133 / 14651 / NBRC 100331 / OCM 82 / Marburg) GN=acsA1 PE=4 SV=1	1	14	14	14	22.4	22.4	22.4	73.926	1.6367e-96	212790
D9PUM0	HycB-related protein OS=Methanothermobacter marburgensis (strain DSM 2133 / 14651 / NBRC 100331 / OCM 82 / Marburg) GN=MTBMA_c03120 PE=4 SV=1	1	2	2	2	12.3	12.3	12.3	17.97	6.5761e-07	210320
D9PU17	Predicted nitrogenase molybdenum-iron protein OS=Methanothermobacter marburgensis (strain DSM 2133 / 14651 / NBRC 100331 / OCM 82 / Marburg) GN=MTBMA_c01050 PE=4 SV=1	1	5	5	5	21.7	21.7	21.7	39.293	4.9654e-75	208580
D9PXM7	Predicted RNA-binding protein OS=Methanothermobacter marburgensis (strain DSM 2133 / 14651 / NBRC 100331 / OCM 82 / Marburg) GN=MTBMA_c13880 PE=4 SV=1	1	2	2	2	11.2	11.2	11.2	21.131	6.3616e-07	208150
D9PWB3	MobA-related protein OS=Methanothermobacter marburgensis (strain DSM 2133 / 14651 / NBRC 100331 / OCM 82 / Marburg) GN=MTBMA_c09160 PE=4 SV=1	1	2	2	2	14.4	14.4	14.4	23.075	3.2477e-09	207940
D9PUA5	Signal recognition particle receptor FtsY OS=Methanothermobacter marburgensis (strain DSM 2133 / 14651 / NBRC 100331 / OCM 82 / Marburg) GN=ftsY PE=3 SV=1	1	8	8	8	22.6	22.6	22.6	39.488	1.5591e-59	207640
D9PYI2	Predicted RNA-binding protein OS=Methanothermobacter marburgensis (strain DSM 2133 / 14651 / NBRC 100331 / OCM 82 / Marburg) GN=MTBMA_c17110 PE=4 SV=1	1	3	3	3	18.1	18.1	18.1	22.629	3.9001e-22	201530
D9PYR7	Uncharacterized protein OS=Methanothermobacter marburgensis (strain DSM 2133 / 14651 / NBRC 100331 / OCM 82 / Marburg) GN=MTBMA_c17970 PE=4 SV=1	1	2	2	2	25.2	25.2	25.2	18.104	1.0777e-09	197420
D9PXP6	Uncharacterized protein OS=Methanothermobacter marburgensis (strain DSM 2133 / 14651 / NBRC 100331 / OCM 82 / Marburg) GN=MTBMA_c14070 PE=4 SV=1	1	2	2	2	6.7	6.7	6.7	24.078	0.00031172	196760
D9PV07	Predicted phosphoesterase OS=Methanothermobacter marburgensis (strain DSM 2133 / 14651 / NBRC 100331 / OCM 82 / Marburg) GN=MTBMA_c04530 PE=4 SV=1	1	3	3	3	15.7	15.7	15.7	23.8	1.2939e-19	196100
D9PUW3	Uncharacterized protein OS=Methanothermobacter marburgensis (strain DSM 2133 / 14651 / NBRC 100331 / OCM 82 / Marburg) GN=MTBMA_c04090 PE=4 SV=1	1	6	6	6	17.3	17.3	17.3	41.859	5.7157e-25	194230
D9PV08	2-phosphoglycerate kinase OS=Methanothermobacter marburgensis (strain DSM 2133 / 14651 / NBRC 100331 / OCM 82 / Marburg) GN=pgk1 PE=3 SV=1	1	2	2	2	9.5	9.5	9.5	34.801	1.7114e-26	193790
D9PU38	Uncharacterized protein OS=Methanothermobacter marburgensis (strain DSM 2133 / 14651 / NBRC 100331 / OCM 82 / Marburg) GN=MTBMA_c01270 PE=4 SV=1	1	2	2	2	17.8	17.8	17.8	18.382	1.3057e-13	193780
D9PYB0	Energy-converting hydrogenase B, subunit K OS=Methanothermobacter marburgensis (strain DSM 2133 / 14651 / NBRC 100331 / OCM 82 / Marburg) GN=ehbK PE=4 SV=1	1	7	7	7	14.1	14.1	14.1	48.825	7.2663e-29	190830
D9PY57	FO synthase subunit 1 OS=Methanothermobacter marburgensis (strain DSM 2133 / 14651 / NBRC 100331 / OCM 82 / Marburg) GN=cofG PE=3 SV=1	1	6	6	6	16	16	16	40.552	2.7613e-18	189730
D9PU73	Phosphomethylpyrimidine synthase OS=Methanothermobacter marburgensis (strain DSM 2133 / 14651 / NBRC 100331 / OCM 82 / Marburg) GN=thiC PE=3 SV=1	1	7	7	7	16.3	16.3	16.3	45.9	3.9651e-25	184460
D9PWP9	Predicted transporter protein OS=Methanothermobacter marburgensis (strain DSM 2133 / 14651 / NBRC 100331 / OCM 82 / Marburg) GN=MTBMA_c10530 PE=3 SV=1	1	2	2	2	11.1	11.1	11.1	24.013	7.4119e-18	184330
D9PVN9	Shikimate dehydrogenase OS=Methanothermobacter marburgensis (strain DSM 2133 / 14651 / NBRC 100331 / OCM 82 / Marburg) GN=aroE PE=3 SV=1	1	7	7	7	29.3	29.3	29.3	31.881	1.6364e-50	183470
D9PXT9	Predicted peptidase OS=Methanothermobacter marburgensis (strain DSM 2133 / 14651 / NBRC 100331 / OCM 82 / Marburg) GN=MTBMA_c14580 PE=4 SV=1	1	5	5	5	11.6	11.6	11.6	46.034	1.9451e-19	182620
D9PVU7	Uncharacterized protein OS=Methanothermobacter marburgensis (strain DSM 2133 / 14651 / NBRC 100331 / OCM 82 / Marburg) GN=MTBMA_c07500 PE=4 SV=1	1	10	10	10	22	22	22	47.721	1.4588e-45	181500
D9PX91	Uncharacterized protein OS=Methanothermobacter marburgensis (strain DSM 2133 / 14651 / NBRC 100331 / OCM 82 / Marburg) GN=MTBMA_c12510 PE=4 SV=1	1	2	2	2	16.4	16.4	16.4	14.256	5.752e-12	181090
D9PVN1	Predicted 2,5-diamino-6-hydroxy-4-(5-phosphoribosylamino)pyrimidine 1-reductase OS=Methanothermobacter marburgensis (strain DSM 2133 / 14651 / NBRC 100331 / OCM 82 / Marburg) GN=ribD PE=4 SV=1	1	3	3	3	16.7	16.7	16.7	23.958	2.1692e-21	180640
D9PX86	Protein-export membrane protein SecD OS=Methanothermobacter marburgensis (strain DSM 2133 / 14651 / NBRC 100331 / OCM 82 / Marburg) GN=secD PE=3 SV=1	1	5	5	5	18.2	18.2	18.2	42.591	2.0308e-28	180350
D9PY62	Predicted metal-dependent RNase OS=Methanothermobacter marburgensis (strain DSM 2133 / 14651 / NBRC 100331 / OCM 82 / Marburg) GN=MTBMA_c15810 PE=4 SV=1	1	10	10	10	14.9	14.9	14.9	72.962	1.213e-40	179660
P80910	Indolepyruvate oxidoreductase subunit IorA OS=Methanothermobacter marburgensis (strain DSM 2133 / 14651 / NBRC 100331 / OCM 82 / Marburg) GN=iorA PE=1 SV=2	1	8	8	8	12.8	12.8	12.8	67.097	2.3773e-66	179310
D9PYE9	Protein GrpE OS=Methanothermobacter marburgensis (strain DSM 2133 / 14651 / NBRC 100331 / OCM 82 / Marburg) GN=grpE PE=3 SV=1	1	5	5	5	34.5	34.5	34.5	20.545	6.3544e-33	177930
D9PV12	Predicted aspartate aminotransferase OS=Methanothermobacter marburgensis (strain DSM 2133 / 14651 / NBRC 100331 / OCM 82 / Marburg) GN=asp2 PE=3 SV=1	1	5	5	5	14.2	14.2	14.2	41.105	6.0534e-39	175000
D9PTZ6	3,4-dihydroxy-2-butanone 4-phosphate synthase OS=Methanothermobacter marburgensis (strain DSM 2133 / 14651 / NBRC 100331 / OCM 82 / Marburg) GN=ribB PE=3 SV=1	1	4	4	4	17	17	17	25.212	1.1721e-18	174980
D9PXT5	Predicted transcriptional regulator OS=Methanothermobacter marburgensis (strain DSM 2133 / 14651 / NBRC 100331 / OCM 82 / Marburg) GN=MTBMA_c14540 PE=4 SV=1	1	2	2	2	14.8	14.8	14.8	15.093	8.8145e-07	174240
S6CDK2	Methyl-coenzyme M reductase II alpha subunit (Fragment) OS=Methanothermobacter marburgensis GN=mrtA PE=4 SV=1	1	14	1	1	37.3	5.5	5.5	41.382	4.403e-267	171710
D9PY46	Predicted pyridoxal phosphate-dependent enzyme OS=Methanothermobacter marburgensis (strain DSM 2133 / 14651 / NBRC 100331 / OCM 82 / Marburg) GN=MTBMA_c15650 PE=3 SV=1	1	4	4	4	13	13	13	39.603	1.7348e-33	170730
D9PUQ2	Uncharacterized protein OS=Methanothermobacter marburgensis (strain DSM 2133 / 14651 / NBRC 100331 / OCM 82 / Marburg) GN=MTBMA_c03480 PE=4 SV=1	1	2	2	2	17.4	17.4	17.4	15.935	5.5869e-24	169200
D9PY34	Predicted Fe-S oxidoreductase OS=Methanothermobacter marburgensis (strain DSM 2133 / 14651 / NBRC 100331 / OCM 82 / Marburg) GN=MTBMA_c15530 PE=4 SV=1	1	6	6	6	15.2	15.2	15.2	46.076	2.9616e-38	168790
D9PXA5	Pyruvoyl-dependent arginine decarboxylase OS=Methanothermobacter marburgensis (strain DSM 2133 / 14651 / NBRC 100331 / OCM 82 / Marburg) GN=pdaD PE=3 SV=1	1	1	1	1	8.8	8.8	8.8	15.604	3.0778e-07	168140
D9PUV1	Quinolinate synthase A OS=Methanothermobacter marburgensis (strain DSM 2133 / 14651 / NBRC 100331 / OCM 82 / Marburg) GN=nadA PE=3 SV=1	1	5	5	5	14.8	14.8	14.8	34.733	2.182e-24	168080
D9PUZ0	UPF0288 protein MTBMA_c04360 OS=Methanothermobacter marburgensis (strain DSM 2133 / 14651 / NBRC 100331 / OCM 82 / Marburg) GN=MTBMA_c04360 PE=3 SV=1	1	9	9	9	18.5	18.5	18.5	57.174	1.0892e-46	167820
D9PUK0	CO dehydrogenase maturation factor OS=Methanothermobacter marburgensis (strain DSM 2133 / 14651 / NBRC 100331 / OCM 82 / Marburg) GN=MTBMA_c02900 PE=4 SV=1	1	3	3	3	15.7	15.7	15.7	27.335	9.6679e-37	165660
D9PU37	Uncharacterized protein OS=Methanothermobacter marburgensis (strain DSM 2133 / 14651 / NBRC 100331 / OCM 82 / Marburg) GN=MTBMA_c01260 PE=4 SV=1	1	4	4	4	9.5	9.5	9.5	39.288	1.8557e-15	165440
D9PV85	Predicted hydrolase OS=Methanothermobacter marburgensis (strain DSM 2133 / 14651 / NBRC 100331 / OCM 82 / Marburg) GN=MTBMA_c05380 PE=4 SV=1	1	6	6	6	14.4	14.4	14.4	50.024	8.2502e-25	163580
D9PTZ2	Alanine dehydrogenase OS=Methanothermobacter marburgensis (strain DSM 2133 / 14651 / NBRC 100331 / OCM 82 / Marburg) GN=ala PE=3 SV=1	1	4	4	4	10.3	10.3	10.3	36.18	1.2598e-11	163050
P80305	Putative thymidylate synthase OS=Methanothermobacter marburgensis (strain DSM 2133 / 14651 / NBRC 100331 / OCM 82 / Marburg) GN=thyA PE=1 SV=3	1	2	2	2	8.5	8.5	8.5	25.589	1.5995e-10	160310
P80911	Indolepyruvate oxidoreductase subunit IorB OS=Methanothermobacter marburgensis (strain DSM 2133 / 14651 / NBRC 100331 / OCM 82 / Marburg) GN=iorB PE=1 SV=2	1	3	3	3	22.4	22.4	22.4	21.068	1.1969e-46	159650
D9PWN5	Predicted thioesterase OS=Methanothermobacter marburgensis (strain DSM 2133 / 14651 / NBRC 100331 / OCM 82 / Marburg) GN=MTBMA_c10390 PE=4 SV=1	1	2	2	2	14.9	14.9	14.9	15.745	3.0586e-10	158370
D9PVC3	Predicted transcriptional regulator OS=Methanothermobacter marburgensis (strain DSM 2133 / 14651 / NBRC 100331 / OCM 82 / Marburg) GN=MTBMA_c05760 PE=4 SV=1	1	5	5	5	14.3	14.3	14.3	31.633	3.5907e-14	158330
D9PUW2	Uncharacterized protein OS=Methanothermobacter marburgensis (strain DSM 2133 / 14651 / NBRC 100331 / OCM 82 / Marburg) GN=MTBMA_c04080 PE=4 SV=1	1	2	2	2	32.8	32.8	32.8	13.565	3.1616e-05	157570
D9PXP9	Uncharacterized protein OS=Methanothermobacter marburgensis (strain DSM 2133 / 14651 / NBRC 100331 / OCM 82 / Marburg) GN=MTBMA_c14100 PE=4 SV=1	1	5	5	4	11	11	8.9	47.465	1.1071e-15	156040
D9PVJ1	F420-dependent glutamate synthase OS=Methanothermobacter marburgensis (strain DSM 2133 / 14651 / NBRC 100331 / OCM 82 / Marburg) GN=MTBMA_c06440 PE=4 SV=1	1	5	5	5	13.1	13.1	13.1	38.459	5.2358e-17	155040
D9PY94	Predicted 6-pyruvoyl tetrahydrobiopterin synthase OS=Methanothermobacter marburgensis (strain DSM 2133 / 14651 / NBRC 100331 / OCM 82 / Marburg) GN=MTBMA_c16130 PE=4 SV=1	1	3	3	3	17.7	17.7	17.7	17.581	7.5886e-18	154330
D9PWK9	UDP-glucose 4-epimerase OS=Methanothermobacter marburgensis (strain DSM 2133 / 14651 / NBRC 100331 / OCM 82 / Marburg) GN=galE2 PE=3 SV=1	1	5	5	5	23.5	23.5	23.5	36.396	1.9774e-13	153470
D9PWU8	Peptide methionine sulfoxide reductase MsrB OS=Methanothermobacter marburgensis (strain DSM 2133 / 14651 / NBRC 100331 / OCM 82 / Marburg) GN=msrB PE=3 SV=1	1	1	1	1	6.7	6.7	6.7	15.338	0.00010375	152270
D9PXS2	DNA-directed RNA polymerase OS=Methanothermobacter marburgensis (strain DSM 2133 / 14651 / NBRC 100331 / OCM 82 / Marburg) GN=rpoA1 PE=3 SV=1	1	14	14	14	10.9	10.9	10.9	131.68	4.4025e-47	152070
D9PVM8	Tritrans,polycis-undecaprenyl-diphosphate synthase (geranylgeranyl-diphosphate specific OS=Methanothermobacter marburgensis (strain DSM 2133 / 14651 / NBRC 100331 / OCM 82 / Marburg) GN=uppS PE=3 SV=1	1	3	3	3	12.5	12.5	12.5	29.77	7.2675e-14	150800
D9PYF5	Methionine aminopeptidase OS=Methanothermobacter marburgensis (strain DSM 2133 / 14651 / NBRC 100331 / OCM 82 / Marburg) GN=map PE=3 SV=1	1	4	4	4	13.2	13.2	13.2	33.077	1.7827e-16	147550
D9PYB4	Energy-converting hydrogenase B, subunit G OS=Methanothermobacter marburgensis (strain DSM 2133 / 14651 / NBRC 100331 / OCM 82 / Marburg) GN=ehbG PE=4 SV=1	1	1	1	1	8.1	8.1	8.1	12.315	0.0017408	147360
D9PWC5	Predicted DNA double-strand repair nuclease Mre11 OS=Methanothermobacter marburgensis (strain DSM 2133 / 14651 / NBRC 100331 / OCM 82 / Marburg) GN=MTBMA_c09280 PE=4 SV=1	1	7	7	7	15.1	15.1	15.1	47.699	5.3626e-29	145660
D9PUX1	Probable deoxycytidine triphosphate deaminase OS=Methanothermobacter marburgensis (strain DSM 2133 / 14651 / NBRC 100331 / OCM 82 / Marburg) GN=dcd PE=3 SV=1	1	4	4	4	20.8	20.8	20.8	22.296	4.3101e-15	144730
D9PW04	Predicted pseudomurein-binding protein OS=Methanothermobacter marburgensis (strain DSM 2133 / 14651 / NBRC 100331 / OCM 82 / Marburg) GN=MTBMA_c08070 PE=4 SV=1	1	7	7	7	24.3	24.3	24.3	61.288	2.4854e-45	144220
D9PUZ1	Methanogenesis marker protein 6 OS=Methanothermobacter marburgensis (strain DSM 2133 / 14651 / NBRC 100331 / OCM 82 / Marburg) GN=MTBMA_c04370 PE=4 SV=1	1	4	4	4	23.6	23.6	23.6	16.799	5.575e-08	143930
D9PY01	Hmd co-occurring protein HcgG OS=Methanothermobacter marburgensis (strain DSM 2133 / 14651 / NBRC 100331 / OCM 82 / Marburg) GN=hcgG PE=4 SV=1	1	8	8	8	17.6	17.6	17.6	55.268	1.0887e-30	143640
D9PXV7	Predicted ABC transporter, ATPase component OS=Methanothermobacter marburgensis (strain DSM 2133 / 14651 / NBRC 100331 / OCM 82 / Marburg) GN=MTBMA_c14760 PE=3 SV=1	1	4	4	4	13.5	13.5	13.5	35.351	7.4385e-15	141900
D9PUV2	Uncharacterized protein OS=Methanothermobacter marburgensis (strain DSM 2133 / 14651 / NBRC 100331 / OCM 82 / Marburg) GN=MTBMA_c03980 PE=4 SV=1	1	5	5	5	22.7	22.7	22.7	38.716	8.5082e-28	138580
D9PU67	Transcriptional repressor of nif & glnA operons NrpR OS=Methanothermobacter marburgensis (strain DSM 2133 / 14651 / NBRC 100331 / OCM 82 / Marburg) GN=nrpR PE=4 SV=1	1	7	7	7	14.5	14.5	14.5	61.734	1.0727e-36	138270
D9PX06	Probable 3-phosphoshikimate 1-carboxyvinyltransferase OS=Methanothermobacter marburgensis (strain DSM 2133 / 14651 / NBRC 100331 / OCM 82 / Marburg) GN=aroA PE=3 SV=1	1	3	3	2	6.7	6.7	5.2	44.945	3.2504e-18	136410
D9PUI0	Sua5-related protein OS=Methanothermobacter marburgensis (strain DSM 2133 / 14651 / NBRC 100331 / OCM 82 / Marburg) GN=MTBMA_c02700 PE=4 SV=1	1	3	3	3	15.9	15.9	15.9	22.654	2.625e-13	134530
D9PXM4	Molybdenum cofactor biosynthesis protein OS=Methanothermobacter marburgensis (strain DSM 2133 / 14651 / NBRC 100331 / OCM 82 / Marburg) GN=moeA1 PE=4 SV=1	1	3	3	3	7.1	7.1	7.1	42.838	6.307e-14	134510
D9PXP8	Predicted phosphatidylserine synthase OS=Methanothermobacter marburgensis (strain DSM 2133 / 14651 / NBRC 100331 / OCM 82 / Marburg) GN=pssA PE=4 SV=1	1	1	1	1	4	4	4	24.268	0.0003769	133900
D9PXH5	Uncharacterized protein OS=Methanothermobacter marburgensis (strain DSM 2133 / 14651 / NBRC 100331 / OCM 82 / Marburg) GN=MTBMA_c13360 PE=4 SV=1	1	3	3	3	25.5	25.5	25.5	12.693	8.0491e-17	132940
D9PXW2	Predicted hydrolase OS=Methanothermobacter marburgensis (strain DSM 2133 / 14651 / NBRC 100331 / OCM 82 / Marburg) GN=MTBMA_c14810 PE=4 SV=1	1	7	7	7	17.6	17.6	17.6	49.855	7.093e-52	131370
D9PYP7	Predicted DNA-binding protein OS=Methanothermobacter marburgensis (strain DSM 2133 / 14651 / NBRC 100331 / OCM 82 / Marburg) GN=MTBMA_c17770 PE=4 SV=1	1	4	4	4	8.4	8.4	8.4	34.022	2.611e-07	131280
D9PYR0	Precorrin-3B C17 methylase OS=Methanothermobacter marburgensis (strain DSM 2133 / 14651 / NBRC 100331 / OCM 82 / Marburg) GN=cbiH PE=4 SV=1	1	7	7	7	18.2	18.2	18.2	39.722	2.5999e-24	131170
D9PWI6	UPF0179 protein MTBMA_c09890 OS=Methanothermobacter marburgensis (strain DSM 2133 / 14651 / NBRC 100331 / OCM 82 / Marburg) GN=MTBMA_c09890 PE=3 SV=1	1	3	3	3	19.7	19.7	19.7	16.483	2.9004e-12	130850
D9PUI2	Predicted aspartate aminotransferase OS=Methanothermobacter marburgensis (strain DSM 2133 / 14651 / NBRC 100331 / OCM 82 / Marburg) GN=asp1 PE=3 SV=1	1	3	3	3	7.8	7.8	7.8	42.945	4.0203e-06	128850
D9PXB3	Peptide chain release factor subunit 1 OS=Methanothermobacter marburgensis (strain DSM 2133 / 14651 / NBRC 100331 / OCM 82 / Marburg) GN=prf1 PE=3 SV=1	1	6	6	6	16.5	16.5	16.5	46.375	3.7883e-21	127960
D9PX12	Uncharacterized protein OS=Methanothermobacter marburgensis (strain DSM 2133 / 14651 / NBRC 100331 / OCM 82 / Marburg) GN=MTBMA_c11670 PE=4 SV=1	1	2	2	2	16.8	16.8	16.8	14.867	4.0271e-10	127940
D9PWH9	Predicted precorrin-4 methylase OS=Methanothermobacter marburgensis (strain DSM 2133 / 14651 / NBRC 100331 / OCM 82 / Marburg) GN=cbiF PE=4 SV=1	1	3	3	3	13.7	13.7	13.7	23.814	1.7421e-07	127130
D9PUR5	Predicted dTDP-glucose 4,6-dehydratase OS=Methanothermobacter marburgensis (strain DSM 2133 / 14651 / NBRC 100331 / OCM 82 / Marburg) GN=MTBMA_c03610 PE=3 SV=1	1	5	5	5	15.5	15.5	15.5	38.667	1.5506e-29	124950
D9PUY2	Predicted phage infection protein OS=Methanothermobacter marburgensis (strain DSM 2133 / 14651 / NBRC 100331 / OCM 82 / Marburg) GN=MTBMA_c04280 PE=4 SV=1	1	11	11	11	18.9	18.9	18.9	69.553	2.1635e-64	124170
D9PWN4	Acyl-CoA synthetase OS=Methanothermobacter marburgensis (strain DSM 2133 / 14651 / NBRC 100331 / OCM 82 / Marburg) GN=fadD PE=4 SV=1	1	8	8	8	18.9	18.9	18.9	62.358	2.7066e-78	123950
D9PYT0	Probable bifunctional tRNA threonylcarbamoyladenosine biosynthesis protein OS=Methanothermobacter marburgensis (strain DSM 2133 / 14651 / NBRC 100331 / OCM 82 / Marburg) GN=MTBMA_c00130 PE=3 SV=1	1	8	8	8	15.6	15.6	15.6	59.239	1.4598e-32	122990
D9PVR1	Predicted DNA-directed RNA polymerase subunit E OS=Methanothermobacter marburgensis (strain DSM 2133 / 14651 / NBRC 100331 / OCM 82 / Marburg) GN=rpoE1 PE=4 SV=1	1	4	4	4	34.2	34.2	34.2	20.729	5.5329e-31	119450
D9PX44	Predicted protease OS=Methanothermobacter marburgensis (strain DSM 2133 / 14651 / NBRC 100331 / OCM 82 / Marburg) GN=MTBMA_c12020 PE=4 SV=1	1	3	3	3	9.8	9.8	9.8	30.607	9.4905e-12	119090
D9PX85	Protein-export membrane protein SecF OS=Methanothermobacter marburgensis (strain DSM 2133 / 14651 / NBRC 100331 / OCM 82 / Marburg) GN=secF PE=3 SV=1	1	4	4	4	16.2	16.2	16.2	29.816	6.4866e-13	117300
P80905	2-oxoglutarate synthase subunit KorB OS=Methanothermobacter marburgensis (strain DSM 2133 / 14651 / NBRC 100331 / OCM 82 / Marburg) GN=korB PE=1 SV=2	1	4	4	4	19.6	19.6	19.6	31.12	1.6757e-11	116270
D9PWQ4	Uncharacterized protein OS=Methanothermobacter marburgensis (strain DSM 2133 / 14651 / NBRC 100331 / OCM 82 / Marburg) GN=MTBMA_c10580 PE=4 SV=1	1	8	8	8	8.6	8.6	8.6	104.65	2.4761e-27	115640
D9PVK6	Predicted ATPase OS=Methanothermobacter marburgensis (strain DSM 2133 / 14651 / NBRC 100331 / OCM 82 / Marburg) GN=MTBMA_c06590 PE=4 SV=1	1	11	8	8	23.7	18.3	18.3	58.975	9.894e-69	113850
D9PW37	Predicted sensory transduction histidine kinase OS=Methanothermobacter marburgensis (strain DSM 2133 / 14651 / NBRC 100331 / OCM 82 / Marburg) GN=MTBMA_c08400 PE=4 SV=1	1	5	5	5	14	14	14	38.684	4.3285e-13	113540
D9PWF9	Uncharacterized protein OS=Methanothermobacter marburgensis (strain DSM 2133 / 14651 / NBRC 100331 / OCM 82 / Marburg) GN=MTBMA_c09620 PE=4 SV=1	1	6	6	6	19	19	19	35.522	1.2312e-16	111780
D9PU79	Carbonic anhydrase OS=Methanothermobacter marburgensis (strain DSM 2133 / 14651 / NBRC 100331 / OCM 82 / Marburg) GN=cab PE=4 SV=1	1	2	2	2	12.8	12.8	12.8	18.787	1.5995e-11	109450
D9PU34	Anaerobic ribonucleotide-triphosphate reductase OS=Methanothermobacter marburgensis (strain DSM 2133 / 14651 / NBRC 100331 / OCM 82 / Marburg) GN=nrdD PE=4 SV=1	1	8	8	8	11.3	11.3	11.3	87.856	3.0291e-26	108390
D9PXM2	Predicted cation transport ATPase OS=Methanothermobacter marburgensis (strain DSM 2133 / 14651 / NBRC 100331 / OCM 82 / Marburg) GN=MTBMA_c13830 PE=4 SV=1	1	9	9	9	10.5	10.5	10.5	91.153	6.6115e-46	108390
D9PU12	Predicted GTP-binding protein OS=Methanothermobacter marburgensis (strain DSM 2133 / 14651 / NBRC 100331 / OCM 82 / Marburg) GN=MTBMA_c01000 PE=4 SV=1	1	4	4	4	8.3	8.3	8.3	43.638	7.2717e-12	107740
D9PUY4	Orotate phosphoribosyltransferase OS=Methanothermobacter marburgensis (strain DSM 2133 / 14651 / NBRC 100331 / OCM 82 / Marburg) GN=pyrE PE=3 SV=1	1	4	4	4	26	26	26	20.006	8.9154e-24	106730
D9PUZ9	Diphthine synthase OS=Methanothermobacter marburgensis (strain DSM 2133 / 14651 / NBRC 100331 / OCM 82 / Marburg) GN=dphB PE=3 SV=1	1	4	4	4	29.5	29.5	29.5	29.085	3.8723e-24	106450
D9PXJ8	Probable L-aspartate dehydrogenase OS=Methanothermobacter marburgensis (strain DSM 2133 / 14651 / NBRC 100331 / OCM 82 / Marburg) GN=nadX PE=3 SV=1	1	3	3	3	17.3	17.3	17.3	27.065	2.0009e-15	105640
D9PVE6	Predicted molybdenum cofactor biosynthesis protein MoaE OS=Methanothermobacter marburgensis (strain DSM 2133 / 14651 / NBRC 100331 / OCM 82 / Marburg) GN=moaE PE=4 SV=1	1	3	3	3	21.7	21.7	21.7	16.359	5.02e-24	105570
S6BNL3	Methyl-coenzyme M reductase alpha subunit (Fragment) OS=Methanothermobacter marburgensis GN=mcrA PE=4 SV=1	1	11	1	1	35.9	2.9	2.9	41.733	0	105440
D9PV69	Probable tRNA pseudouridine synthase B OS=Methanothermobacter marburgensis (strain DSM 2133 / 14651 / NBRC 100331 / OCM 82 / Marburg) GN=truB PE=3 SV=1	1	5	5	5	15.5	15.5	15.5	35.787	2.9318e-27	104770
D9PXX4	UPF0272 protein MTBMA_c14930 OS=Methanothermobacter marburgensis (strain DSM 2133 / 14651 / NBRC 100331 / OCM 82 / Marburg) GN=MTBMA_c14930 PE=3 SV=1	1	3	3	3	7.4	7.4	7.4	44.281	3.2352e-24	104640
D9PTX2	Uncharacterized protein OS=Methanothermobacter marburgensis (strain DSM 2133 / 14651 / NBRC 100331 / OCM 82 / Marburg) GN=MTBMA_c00600 PE=4 SV=1	1	2	2	2	8.9	8.9	8.9	37.596	5.4432e-43	104260
Q50543	Glutamate--tRNA ligase OS=Methanothermobacter marburgensis (strain DSM 2133 / 14651 / NBRC 100331 / OCM 82 / Marburg) GN=gltX PE=3 SV=1	1	12	12	12	24.5	24.5	24.5	63.237	2.3884e-42	103850
D9PYS9	Non-canonical purine NTP pyrophosphatase OS=Methanothermobacter marburgensis (strain DSM 2133 / 14651 / NBRC 100331 / OCM 82 / Marburg) GN=MTBMA_c00120 PE=3 SV=1	1	2	2	2	10.2	10.2	10.2	21.233	2.4127e-07	101620
D9PY12	Hmd co-occurring protein HcgE OS=Methanothermobacter marburgensis (strain DSM 2133 / 14651 / NBRC 100331 / OCM 82 / Marburg) GN=hcgE PE=4 SV=1	1	3	3	3	13.2	13.2	13.2	23.002	2.99e-10	101050
D9PX97	Predicted phosphosugar isomerase OS=Methanothermobacter marburgensis (strain DSM 2133 / 14651 / NBRC 100331 / OCM 82 / Marburg) GN=MTBMA_c12570 PE=4 SV=1	1	4	4	4	12.9	12.9	12.9	37.672	1.4901e-25	101010
D9PTY8	Predicted ATPase OS=Methanothermobacter marburgensis (strain DSM 2133 / 14651 / NBRC 100331 / OCM 82 / Marburg) GN=MTBMA_c00760 PE=4 SV=1	1	5	5	5	21.3	21.3	21.3	29.911	1.8062e-19	100640
D9PVI9	Predicted glutamate synthase, subunit 1 OS=Methanothermobacter marburgensis (strain DSM 2133 / 14651 / NBRC 100331 / OCM 82 / Marburg) GN=MTBMA_c06420 PE=4 SV=1	1	3	3	3	9.5	9.5	9.5	34.289	1.1096e-11	100480
D9PWD0	Uncharacterized protein OS=Methanothermobacter marburgensis (strain DSM 2133 / 14651 / NBRC 100331 / OCM 82 / Marburg) GN=MTBMA_c09330 PE=4 SV=1	1	10	10	10	12.2	12.2	12.2	102.89	1.1933e-68	100100
D9PV84	Isopentenyl-diphosphate delta-isomerase OS=Methanothermobacter marburgensis (strain DSM 2133 / 14651 / NBRC 100331 / OCM 82 / Marburg) GN=fni PE=3 SV=1	1	2	2	2	6.6	6.6	6.6	37.176	6.7008e-08	98865
D9PW25	UPF0201 protein MTBMA_c08280 OS=Methanothermobacter marburgensis (strain DSM 2133 / 14651 / NBRC 100331 / OCM 82 / Marburg) GN=MTBMA_c08280 PE=3 SV=1	1	1	1	1	8.9	8.9	8.9	15.229	2.6208e-13	98549
D9PXY6	Type-2 serine--tRNA ligase OS=Methanothermobacter marburgensis (strain DSM 2133 / 14651 / NBRC 100331 / OCM 82 / Marburg) GN=serS PE=3 SV=1	1	9	9	9	17	17	17	59.16	1.5959e-28	97996
D9PXG6	Predicted type I restriction-modification enzyme, subunit R OS=Methanothermobacter marburgensis (strain DSM 2133 / 14651 / NBRC 100331 / OCM 82 / Marburg) GN=hsdR1 PE=4 SV=1	1	19	19	19	17.5	17.5	17.5	119.87	1.9523e-102	97372
D9PWX0	Proteasome-activating nucleotidase OS=Methanothermobacter marburgensis (strain DSM 2133 / 14651 / NBRC 100331 / OCM 82 / Marburg) GN=pan PE=3 SV=1	1	5	5	5	10	10	10	46.11	1.8211e-23	97301
D9PU00	Fumarate reductase (CoM/CoB) subunit A OS=Methanothermobacter marburgensis (strain DSM 2133 / 14651 / NBRC 100331 / OCM 82 / Marburg) GN=tfrA PE=1 SV=1	1	6	6	6	11.7	11.7	11.7	60.228	4.1931e-23	97005
D9PUG4	Uncharacterized protein OS=Methanothermobacter marburgensis (strain DSM 2133 / 14651 / NBRC 100331 / OCM 82 / Marburg) GN=MTBMA_c02540 PE=4 SV=1	1	1	1	1	8.1	8.1	8.1	20.119	2.9132e-06	96483
D9PUV6	Nicotinate-nucleotide pyrophosphorylase [carboxylating] OS=Methanothermobacter marburgensis (strain DSM 2133 / 14651 / NBRC 100331 / OCM 82 / Marburg) GN=nadC PE=3 SV=1	1	3	3	3	10.4	10.4	10.4	30.341	9.6017e-12	95931
D9PVJ2	Archaeal glutamate synthase [NADPH] OS=Methanothermobacter marburgensis (strain DSM 2133 / 14651 / NBRC 100331 / OCM 82 / Marburg) GN=MTBMA_c06450 PE=3 SV=1	1	4	4	4	7.8	7.8	7.8	54.055	3.1418e-13	95362
D9PXB0	Predicted dehydrogenase OS=Methanothermobacter marburgensis (strain DSM 2133 / 14651 / NBRC 100331 / OCM 82 / Marburg) GN=MTBMA_c12700 PE=4 SV=1	1	2	2	2	6	6	6	35.703	4.1842e-05	95076
D9PWI9	Uncharacterized protein OS=Methanothermobacter marburgensis (strain DSM 2133 / 14651 / NBRC 100331 / OCM 82 / Marburg) GN=MTBMA_c09920 PE=4 SV=1	1	4	4	4	15.5	15.5	15.5	25.183	1.696e-13	94209
D9PUP3	DNA-binding protein MutS2 OS=Methanothermobacter marburgensis (strain DSM 2133 / 14651 / NBRC 100331 / OCM 82 / Marburg) GN=mutS PE=3 SV=1	1	6	6	6	10.4	10.4	10.4	73.171	1.6078e-45	94139
D9PXP0	Coenzyme F420:L-glutamate ligase OS=Methanothermobacter marburgensis (strain DSM 2133 / 14651 / NBRC 100331 / OCM 82 / Marburg) GN=cofE PE=3 SV=1	1	2	2	2	7.1	7.1	7.1	26.785	1.0516e-06	93454
D9PVV2	Uncharacterized protein OS=Methanothermobacter marburgensis (strain DSM 2133 / 14651 / NBRC 100331 / OCM 82 / Marburg) GN=MTBMA_c07550 PE=4 SV=1	1	2	2	2	21.4	21.4	21.4	11.158	1.4837e-05	93082
P11566	Methyl-coenzyme M reductase I operon protein C OS=Methanothermobacter marburgensis (strain DSM 2133 / 14651 / NBRC 100331 / OCM 82 / Marburg) GN=mcrC PE=2 SV=1	1	3	2	2	16.2	13.1	13.1	21.235	5.0098e-09	92912
D9PY54	Uncharacterized protein OS=Methanothermobacter marburgensis (strain DSM 2133 / 14651 / NBRC 100331 / OCM 82 / Marburg) GN=MTBMA_c15730 PE=4 SV=1	1	3	3	3	15.3	15.3	15.3	24.923	1.6919e-13	91213
D9PU69	Predicted molybdopterin biosynthesis protein MoeB OS=Methanothermobacter marburgensis (strain DSM 2133 / 14651 / NBRC 100331 / OCM 82 / Marburg) GN=moeB PE=4 SV=1	1	1	1	1	4	4	4	27.224	2.1965e-08	86597
D9PYD0	Predicted phosphodiesterase OS=Methanothermobacter marburgensis (strain DSM 2133 / 14651 / NBRC 100331 / OCM 82 / Marburg) GN=MTBMA_c16490 PE=4 SV=1	1	2	2	2	13.3	13.3	13.3	18.288	9.09e-11	85938
D9PV81	MEMO1 family protein MTBMA_c05340 OS=Methanothermobacter marburgensis (strain DSM 2133 / 14651 / NBRC 100331 / OCM 82 / Marburg) GN=MTBMA_c05340 PE=3 SV=1	1	2	2	2	12.5	12.5	12.5	30.186	1.7546e-08	85836
D9PV15	Probable non-canonical purine NTP phosphatase OS=Methanothermobacter marburgensis (strain DSM 2133 / 14651 / NBRC 100331 / OCM 82 / Marburg) GN=MTBMA_c04660 PE=3 SV=1	1	1	1	1	4.6	4.6	4.6	18.733	0.0015649	85524
D9PWN1	Uncharacterized protein OS=Methanothermobacter marburgensis (strain DSM 2133 / 14651 / NBRC 100331 / OCM 82 / Marburg) GN=MTBMA_c10350 PE=4 SV=1	1	5	5	5	19.4	19.4	19.4	28.564	9.5378e-18	83533
D9PXE5	Molybdenum containing formylmethanofuran dehydrogenase, subunit E OS=Methanothermobacter marburgensis (strain DSM 2133 / 14651 / NBRC 100331 / OCM 82 / Marburg) GN=fmdE PE=4 SV=1	1	3	3	3	16.7	16.7	16.7	20.454	6.5276e-17	83434
D9PUV4	Predicted mechanosensitive ion channel OS=Methanothermobacter marburgensis (strain DSM 2133 / 14651 / NBRC 100331 / OCM 82 / Marburg) GN=MTBMA_c04000 PE=4 SV=1	1	4	4	4	17.7	17.7	17.7	28.277	6.26e-18	81890
D9PV83	Isopentenyl phosphate kinase OS=Methanothermobacter marburgensis (strain DSM 2133 / 14651 / NBRC 100331 / OCM 82 / Marburg) GN=MTBMA_c05360 PE=3 SV=1	1	2	2	2	6.8	6.8	6.8	28.77	0.00032613	78898
D9PU39	Lysine--tRNA ligase OS=Methanothermobacter marburgensis (strain DSM 2133 / 14651 / NBRC 100331 / OCM 82 / Marburg) GN=lysS PE=3 SV=1	1	4	4	4	9.4	9.4	9.4	61.09	8.4254e-23	78361
Q50801	Putative ABC transporter ATP-binding protein MTBMA_c05830 OS=Methanothermobacter marburgensis (strain DSM 2133 / 14651 / NBRC 100331 / OCM 82 / Marburg) GN=MTBMA_c05830 PE=3 SV=2	1	2	2	2	6.8	6.8	6.8	30.612	1.2834e-07	77907
D9PVP2	Phosphoribosyl-AMP cyclohydrolase OS=Methanothermobacter marburgensis (strain DSM 2133 / 14651 / NBRC 100331 / OCM 82 / Marburg) GN=hisI PE=3 SV=1	1	1	1	1	11.6	11.6	11.6	12.652	5.9328e-08	77465
D9PUR6	Predicted dTDP-4-dehydrorhamnose 3,5-epimerase OS=Methanothermobacter marburgensis (strain DSM 2133 / 14651 / NBRC 100331 / OCM 82 / Marburg) GN=MTBMA_c03620 PE=4 SV=1	1	2	2	2	9.2	9.2	9.2	21.692	1.6975e-06	76214
D9PYK8	Precorrin-2 C(20)-methyltransferase OS=Methanothermobacter marburgensis (strain DSM 2133 / 14651 / NBRC 100331 / OCM 82 / Marburg) GN=cbiL PE=4 SV=1	1	2	2	2	10.8	10.8	10.8	25.615	9.9526e-07	75900
D9PUN8	Phosphomannomutase related protein OS=Methanothermobacter marburgensis (strain DSM 2133 / 14651 / NBRC 100331 / OCM 82 / Marburg) GN=MTBMA_c03340 PE=4 SV=1	1	5	5	4	9.4	9.4	8	48.948	1.0415e-08	75376
D9PYS4	Uncharacterized protein OS=Methanothermobacter marburgensis (strain DSM 2133 / 14651 / NBRC 100331 / OCM 82 / Marburg) GN=MTBMA_c00070 PE=4 SV=1	1	2	2	2	17.9	17.9	17.9	24.265	4.7285e-07	74481
D9PYC8	Predicted signal transduction histidine kinase OS=Methanothermobacter marburgensis (strain DSM 2133 / 14651 / NBRC 100331 / OCM 82 / Marburg) GN=MTBMA_c16470 PE=4 SV=1	1	4	4	4	9.5	9.5	9.5	41.234	3.6855e-10	74263
D9PUR8	Predicted dTDP-4-dehydrorhamnose reductase OS=Methanothermobacter marburgensis (strain DSM 2133 / 14651 / NBRC 100331 / OCM 82 / Marburg) GN=MTBMA_c03640 PE=4 SV=1	1	2	2	2	6.3	6.3	6.3	31.96	2.4601e-08	73160
D9PXZ5	Methyl-coenzyme M reductase II, subunit delta OS=Methanothermobacter marburgensis (strain DSM 2133 / 14651 / NBRC 100331 / OCM 82 / Marburg) GN=mrtD PE=4 SV=1	1	4	4	3	18.6	18.6	14.9	18.375	1.3159e-08	72301
D9PUV0	Uncharacterized protein OS=Methanothermobacter marburgensis (strain DSM 2133 / 14651 / NBRC 100331 / OCM 82 / Marburg) GN=MTBMA_c03960 PE=4 SV=1	1	4	4	4	12	12	12	40.379	1.4927e-14	72067
D9PVZ3	Energy-converting hydrogenase A, subunit M OS=Methanothermobacter marburgensis (strain DSM 2133 / 14651 / NBRC 100331 / OCM 82 / Marburg) GN=ehaM PE=4 SV=1	1	2	1	1	11.1	6.3	6.3	14.746	8.2821e-09	71977
D9PU30	DNA polymerase II large subunit OS=Methanothermobacter marburgensis (strain DSM 2133 / 14651 / NBRC 100331 / OCM 82 / Marburg) GN=polC PE=3 SV=1	1	3	3	2	2.2	2.2	1.4	122.86	2.1413e-05	71413
D9PVC4	Probable deoxyhypusine synthase OS=Methanothermobacter marburgensis (strain DSM 2133 / 14651 / NBRC 100331 / OCM 82 / Marburg) GN=dys PE=3 SV=1	1	5	5	5	17.2	17.2	17.2	34.247	1.1326e-12	71171
D9PU91	Predicted FeMo cofactor biosynthesis protein OS=Methanothermobacter marburgensis (strain DSM 2133 / 14651 / NBRC 100331 / OCM 82 / Marburg) GN=MTBMA_c01800 PE=4 SV=1	1	1	1	1	12.8	12.8	12.8	12.32	7.057e-15	71082
D9PYH5	Predicted RNA-binding protein OS=Methanothermobacter marburgensis (strain DSM 2133 / 14651 / NBRC 100331 / OCM 82 / Marburg) GN=MTBMA_c17040 PE=4 SV=1	1	2	2	2	9	9	9	20.932	6.6115e-05	69669
D9PWZ2	Uncharacterized protein OS=Methanothermobacter marburgensis (strain DSM 2133 / 14651 / NBRC 100331 / OCM 82 / Marburg) GN=MTBMA_c11470 PE=4 SV=1	1	4	4	4	12	12	12	35.026	1.4133e-13	68878
D9PUM8	Uncharacterized protein OS=Methanothermobacter marburgensis (strain DSM 2133 / 14651 / NBRC 100331 / OCM 82 / Marburg) GN=MTBMA_c03200 PE=4 SV=1	1	2	2	2	14	14	14	31.572	4.4371e-16	68629
D9PU44	Protein FdhD homolog OS=Methanothermobacter marburgensis (strain DSM 2133 / 14651 / NBRC 100331 / OCM 82 / Marburg) GN=fdhD PE=3 SV=1	1	3	3	3	10	10	10	27.99	1.1477e-08	68206
D9PXP3	Predicted biopolymer transport protein OS=Methanothermobacter marburgensis (strain DSM 2133 / 14651 / NBRC 100331 / OCM 82 / Marburg) GN=MTBMA_c14040 PE=3 SV=1	1	3	3	3	10.4	10.4	10.4	30.938	9.1055e-10	67733
D9PVH1	Predicted glycosyltransferase OS=Methanothermobacter marburgensis (strain DSM 2133 / 14651 / NBRC 100331 / OCM 82 / Marburg) GN=MTBMA_c06240 PE=4 SV=1	1	4	4	4	10.3	10.3	10.3	43.645	4.8708e-12	65128
D9PYA5	Energy-converting hydrogenase B, subunit P OS=Methanothermobacter marburgensis (strain DSM 2133 / 14651 / NBRC 100331 / OCM 82 / Marburg) GN=ehbP PE=4 SV=1	1	2	2	2	26.5	26.5	26.5	9.9384	6.0515e-05	65011
D9PUL7	Phosphate-specific transport system accessory protein PhoU OS=Methanothermobacter marburgensis (strain DSM 2133 / 14651 / NBRC 100331 / OCM 82 / Marburg) GN=phoU2 PE=3 SV=1	1	2	2	2	12.3	12.3	12.3	25.625	1.6092e-13	65009
D9PTZ8	O-phosphoserine--tRNA(Cys) ligase OS=Methanothermobacter marburgensis (strain DSM 2133 / 14651 / NBRC 100331 / OCM 82 / Marburg) GN=sepS PE=3 SV=1	1	3	3	3	7.2	7.2	7.2	60.669	1.7269e-24	64156
D9PTZ4	Cobyrinic acid a,c-diamide synthase-related protein OS=Methanothermobacter marburgensis (strain DSM 2133 / 14651 / NBRC 100331 / OCM 82 / Marburg) GN=MTBMA_c00820 PE=4 SV=1	1	6	6	6	10	10	10	53.343	2.0859e-14	64135
D9PYW1	Probable cobyrinic acid A,C-diamide synthase OS=Methanothermobacter marburgensis (strain DSM 2133 / 14651 / NBRC 100331 / OCM 82 / Marburg) GN=cobB PE=3 SV=1	1	3	3	3	6.4	6.4	6.4	49.539	7.7234e-15	63996
D9PX93	Predicted zinc metalloprotease OS=Methanothermobacter marburgensis (strain DSM 2133 / 14651 / NBRC 100331 / OCM 82 / Marburg) GN=tldD PE=4 SV=1	1	4	4	4	9	9	9	48.308	8.0525e-22	63558
D9PVZ0	Energy-converting hydrogenase A, subunit J OS=Methanothermobacter marburgensis (strain DSM 2133 / 14651 / NBRC 100331 / OCM 82 / Marburg) GN=ehaJ PE=4 SV=1	1	2	2	2	8.7	8.7	8.7	31.297	1.1611e-05	63029
D9PUI3	Predicted ATPase OS=Methanothermobacter marburgensis (strain DSM 2133 / 14651 / NBRC 100331 / OCM 82 / Marburg) GN=MTBMA_c02730 PE=3 SV=1	1	5	5	5	8	8	8	66.383	8.977e-14	62179
D9PUX5	Fumarate reductase (CoM/CoB) subunit B OS=Methanothermobacter marburgensis (strain DSM 2133 / 14651 / NBRC 100331 / OCM 82 / Marburg) GN=tfrB PE=1 SV=1	1	3	3	3	6.3	6.3	6.3	54.085	1.2988e-10	60515
D9PUT1	Phytoene dehydrogenase-related protein OS=Methanothermobacter marburgensis (strain DSM 2133 / 14651 / NBRC 100331 / OCM 82 / Marburg) GN=MTBMA_c03770 PE=4 SV=1	1	3	3	3	4.9	4.9	4.9	56.029	7.1237e-11	59568
D9PY78	Probable dihydroorotate dehydrogenase B (NAD(+)), electron transfer subunit OS=Methanothermobacter marburgensis (strain DSM 2133 / 14651 / NBRC 100331 / OCM 82 / Marburg) GN=pyrK PE=3 SV=1	1	2	2	2	7.6	7.6	7.6	29.245	4.4571e-08	59358
D9PVH6	tRNA-guanine(15) transglycosylase OS=Methanothermobacter marburgensis (strain DSM 2133 / 14651 / NBRC 100331 / OCM 82 / Marburg) GN=tgtA PE=3 SV=1	1	4	4	4	6	6	6	72.55	1.1105e-14	59277
D9PXY0	Predicted fumarate hydratase OS=Methanothermobacter marburgensis (strain DSM 2133 / 14651 / NBRC 100331 / OCM 82 / Marburg) GN=MTBMA_c14990 PE=4 SV=1	1	3	3	3	18.3	18.3	18.3	17.258	2.8602e-07	58532
D9PUQ4	Predicted phosphoesterase OS=Methanothermobacter marburgensis (strain DSM 2133 / 14651 / NBRC 100331 / OCM 82 / Marburg) GN=MTBMA_c03500 PE=4 SV=1	1	3	3	3	16.3	16.3	16.3	19.187	3.3316e-09	57849
D9PWF2	Protease HtpX homolog OS=Methanothermobacter marburgensis (strain DSM 2133 / 14651 / NBRC 100331 / OCM 82 / Marburg) GN=htpX PE=3 SV=1	1	2	2	2	6.6	6.6	6.6	35.265	1.286e-08	57549
D9PXM3	Precorrin-6X reductase OS=Methanothermobacter marburgensis (strain DSM 2133 / 14651 / NBRC 100331 / OCM 82 / Marburg) GN=cbiJ PE=4 SV=1	1	2	2	2	6.8	6.8	6.8	28.99	3.5802e-06	56965
D9PWB4	Uncharacterized protein OS=Methanothermobacter marburgensis (strain DSM 2133 / 14651 / NBRC 100331 / OCM 82 / Marburg) GN=MTBMA_c09170 PE=4 SV=1	1	2	2	2	4.4	4.4	4.4	42.453	1.2448e-05	56728
D9PWA5	Uncharacterized protein OS=Methanothermobacter marburgensis (strain DSM 2133 / 14651 / NBRC 100331 / OCM 82 / Marburg) GN=MTBMA_c09080 PE=4 SV=1	1	1	1	1	7	7	7	17.277	0.00088258	55419
D9PUC2	Predicted phosphoserine phosphatase OS=Methanothermobacter marburgensis (strain DSM 2133 / 14651 / NBRC 100331 / OCM 82 / Marburg) GN=MTBMA_c02110 PE=4 SV=1	1	6	6	6	14.5	14.5	14.5	56.933	7.221e-32	54374
D9PY36	UPF0251 protein MTBMA_c15550 OS=Methanothermobacter marburgensis (strain DSM 2133 / 14651 / NBRC 100331 / OCM 82 / Marburg) GN=MTBMA_c15550 PE=3 SV=1	1	2	2	2	6.9	6.9	6.9	21.081	0.00022662	54103
D9PY80	Predicted ribosome biogenesis protein Nop56 OS=Methanothermobacter marburgensis (strain DSM 2133 / 14651 / NBRC 100331 / OCM 82 / Marburg) GN=nop56 PE=4 SV=1	1	4	4	4	10	10	10	42.414	3.6623e-14	53417
D9PUV9	2-phosphoglycerate kinase related protein with an additional conserved domain OS=Methanothermobacter marburgensis (strain DSM 2133 / 14651 / NBRC 100331 / OCM 82 / Marburg) GN=MTBMA_c04050 PE=4 SV=1	1	2	2	2	10.3	10.3	10.3	36.726	1.0158e-15	53061
D9PUD7	Protein pelota homolog OS=Methanothermobacter marburgensis (strain DSM 2133 / 14651 / NBRC 100331 / OCM 82 / Marburg) GN=pelA PE=3 SV=1	1	4	4	4	9.1	9.1	9.1	39.705	3.0996e-10	52813
D9PU04	2-hydroxyhepta-2,4-diene-1,7-dioate isomerase-related protein OS=Methanothermobacter marburgensis (strain DSM 2133 / 14651 / NBRC 100331 / OCM 82 / Marburg) GN=MTBMA_c00920 PE=4 SV=1	1	3	3	3	12.1	12.1	12.1	28.057	3.0892e-10	52764
D9PY11	Putative GTP cyclohydrolase 1 type 2 OS=Methanothermobacter marburgensis (strain DSM 2133 / 14651 / NBRC 100331 / OCM 82 / Marburg) GN=MTBMA_c15300 PE=3 SV=1	1	1	1	1	4.6	4.6	4.6	26.154	4.8565e-09	51991
D9PYR8	ORC1-type DNA replication protein OS=Methanothermobacter marburgensis (strain DSM 2133 / 14651 / NBRC 100331 / OCM 82 / Marburg) GN=cdc61 PE=3 SV=1	1	2	2	2	3.7	3.7	3.7	43.943	0.00010269	51721
D9PVT8	Uncharacterized protein OS=Methanothermobacter marburgensis (strain DSM 2133 / 14651 / NBRC 100331 / OCM 82 / Marburg) GN=MTBMA_c07410 PE=4 SV=1	1	1	1	1	5.7	5.7	5.7	16.462	0.001467	50101
D9PX25	Predicted ATP-dependent protease La OS=Methanothermobacter marburgensis (strain DSM 2133 / 14651 / NBRC 100331 / OCM 82 / Marburg) GN=lonB1 PE=4 SV=1	1	8	8	8	13.5	13.5	13.5	70.296	2.7213e-18	49964
D9PVI2	Arginine biosynthesis bifunctional protein ArgJ OS=Methanothermobacter marburgensis (strain DSM 2133 / 14651 / NBRC 100331 / OCM 82 / Marburg) GN=argJ PE=3 SV=1	1	2	2	2	4.3	4.3	4.3	42.277	7.9481e-05	49784
D9PWY2	Uncharacterized protein OS=Methanothermobacter marburgensis (strain DSM 2133 / 14651 / NBRC 100331 / OCM 82 / Marburg) GN=MTBMA_c11360 PE=4 SV=1	1	2	2	2	12.7	12.7	12.7	18.319	1.0101e-07	49441
D9PXK5	Predicted Xaa-Pro dipeptidase OS=Methanothermobacter marburgensis (strain DSM 2133 / 14651 / NBRC 100331 / OCM 82 / Marburg) GN=pepQ PE=4 SV=1	1	4	4	3	12.5	12.5	10.7	35.879	1.5686e-06	49160
D9PUC5	Predicted adenylate cyclase OS=Methanothermobacter marburgensis (strain DSM 2133 / 14651 / NBRC 100331 / OCM 82 / Marburg) GN=MTBMA_c02140 PE=4 SV=1	1	2	2	2	11.3	11.3	11.3	20.19	2.396e-09	48801
D9PX27	Probable cobyric acid synthase OS=Methanothermobacter marburgensis (strain DSM 2133 / 14651 / NBRC 100331 / OCM 82 / Marburg) GN=cobQ PE=3 SV=1	1	4	4	4	8.5	8.5	8.5	55.964	1.7064e-12	47074
D9PUW6	Predicted hydrolase OS=Methanothermobacter marburgensis (strain DSM 2133 / 14651 / NBRC 100331 / OCM 82 / Marburg) GN=MTBMA_c04120 PE=4 SV=1	1	1	1	1	11.8	11.8	11.8	10.752	0.00030295	45569
D9PXV8	KaiC-related protein OS=Methanothermobacter marburgensis (strain DSM 2133 / 14651 / NBRC 100331 / OCM 82 / Marburg) GN=MTBMA_c14770 PE=4 SV=1	1	2	2	2	4.1	4.1	4.1	51.449	1.3361e-07	45482
D9PYG5	Translation initiation factor 2 subunit alpha OS=Methanothermobacter marburgensis (strain DSM 2133 / 14651 / NBRC 100331 / OCM 82 / Marburg) GN=eif2a PE=3 SV=1	1	2	2	2	12.4	12.4	12.4	29.31	1.3649e-19	43846
D9PXX9	Uracil phosphoribosyltransferase OS=Methanothermobacter marburgensis (strain DSM 2133 / 14651 / NBRC 100331 / OCM 82 / Marburg) GN=upp PE=3 SV=1	1	4	4	4	16.3	16.3	16.3	23.027	8.2483e-09	43656
D9PWG9	Predicted ATPase OS=Methanothermobacter marburgensis (strain DSM 2133 / 14651 / NBRC 100331 / OCM 82 / Marburg) GN=MTBMA_c09720 PE=4 SV=1	1	2	2	2	10.3	10.3	10.3	24.252	1.2154e-11	43589
D9PY79	Dihydroorotate dehydrogenase OS=Methanothermobacter marburgensis (strain DSM 2133 / 14651 / NBRC 100331 / OCM 82 / Marburg) GN=pyrD PE=3 SV=1	1	3	3	3	11.9	11.9	11.9	31.587	1.1982e-07	40853
D9PVM3	Precorrin-8X methylmutase OS=Methanothermobacter marburgensis (strain DSM 2133 / 14651 / NBRC 100331 / OCM 82 / Marburg) GN=cbiC PE=4 SV=1	1	1	1	1	6.8	6.8	6.8	21.799	6.0649e-06	40570
D9PXS3	DNA-directed RNA polymerase subunit A OS=Methanothermobacter marburgensis (strain DSM 2133 / 14651 / NBRC 100331 / OCM 82 / Marburg) GN=rpoA2 PE=3 SV=1	1	3	3	3	5.5	5.5	5.5	50.863	4.0648e-07	39405
D9PYL4	Predicted dehydrogenase OS=Methanothermobacter marburgensis (strain DSM 2133 / 14651 / NBRC 100331 / OCM 82 / Marburg) GN=MTBMA_c17440 PE=4 SV=1	1	2	2	2	4	4	4	48.941	4.978e-06	38858
D9PU92	Predicted iron-sulfur flavoprotein OS=Methanothermobacter marburgensis (strain DSM 2133 / 14651 / NBRC 100331 / OCM 82 / Marburg) GN=MTBMA_c01810 PE=4 SV=1	1	1	1	1	4.8	4.8	4.8	20.622	0.0016739	37371
D9PXB9	Predicted glycosyltransferase OS=Methanothermobacter marburgensis (strain DSM 2133 / 14651 / NBRC 100331 / OCM 82 / Marburg) GN=MTBMA_c12790 PE=4 SV=1	1	2	2	2	3.4	3.4	3.4	67.806	7.4284e-12	37155
D9PU23	Probable tRNA pseudouridine synthase D OS=Methanothermobacter marburgensis (strain DSM 2133 / 14651 / NBRC 100331 / OCM 82 / Marburg) GN=truD PE=3 SV=1	1	3	3	3	7.7	7.7	7.7	47.234	1.199e-06	36667
D9PW88	Predicted ATPase OS=Methanothermobacter marburgensis (strain DSM 2133 / 14651 / NBRC 100331 / OCM 82 / Marburg) GN=MTBMA_c08910 PE=4 SV=1	1	3	3	3	5.7	5.7	5.7	60.083	7.3584e-07	36327
D9PYR5	Cobalamin biosynthesis protein OS=Methanothermobacter marburgensis (strain DSM 2133 / 14651 / NBRC 100331 / OCM 82 / Marburg) GN=cbiG PE=4 SV=1	1	2	2	2	6.1	6.1	6.1	35.401	7.0169e-05	35715
D9PWX4	Uncharacterized protein OS=Methanothermobacter marburgensis (strain DSM 2133 / 14651 / NBRC 100331 / OCM 82 / Marburg) GN=MTBMA_c11280 PE=4 SV=1	1	1	1	1	7.6	7.6	7.6	15.609	0.00010478	35551
D9PUM5	Predicted pterin-binding enzyme OS=Methanothermobacter marburgensis (strain DSM 2133 / 14651 / NBRC 100331 / OCM 82 / Marburg) GN=MTBMA_c03170 PE=4 SV=1	1	3	3	3	6.1	6.1	6.1	58.106	5.381e-13	35526
D9PVM7	Predicted methyltransferase, subunit X OS=Methanothermobacter marburgensis (strain DSM 2133 / 14651 / NBRC 100331 / OCM 82 / Marburg) GN=mtxX PE=4 SV=1	1	1	1	1	4.8	4.8	4.8	25.186	0.00097167	34282
D9PUH4	Probable tRNA sulfurtransferase OS=Methanothermobacter marburgensis (strain DSM 2133 / 14651 / NBRC 100331 / OCM 82 / Marburg) GN=thiI PE=3 SV=1	1	2	2	2	5.5	5.5	5.5	41.764	9.0559e-06	33732
D9PXI8	Fumarase related protein OS=Methanothermobacter marburgensis (strain DSM 2133 / 14651 / NBRC 100331 / OCM 82 / Marburg) GN=fumA2 PE=4 SV=1	1	1	1	1	3.9	3.9	3.9	30.581	0.0009864	33655
D9PWX5	Predicted UDP-N-acetylmuramyl tripeptide synthase OS=Methanothermobacter marburgensis (strain DSM 2133 / 14651 / NBRC 100331 / OCM 82 / Marburg) GN=murE PE=4 SV=1	1	1	1	1	2.1	2.1	2.1	51.577	0.00027435	33134
D9PW00	Energy-converting hydrogenase T, subunit T OS=Methanothermobacter marburgensis (strain DSM 2133 / 14651 / NBRC 100331 / OCM 82 / Marburg) GN=ehaT PE=3 SV=1	1	3	3	3	15.7	15.7	15.7	33.275	7.0038e-09	32500
D9PU46	Predicted NADH dehydrogenase OS=Methanothermobacter marburgensis (strain DSM 2133 / 14651 / NBRC 100331 / OCM 82 / Marburg) GN=MTBMA_c01350 PE=4 SV=1	1	2	2	2	3.1	3.1	3.1	67.272	8.2197e-05	31418
D9PYH9	tRNA pseudouridine synthase Pus10 OS=Methanothermobacter marburgensis (strain DSM 2133 / 14651 / NBRC 100331 / OCM 82 / Marburg) GN=pus10 PE=3 SV=1	1	4	4	4	9	9	9	45.699	5.0471e-08	31236
D9PUC0	Oligosaccharyl transferase STT3 subunit related protein OS=Methanothermobacter marburgensis (strain DSM 2133 / 14651 / NBRC 100331 / OCM 82 / Marburg) GN=MTBMA_c02090 PE=4 SV=1	1	3	3	3	4.5	4.5	4.5	92.658	1.6048e-12	31089
D9PV21	Uncharacterized protein OS=Methanothermobacter marburgensis (strain DSM 2133 / 14651 / NBRC 100331 / OCM 82 / Marburg) GN=MTBMA_c04730 PE=4 SV=1	1	4	4	4	8.8	8.8	8.8	50.341	5.2613e-13	30759
D9PVE5	Predicted phosphohydrolase OS=Methanothermobacter marburgensis (strain DSM 2133 / 14651 / NBRC 100331 / OCM 82 / Marburg) GN=MTBMA_c05980 PE=4 SV=1	1	3	3	3	7.9	7.9	7.9	46.948	4.9885e-07	30520
D9PXL0	Uncharacterized protein OS=Methanothermobacter marburgensis (strain DSM 2133 / 14651 / NBRC 100331 / OCM 82 / Marburg) GN=MTBMA_c13710 PE=4 SV=1	1	2	2	2	4.3	4.3	4.3	44.168	5.8988e-05	30198
D9PXY1	L-tyrosine decarboxylase OS=Methanothermobacter marburgensis (strain DSM 2133 / 14651 / NBRC 100331 / OCM 82 / Marburg) GN=mfnA PE=3 SV=1	1	3	3	3	6.8	6.8	6.8	41.744	1.3504e-05	29885
D9PXY4	Predicted CO dehydrogenase maturation factor OS=Methanothermobacter marburgensis (strain DSM 2133 / 14651 / NBRC 100331 / OCM 82 / Marburg) GN=MTBMA_c15030 PE=4 SV=1	1	2	2	2	8.5	8.5	8.5	28.237	4.0193e-05	29724
D9PXF1	Predicted ABC-type transport system, periplasmic component OS=Methanothermobacter marburgensis (strain DSM 2133 / 14651 / NBRC 100331 / OCM 82 / Marburg) GN=MTBMA_c13110 PE=4 SV=1	1	1	1	1	4.2	4.2	4.2	28.359	0.00011299	29558
D9PVI0	Uncharacterized protein OS=Methanothermobacter marburgensis (strain DSM 2133 / 14651 / NBRC 100331 / OCM 82 / Marburg) GN=MTBMA_c06330 PE=4 SV=1	1	1	1	1	2.2	2.2	2.2	44.98	1.7146e-09	28625
D9PUM6	Predicted ATPase OS=Methanothermobacter marburgensis (strain DSM 2133 / 14651 / NBRC 100331 / OCM 82 / Marburg) GN=MTBMA_c03180 PE=4 SV=1	1	2	2	2	6.4	6.4	6.4	35.019	7.1287e-06	28572
D9PTY2	Predicted ABC transporter, ATPase component OS=Methanothermobacter marburgensis (strain DSM 2133 / 14651 / NBRC 100331 / OCM 82 / Marburg) GN=MTBMA_c00700 PE=3 SV=1	1	2	2	2	5.2	5.2	5.2	38.861	1.6851e-05	27770
D9PWJ0	2-phospho-L-lactate guanylyltransferase OS=Methanothermobacter marburgensis (strain DSM 2133 / 14651 / NBRC 100331 / OCM 82 / Marburg) GN=cofC PE=3 SV=1	1	1	1	1	4.9	4.9	4.9	24.826	0.00085389	27750
D9PYI6	Predicted methyltransferase OS=Methanothermobacter marburgensis (strain DSM 2133 / 14651 / NBRC 100331 / OCM 82 / Marburg) GN=MTBMA_c17150 PE=4 SV=1	1	1	1	1	4.8	4.8	4.8	25.234	0.00082625	26938
D9PVN5	Tungsten formylmethanofuran dehydrogenase, subunit C related protein OS=Methanothermobacter marburgensis (strain DSM 2133 / 14651 / NBRC 100331 / OCM 82 / Marburg) GN=MTBMA_c06880 PE=4 SV=1	1	2	2	2	5.5	5.5	5.5	33.259	7.7967e-05	26935
D9PWF6	Uncharacterized protein OS=Methanothermobacter marburgensis (strain DSM 2133 / 14651 / NBRC 100331 / OCM 82 / Marburg) GN=MTBMA_c09590 PE=4 SV=1	1	1	1	1	4.8	4.8	4.8	20.875	0.00020975	26865
D9PYG2	Uncharacterized protein OS=Methanothermobacter marburgensis (strain DSM 2133 / 14651 / NBRC 100331 / OCM 82 / Marburg) GN=MTBMA_c16910 PE=4 SV=1	1	1	1	1	2.8	2.8	2.8	43.31	3.2477e-06	26178
D9PX21	Uncharacterized protein OS=Methanothermobacter marburgensis (strain DSM 2133 / 14651 / NBRC 100331 / OCM 82 / Marburg) GN=MTBMA_c11770 PE=4 SV=1	1	2	2	2	6.1	6.1	6.1	39.362	1.9765e-05	25982
D9PXN9	2-phospho-L-lactate transferase OS=Methanothermobacter marburgensis (strain DSM 2133 / 14651 / NBRC 100331 / OCM 82 / Marburg) GN=cofD PE=3 SV=1	1	1	1	1	4.7	4.7	4.7	33.375	1.0218e-06	25979
D9PU02	5-methylthioadenosine/S-adenosylhomocysteine deaminase OS=Methanothermobacter marburgensis (strain DSM 2133 / 14651 / NBRC 100331 / OCM 82 / Marburg) GN=mtaD PE=3 SV=1	1	2	2	2	7.2	7.2	7.2	46.317	1.7012e-07	25441
D9PVM9	Predicted DNase OS=Methanothermobacter marburgensis (strain DSM 2133 / 14651 / NBRC 100331 / OCM 82 / Marburg) GN=MTBMA_c06820 PE=4 SV=1	1	1	1	1	4.7	4.7	4.7	21.592	0.001083	24918
D9PVG4	Uroporphyrinogen-III synthase OS=Methanothermobacter marburgensis (strain DSM 2133 / 14651 / NBRC 100331 / OCM 82 / Marburg) GN=hemD PE=4 SV=1	1	1	1	1	3.8	3.8	3.8	28.908	4.7901e-12	24632
D9PU75	Predicted ferredoxin-glutaredoxin reductase OS=Methanothermobacter marburgensis (strain DSM 2133 / 14651 / NBRC 100331 / OCM 82 / Marburg) GN=MTBMA_c01640 PE=4 SV=1	1	1	1	1	5.3	5.3	5.3	17.024	0.0016759	24088
P26940	Anthranilate synthase component 1 OS=Methanothermobacter marburgensis (strain DSM 2133 / 14651 / NBRC 100331 / OCM 82 / Marburg) GN=trpE PE=3 SV=2	1	3	3	3	5.6	5.6	5.6	51.91	1.5028e-10	23678
D9PY95	Uncharacterized protein OS=Methanothermobacter marburgensis (strain DSM 2133 / 14651 / NBRC 100331 / OCM 82 / Marburg) GN=MTBMA_c16140 PE=4 SV=1	1	2	2	2	14.4	14.4	14.4	21.235	4.9202e-06	22753
P42811	Putative 26S protease regulatory subunit homolog MTBMA_c13930 OS=Methanothermobacter marburgensis (strain DSM 2133 / 14651 / NBRC 100331 / OCM 82 / Marburg) GN=MTBMA_c13930 PE=3 SV=1	1	1	1	1	2.2	2.2	2.2	42.689	0.00063322	22502
D9PWB5	Predicted UDP-N-acetylmuramate-alanine ligase OS=Methanothermobacter marburgensis (strain DSM 2133 / 14651 / NBRC 100331 / OCM 82 / Marburg) GN=murD1 PE=4 SV=1	1	5	5	5	4.1	4.1	4.1	108.83	7.4858e-12	22477
D9PY85	Uncharacterized protein OS=Methanothermobacter marburgensis (strain DSM 2133 / 14651 / NBRC 100331 / OCM 82 / Marburg) GN=MTBMA_c16040 PE=4 SV=1	1	2	2	2	17	17	17	22.581	1.6674e-06	21715
D9PW77	DNA helicase related protein OS=Methanothermobacter marburgensis (strain DSM 2133 / 14651 / NBRC 100331 / OCM 82 / Marburg) GN=MTBMA_c08800 PE=4 SV=1	1	3	3	3	1.3	1.3	1.3	182.6	1.5187e-05	21508
D9PU71	Methanogenesis marker protein 8 OS=Methanothermobacter marburgensis (strain DSM 2133 / 14651 / NBRC 100331 / OCM 82 / Marburg) GN=MTBMA_c01600 PE=4 SV=1	1	2	2	2	5.8	5.8	5.8	30.448	1.1995e-05	21040
D9PTY9;D9PWD1	Predicted DNA methylase OS=Methanothermobacter marburgensis (strain DSM 2133 / 14651 / NBRC 100331 / OCM 82 / Marburg) GN=MTBMA_c00770 PE=4 SV=1	2	3	3	3	2.7	2.7	2.7	100.75	3.0421e-08	20817
D9PWX7	Carbamoyl-phosphate synthase, large subunit related protein OS=Methanothermobacter marburgensis (strain DSM 2133 / 14651 / NBRC 100331 / OCM 82 / Marburg) GN=MTBMA_c11310 PE=4 SV=1	1	2	2	2	5.6	5.6	5.6	38.9	3.1742e-06	20735
P42809	Glutamyl-tRNA reductase OS=Methanothermobacter marburgensis (strain DSM 2133 / 14651 / NBRC 100331 / OCM 82 / Marburg) GN=hemA PE=1 SV=1	1	1	1	1	2	2	2	44.536	0.0014224	20576
D9PUE2	Dihydrolipoamide dehydrogenase-related protein OS=Methanothermobacter marburgensis (strain DSM 2133 / 14651 / NBRC 100331 / OCM 82 / Marburg) GN=MTBMA_c02310 PE=4 SV=1	1	3	3	3	8.7	8.7	8.7	46.239	7.3096e-24	20136
D9PVU5	Uncharacterized protein OS=Methanothermobacter marburgensis (strain DSM 2133 / 14651 / NBRC 100331 / OCM 82 / Marburg) GN=MTBMA_c07480 PE=4 SV=1	1	3	3	3	4.5	4.5	4.5	78.384	1.2941e-08	19926
D9PVH8	Predicted phosphohydrolase OS=Methanothermobacter marburgensis (strain DSM 2133 / 14651 / NBRC 100331 / OCM 82 / Marburg) GN=MTBMA_c06310 PE=4 SV=1	1	1	1	1	3.7	3.7	3.7	27.797	0.0015358	19218
D9PXC3	Predicted demethylmenaquinone methyltransferase OS=Methanothermobacter marburgensis (strain DSM 2133 / 14651 / NBRC 100331 / OCM 82 / Marburg) GN=MTBMA_c12830 PE=4 SV=1	1	1	1	1	6.8	6.8	6.8	22.978	1.6108e-05	19209
D9PXL2	Predicted ATP-utilizing enzyme OS=Methanothermobacter marburgensis (strain DSM 2133 / 14651 / NBRC 100331 / OCM 82 / Marburg) GN=MTBMA_c13730 PE=4 SV=1	1	3	3	3	8.9	8.9	8.9	40.475	4.0522e-05	18453
D9PYE7	Predicted hydrogenase maturation factor HypF OS=Methanothermobacter marburgensis (strain DSM 2133 / 14651 / NBRC 100331 / OCM 82 / Marburg) GN=hypF PE=4 SV=1	1	5	5	5	5.6	5.6	5.6	84.731	2.7848e-08	17960
D9PX48	ATP-dependent DNA helicase Hel308 OS=Methanothermobacter marburgensis (strain DSM 2133 / 14651 / NBRC 100331 / OCM 82 / Marburg) GN=hel308 PE=3 SV=1	1	3	3	3	3.9	3.9	3.9	78.492	4.4185e-07	17931
D9PWI1	Predicted extracellular metal-binding protein OS=Methanothermobacter marburgensis (strain DSM 2133 / 14651 / NBRC 100331 / OCM 82 / Marburg) GN=MTBMA_c09840 PE=4 SV=1	1	2	2	2	4.3	4.3	4.3	33.834	0.00017553	15611
D9PWG1	CCA-adding enzyme OS=Methanothermobacter marburgensis (strain DSM 2133 / 14651 / NBRC 100331 / OCM 82 / Marburg) GN=cca PE=3 SV=1	1	2	2	2	4	4	4	51.556	1.2149e-05	15132
D9PWJ9	Uncharacterized protein OS=Methanothermobacter marburgensis (strain DSM 2133 / 14651 / NBRC 100331 / OCM 82 / Marburg) GN=MTBMA_c10020 PE=4 SV=1	1	1	1	1	10.2	10.2	10.2	15.269	8.7223e-06	14536
D9PU77	DNA ligase OS=Methanothermobacter marburgensis (strain DSM 2133 / 14651 / NBRC 100331 / OCM 82 / Marburg) GN=lig PE=3 SV=1	1	2	2	2	3.6	3.6	3.6	62.247	1.0689e-06	14467
D9PU49	Predicted formate dehydrogenase, alpha chain OS=Methanothermobacter marburgensis (strain DSM 2133 / 14651 / NBRC 100331 / OCM 82 / Marburg) GN=fdhA1 PE=4 SV=1	1	2	2	2	1.8	1.8	1.8	97.196	3.0294e-06	13964
D9PY67	DNA polymerase OS=Methanothermobacter marburgensis (strain DSM 2133 / 14651 / NBRC 100331 / OCM 82 / Marburg) GN=pol PE=3 SV=1	1	1	1	1	1.7	1.7	1.7	68.246	0.00072539	13502
D9PY35	Uncharacterized protein OS=Methanothermobacter marburgensis (strain DSM 2133 / 14651 / NBRC 100331 / OCM 82 / Marburg) GN=MTBMA_c15540 PE=4 SV=1	1	2	2	2	4.7	4.7	4.7	48.115	0.00010775	13318
D9PWY9	Chorismate synthase OS=Methanothermobacter marburgensis (strain DSM 2133 / 14651 / NBRC 100331 / OCM 82 / Marburg) GN=aroC PE=3 SV=1	1	2	2	2	5.9	5.9	5.9	38.942	1.7209e-06	12787
D9PYP8	Predicted glycosyl transferase OS=Methanothermobacter marburgensis (strain DSM 2133 / 14651 / NBRC 100331 / OCM 82 / Marburg) GN=MTBMA_c17780 PE=4 SV=1	1	1	1	1	1.9	1.9	1.9	62.736	0.0015109	12710
D9PW49	Uncharacterized protein OS=Methanothermobacter marburgensis (strain DSM 2133 / 14651 / NBRC 100331 / OCM 82 / Marburg) GN=MTBMA_c08520 PE=4 SV=1	1	1	1	1	3.8	3.8	3.8	31.662	7.1689e-05	11818
D9PX55	Predicted histone acetyltransferase OS=Methanothermobacter marburgensis (strain DSM 2133 / 14651 / NBRC 100331 / OCM 82 / Marburg) GN=MTBMA_c12130 PE=4 SV=1	1	1	1	1	5.9	5.9	5.9	21.535	0.00086443	11540
D9PWN0	Uncharacterized protein OS=Methanothermobacter marburgensis (strain DSM 2133 / 14651 / NBRC 100331 / OCM 82 / Marburg) GN=MTBMA_c10340 PE=4 SV=1	1	1	1	1	3.1	3.1	3.1	57.209	3.2285e-06	10914
D9PWW7	Predicted dehydrogenase OS=Methanothermobacter marburgensis (strain DSM 2133 / 14651 / NBRC 100331 / OCM 82 / Marburg) GN=MTBMA_c11210 PE=4 SV=1	1	2	2	2	4.3	4.3	4.3	41.91	3.4268e-05	10799
D9PX13	Uncharacterized protein OS=Methanothermobacter marburgensis (strain DSM 2133 / 14651 / NBRC 100331 / OCM 82 / Marburg) GN=MTBMA_c11680 PE=4 SV=1	1	1	1	1	2.7	2.7	2.7	41.29	0.00058609	9763.5
D9PUB8	GTP-binding protein OS=Methanothermobacter marburgensis (strain DSM 2133 / 14651 / NBRC 100331 / OCM 82 / Marburg) GN=MTBMA_c02070 PE=4 SV=1	1	2	2	2	6.6	6.6	6.6	41.113	4.9472e-05	9733.3
D9PWV8;D9PY74	Tetratricopeptide repeat domain-containing protein OS=Methanothermobacter marburgensis (strain DSM 2133 / 14651 / NBRC 100331 / OCM 82 / Marburg) GN=MTBMA_c11120 PE=4 SV=1	2	2	2	2	4.7	4.7	4.7	47.181	0.00014096	9706.8
D9PWC7	Uncharacterized protein OS=Methanothermobacter marburgensis (strain DSM 2133 / 14651 / NBRC 100331 / OCM 82 / Marburg) GN=MTBMA_c09300 PE=4 SV=1	1	1	1	1	2.9	2.9	2.9	39.659	5.1487e-05	9521.3
D9PWI5	Ribose-5-phosphate isomerase A OS=Methanothermobacter marburgensis (strain DSM 2133 / 14651 / NBRC 100331 / OCM 82 / Marburg) GN=rpiA PE=3 SV=1	1	1	1	1	4.9	4.9	4.9	23.533	0.00043487	8996.3
D9PW87	Uncharacterized protein OS=Methanothermobacter marburgensis (strain DSM 2133 / 14651 / NBRC 100331 / OCM 82 / Marburg) GN=MTBMA_c08900 PE=4 SV=1	1	5	5	5	5.3	5.3	5.3	164.96	1.9761e-09	8478.4
Q9V2V1;P14932	Putative Rep protein OS=Methanothermobacter thermautotrophicus PE=4 SV=1	2	2	2	2	2.7	2.7	2.7	91.049	4.0361e-09	8178.7
D9PXK8	Predicted sensory transduction histidine kinase OS=Methanothermobacter marburgensis (strain DSM 2133 / 14651 / NBRC 100331 / OCM 82 / Marburg) GN=MTBMA_c13690 PE=4 SV=1	1	1	1	1	2.4	2.4	2.4	43.129	1.3151e-05	7015
D9PVS6	F420-dependent sulfite reductase OS=Methanothermobacter marburgensis (strain DSM 2133 / 14651 / NBRC 100331 / OCM 82 / Marburg) GN=MTBMA_c07290 PE=4 SV=1	1	2	2	2	2.3	2.3	2.3	77.421	6.0317e-06	6010.8
D9PXR5	Predicted oxidoreductase OS=Methanothermobacter marburgensis (strain DSM 2133 / 14651 / NBRC 100331 / OCM 82 / Marburg) GN=MTBMA_c14260 PE=4 SV=1	1	2	2	2	6.3	6.3	6.3	34.976	2.1568e-07	5741.3
D9PXG8	Predicted type I restriction-modification enzyme, subunit M OS=Methanothermobacter marburgensis (strain DSM 2133 / 14651 / NBRC 100331 / OCM 82 / Marburg) GN=hsdM1 PE=4 SV=1	1	2	2	2	3.4	3.4	3.4	68.928	7.3774e-06	5704.6
D9PUZ7	Putative methylthioribose-1-phosphate isomerase OS=Methanothermobacter marburgensis (strain DSM 2133 / 14651 / NBRC 100331 / OCM 82 / Marburg) GN=MTBMA_c04430 PE=3 SV=1	1	1	1	1	3.9	3.9	3.9	33.718	8.9798e-14	4989.1
D9PWF0	3-dehydroquinate dehydratase OS=Methanothermobacter marburgensis (strain DSM 2133 / 14651 / NBRC 100331 / OCM 82 / Marburg) GN=aroD PE=3 SV=1	1	1	1	1	4.5	4.5	4.5	23.768	0.00085669	4907.1
D9PUQ1	Predicted DNA replication initiator protein OS=Methanothermobacter marburgensis (strain DSM 2133 / 14651 / NBRC 100331 / OCM 82 / Marburg) GN=mcm PE=3 SV=1	1	2	2	2	3.2	3.2	3.2	75.54	0.0015057	4763.3
D9PY87	Predicted ATP-dependent DNA ligase OS=Methanothermobacter marburgensis (strain DSM 2133 / 14651 / NBRC 100331 / OCM 82 / Marburg) GN=MTBMA_c16060 PE=4 SV=1	1	1	1	1	2.9	2.9	2.9	42.618	0.00062131	4567.3
D9PX50	UPF0305 protein MTBMA_c12080 OS=Methanothermobacter marburgensis (strain DSM 2133 / 14651 / NBRC 100331 / OCM 82 / Marburg) GN=MTBMA_c12080 PE=3 SV=1	1	1	1	1	6.2	6.2	6.2	20.841	5.0187e-09	0
D9PYH3	UPF0215 protein MTBMA_c17020 OS=Methanothermobacter marburgensis (strain DSM 2133 / 14651 / NBRC 100331 / OCM 82 / Marburg) GN=MTBMA_c17020 PE=3 SV=1	1	1	1	1	6	6	6	22.186	0.0017266	0
Q59587	Riboflavin synthase OS=Methanothermobacter marburgensis (strain DSM 2133 / 14651 / NBRC 100331 / OCM 82 / Marburg) GN=ribC PE=1 SV=1	1	1	1	1	6.5	6.5	6.5	16.969	4.9728e-08	0

## Sheet: RAW Output MaxQuant
Protein IDs	Majority protein IDs	Peptide counts (all)	Peptide counts (razor+unique)	Peptide counts (unique)	Fasta headers	Number of proteins	Peptides	Razor + unique peptides	Unique peptides	Peptides CO 1_Tray02-G9_01_4074	Peptides CO 1_Tray02-G9_01_4084	Peptides CO2_Tray02-G10_01_4075	Peptides CO2_Tray02-G10_01_4085	Peptides CTRL 1_Tray02-G5_01_4070	Peptides CTRL 1_Tray02-G5_01_4080	Peptides CTRL 2_Tray02-G6_01_4071	Peptides CTRL 2_Tray02-G6_01_4081	Peptides H2 CO 1_Tray02-G7_01_4072	Peptides H2 CO 1_Tray02-G7_01_4082	Peptides H2 CO 2_Tray02-G8_01_4073	Peptides H2 CO 2_Tray02-G8_01_4083	Razor + unique peptides CO 1_Tray02-G9_01_4074	Razor + unique peptides CO 1_Tray02-G9_01_4084	Razor + unique peptides CO2_Tray02-G10_01_4075	Razor + unique peptides CO2_Tray02-G10_01_4085	Razor + unique peptides CTRL 1_Tray02-G5_01_4070	Razor + unique peptides CTRL 1_Tray02-G5_01_4080	Razor + unique peptides CTRL 2_Tray02-G6_01_4071	Razor + unique peptides CTRL 2_Tray02-G6_01_4081	Razor + unique peptides H2 CO 1_Tray02-G7_01_4072	Razor + unique peptides H2 CO 1_Tray02-G7_01_4082	Razor + unique peptides H2 CO 2_Tray02-G8_01_4073	Razor + unique peptides H2 CO 2_Tray02-G8_01_4083	Unique peptides CO 1_Tray02-G9_01_4074	Unique peptides CO 1_Tray02-G9_01_4084	Unique peptides CO2_Tray02-G10_01_4075	Unique peptides CO2_Tray02-G10_01_4085	Unique peptides CTRL 1_Tray02-G5_01_4070	Unique peptides CTRL 1_Tray02-G5_01_4080	Unique peptides CTRL 2_Tray02-G6_01_4071	Unique peptides CTRL 2_Tray02-G6_01_4081	Unique peptides H2 CO 1_Tray02-G7_01_4072	Unique peptides H2 CO 1_Tray02-G7_01_4082	Unique peptides H2 CO 2_Tray02-G8_01_4073	Unique peptides H2 CO 2_Tray02-G8_01_4083	Sequence coverage [%]	Unique + razor sequence coverage [%]	Unique sequence coverage [%]	Mol. weight [kDa]
CON__A2AB72	CON__A2AB72	3	2	2	>A2AB72 TREMBL:A2AB72 Tax_Id=10090 Gene_Symbol=Krt32 Keratin complex 1, acidic, gene 2	1	3	2	2	0	1	1	0	2	1	1	1	1	2	1	1	0	0	0	0	1	1	1	1	1	1	1	1	0	0	0	0	1	1	1	1	1	1	1	1	4.9	3.3	3.3	51.152
CON__P00761	CON__P00761	3	3	3	>P00761 SWISS-PROT:P00761|TRYP_PIG Trypsin - Sus scrofa (Pig).	1	3	3	3	2	1	2	2	3	2	3	2	3	3	3	3	2	1	2	2	3	2	3	2	3	3	3	3	2	1	2	2	3	2	3	2	3	3	3	3	16.5	16.5	16.5	24.409
CON__P02662	CON__P02662	4	4	4	>P02662 SWISS-PROT:P02662 Alpha-S1-casein - Bos taurus (Bovine).	1	4	4	4	0	0	0	0	3	3	2	3	2	1	1	2	0	0	0	0	3	3	2	3	2	1	1	2	0	0	0	0	3	3	2	3	2	1	1	2	21.6	21.6	21.6	22.975
CON__P02663	CON__P02663	2	2	2	>P02663 SWISS-PROT:P02663 Alpha-S2-casein [Contains: Casocidin-1 - Bos taurus (Bovine).	1	2	2	2	0	0	0	0	2	2	1	0	0	0	2	0	0	0	0	0	2	2	1	0	0	0	2	0	0	0	0	0	2	2	1	0	0	0	2	0	9.2	9.2	9.2	24.348
CON__P02666	CON__P02666	2	2	2	>P02666 SWISS-PROT:P02666 Beta-casein - Bos taurus (Bovine).	1	2	2	2	1	1	1	0	1	2	0	0	0	0	0	0	1	1	1	0	1	2	0	0	0	0	0	0	1	1	1	0	1	2	0	0	0	0	0	0	6.7	6.7	6.7	23.583
CON__P04264	CON__P04264	12	12	7	>P04264 SWISS-PROT:P04264 Tax_Id=9606 Gene_Symbol=KRT1 Keratin, type II cytoskeletal 1	1	12	12	7	7	7	4	2	8	9	4	4	3	4	5	5	7	7	4	2	8	9	4	4	3	4	5	5	4	4	3	0	5	5	2	2	2	2	2	2	20.2	20.2	12.4	66.017
CON__P08779;CON__Q9Z2K1;CON__P02533;CON__Q3ZAW8;CON__Q6IFX2	CON__P08779;CON__Q9Z2K1;CON__P02533;CON__Q3ZAW8;CON__Q6IFX2	4;3;3;3;2	2;1;1;1;1	2;1;1;1;1	>P08779 SWISS-PROT:P08779 Tax_Id=9606 Gene_Symbol=KRT16 Keratin, type I cytoskeletal 16;>Q9Z2K1 SWISS-PROT:Q9Z2K1 Tax_Id=10090 Gene_Symbol=Krt16 Keratin, type I cytoskeletal 16;>P02533 SWISS-PROT:P02533 Tax_Id=9606 Gene_Symbol=KRT14 Keratin, type I cytoske	5	4	2	2	0	3	2	0	2	1	1	0	1	2	1	1	0	1	0	0	0	0	0	0	0	1	0	0	0	1	0	0	0	0	0	0	0	1	0	0	7.2	3.8	3.8	51.267
CON__P13645;CON__P02535-1;CON__Q148H6;CON__Q7Z3Y7;CON__Q7Z3Z0;CON__A2A4G1;CON__Q7Z3Y8;CON__Q7Z3Y9	CON__P13645;CON__P02535-1;CON__Q148H6;CON__Q7Z3Y7	6;4;3;3;2;2;2;1	6;4;3;3;2;2;2;1	4;2;1;1;1;0;1;0	>P13645 SWISS-PROT:P13645 Tax_Id=9606 Gene_Symbol=KRT10 Keratin, type I cytoskeletal 10;>P02535-1 SWISS-PROT:P02535-1 Tax_Id=10090 Gene_Symbol=Krt10 Isoform 1 of Keratin, type I cytoskeletal 10;>Q148H6 TREMBL:Q148H6 (Bos taurus) Hypothetical protein MGC139	8	6	6	4	2	4	6	2	4	3	3	1	1	3	3	3	2	4	6	2	4	3	3	1	1	3	3	3	2	2	4	2	2	2	2	1	0	2	2	2	9.8	9.8	7.1	59.51
CON__Q922U2;CON__P13647;CON__Q5XQN5;CON__H-INV:HIT000292931;CON__Q9DCV7;CON__P08729;CON__Q61726;CON__O43790;CON__Q14533;CON__P78386;CON__Q8N1N4-2;CON__Q7RTT2;CON__Q8VED5;CON__Q8BGZ7;CON__P50446;CON__Q9NSB2;CON__Q6ISB0;CON__P12035;CON__Q01546	CON__Q922U2;CON__P13647;CON__Q5XQN5;CON__H-INV:HIT000292931;CON__Q9DCV7;CON__P08729;CON__Q61726;CON__O43790;CON__Q14533;CON__P78386;CON__Q8N1N4-2;CON__Q7RTT2;CON__Q8VED5;CON__Q8BGZ7;CON__P50446;CON__Q9NSB2;CON__Q6ISB0;CON__P12035;CON__Q01546	2;2;2;1;1;1;1;1;1;1;1;1;1;1;1;1;1;1;1	2;2;2;1;1;1;1;1;1;1;1;1;1;1;1;1;1;1;1	1;1;1;0;0;0;0;0;0;0;0;0;0;0;0;0;0;0;0	>Q922U2 SWISS-PROT:Q922U2 Tax_Id=10090 Gene_Symbol=Krt5 Keratin, type II cytoskeletal 5;>P13647 SWISS-PROT:P13647 Tax_Id=9606 Gene_Symbol=KRT5 Keratin, type II cytoskeletal 5;>Q5XQN5 SWISS-PROT:Q5XQN5 (Bos taurus) Keratin, type II cytoskeletal 5;>H-INV:HIT	19	2	2	1	1	1	1	1	0	0	0	0	0	0	0	0	1	1	1	1	0	0	0	0	0	0	0	0	1	1	0	0	0	0	0	0	0	0	0	0	2.9	2.9	1.7	61.766
CON__P15636	CON__P15636	13	13	13	>P15636 SWISS-PROT:P15636 Protease I precursor Lysyl endopeptidase Achromobacter lyticus.	1	13	13	13	8	7	9	5	9	11	10	10	11	10	10	11	8	7	9	5	9	11	10	10	11	10	10	11	8	7	9	5	9	11	10	10	11	10	10	11	28.2	28.2	28.2	68.124
CON__P35527	CON__P35527	7	7	7	>P35527 SWISS-PROT:P35527 Tax_Id=9606 Gene_Symbol=KRT9 Keratin, type I cytoskeletal 9	1	7	7	7	3	5	0	1	1	1	0	1	2	0	2	2	3	5	0	1	1	1	0	1	2	0	2	2	3	5	0	1	1	1	0	1	2	0	2	2	11.2	11.2	11.2	62.129
CON__P35908;CON__Q9R0H5;CON__Q6NXH9;CON__Q7Z794	CON__P35908	7;1;1;1	5;0;0;0	3;0;0;0	>P35908 SWISS-PROT:P35908 Tax_Id=9606 Gene_Symbol=KRT2 Keratin, type II cytoskeletal 2 epidermal	4	7	5	3	4	2	2	2	1	2	2	1	1	3	1	2	3	1	1	1	0	0	1	0	1	2	0	1	1	0	0	0	0	0	1	0	0	1	0	0	16	12.9	10.1	65.865
CON__Q04695;CON__P08727;CON__P19001;CON__Q14525;CON__Q9UE12;CON__Q15323;CON__A2A5Y0;CON__ENSEMBL:ENSP00000377550;CON__Q92764;CON__Q9QWL7;CON__P08730-1;CON__Q14532;CON__Q497I4;CON__P19012;CON__O76015;CON__O76014;CON__REFSEQ:XP_986630	CON__Q04695;CON__P08727;CON__P19001;CON__Q14525;CON__Q9UE12;CON__Q15323;CON__A2A5Y0;CON__ENSEMBL:ENSP00000377550;CON__Q92764;CON__Q9QWL7;CON__P08730-1;CON__Q14532;CON__Q497I4;CON__P19012;CON__O76015;CON__O76014;CON__REFSEQ:XP_986630	2;1;1;1;1;1;1;1;1;1;1;1;1;1;1;1;1	1;0;0;0;0;0;0;0;0;0;0;0;0;0;0;0;0	1;0;0;0;0;0;0;0;0;0;0;0;0;0;0;0;0	>Q04695 SWISS-PROT:Q04695 Tax_Id=9606 Gene_Symbol=KRT17 Keratin, type I cytoskeletal 17;>P08727 SWISS-PROT:P08727 Tax_Id=9606 Gene_Symbol=KRT19 Keratin, type I cytoskeletal 19;>P19001 SWISS-PROT:P19001 Tax_Id=10090 Gene_Symbol=Krt19 Keratin, type I cytoske	17	2	1	1	1	1	1	0	2	1	1	1	0	1	0	0	1	0	0	0	1	1	1	1	0	0	0	0	1	0	0	0	1	1	1	1	0	0	0	0	3.5	1.9	1.9	48.105
CON__Q28194	CON__Q28194	1	1	1	>Q28194 TREMBL:Q28194 (Bos taurus) Thrombospondin-1	1	1	1	1	0	0	0	0	0	0	0	0	1	1	0	1	0	0	0	0	0	0	0	0	1	1	0	1	0	0	0	0	0	0	0	0	1	1	0	1	0.7	0.7	0.7	129.39
D9PTW9	D9PTW9	19	19	19	>tr|D9PTW9|D9PTW9_METTM Bifunctional enzyme Fae/Hps OS=Methanothermobacter marburgensis (strain DSM 2133 / 14651 / NBRC 100331 / OCM 82 / Marburg) GN=fae-hps PE=3 SV=1	1	19	19	19	5	5	8	6	13	13	18	17	17	18	18	17	5	5	8	6	13	13	18	17	17	18	18	17	5	5	8	6	13	13	18	17	17	18	18	17	58.4	58.4	58.4	44.751
D9PTX1	D9PTX1	18	18	18	>tr|D9PTX1|D9PTX1_METTM Tryptophan synthase beta chain OS=Methanothermobacter marburgensis (strain DSM 2133 / 14651 / NBRC 100331 / OCM 82 / Marburg) GN=trpB1 PE=3 SV=1	1	18	18	18	3	2	7	3	8	8	13	13	14	13	14	14	3	2	7	3	8	8	13	13	14	13	14	14	3	2	7	3	8	8	13	13	14	13	14	14	51.4	51.4	51.4	47.493
D9PTX2	D9PTX2	2	2	2	>tr|D9PTX2|D9PTX2_METTM Uncharacterized protein OS=Methanothermobacter marburgensis (strain DSM 2133 / 14651 / NBRC 100331 / OCM 82 / Marburg) GN=MTBMA_c00600 PE=4 SV=1	1	2	2	2	0	0	0	0	1	0	2	2	2	2	2	2	0	0	0	0	1	0	2	2	2	2	2	2	0	0	0	0	1	0	2	2	2	2	2	2	8.9	8.9	8.9	37.596
D9PTX5	D9PTX5	17	17	17	>tr|D9PTX5|D9PTX5_METTM Predicted 2-isopropylmalate synthase OS=Methanothermobacter marburgensis (strain DSM 2133 / 14651 / NBRC 100331 / OCM 82 / Marburg) GN=leuA1 PE=3 SV=1	1	17	17	17	4	2	4	2	5	7	11	11	14	15	14	12	4	2	4	2	5	7	11	11	14	15	14	12	4	2	4	2	5	7	11	11	14	15	14	12	39.4	39.4	39.4	54.732
D9PTX7	D9PTX7	5	5	5	>tr|D9PTX7|D9PTX7_METTM DNA/RNA-binding protein Alba OS=Methanothermobacter marburgensis (strain DSM 2133 / 14651 / NBRC 100331 / OCM 82 / Marburg) GN=albA PE=3 SV=1	1	5	5	5	2	2	1	1	2	2	3	3	2	2	4	2	2	2	1	1	2	2	3	3	2	2	4	2	2	2	1	1	2	2	3	3	2	2	4	2	48.4	48.4	48.4	10.018
D9PTY2	D9PTY2	2	2	2	>tr|D9PTY2|D9PTY2_METTM Predicted ABC transporter, ATPase component OS=Methanothermobacter marburgensis (strain DSM 2133 / 14651 / NBRC 100331 / OCM 82 / Marburg) GN=MTBMA_c00700 PE=3 SV=1	1	2	2	2	0	0	0	0	0	1	1	0	2	2	0	1	0	0	0	0	0	1	1	0	2	2	0	1	0	0	0	0	0	1	1	0	2	2	0	1	5.2	5.2	5.2	38.861
D9PTY8	D9PTY8	5	5	5	>tr|D9PTY8|D9PTY8_METTM Predicted ATPase OS=Methanothermobacter marburgensis (strain DSM 2133 / 14651 / NBRC 100331 / OCM 82 / Marburg) GN=MTBMA_c00760 PE=4 SV=1	1	5	5	5	0	1	0	0	1	1	2	3	2	3	3	5	0	1	0	0	1	1	2	3	2	3	3	5	0	1	0	0	1	1	2	3	2	3	3	5	21.3	21.3	21.3	29.911
D9PTY9;D9PWD1	D9PTY9;D9PWD1	3;2	3;2	3;2	>tr|D9PTY9|D9PTY9_METTM Predicted DNA methylase OS=Methanothermobacter marburgensis (strain DSM 2133 / 14651 / NBRC 100331 / OCM 82 / Marburg) GN=MTBMA_c00770 PE=4 SV=1;>tr|D9PWD1|D9PWD1_METTM Predicted adenine-specific DNA methylase OS=Methanothermobacter	2	3	3	3	0	0	0	1	0	0	1	0	3	3	1	3	0	0	0	1	0	0	1	0	3	3	1	3	0	0	0	1	0	0	1	0	3	3	1	3	2.7	2.7	2.7	100.75
D9PTZ2	D9PTZ2	4	4	4	>tr|D9PTZ2|D9PTZ2_METTM Alanine dehydrogenase OS=Methanothermobacter marburgensis (strain DSM 2133 / 14651 / NBRC 100331 / OCM 82 / Marburg) GN=ala PE=3 SV=1	1	4	4	4	0	0	0	0	1	0	1	1	2	3	2	3	0	0	0	0	1	0	1	1	2	3	2	3	0	0	0	0	1	0	1	1	2	3	2	3	10.3	10.3	10.3	36.18
D9PTZ3	D9PTZ3	7	7	7	>tr|D9PTZ3|D9PTZ3_METTM Glutamyl-tRNA(Gln) amidotransferase subunit A OS=Methanothermobacter marburgensis (strain DSM 2133 / 14651 / NBRC 100331 / OCM 82 / Marburg) GN=gatA PE=3 SV=1	1	7	7	7	0	0	0	0	3	3	5	6	6	6	7	7	0	0	0	0	3	3	5	6	6	6	7	7	0	0	0	0	3	3	5	6	6	6	7	7	18.6	18.6	18.6	48.833
D9PTZ4	D9PTZ4	6	6	6	>tr|D9PTZ4|D9PTZ4_METTM Cobyrinic acid a,c-diamide synthase-related protein OS=Methanothermobacter marburgensis (strain DSM 2133 / 14651 / NBRC 100331 / OCM 82 / Marburg) GN=MTBMA_c00820 PE=4 SV=1	1	6	6	6	0	1	0	0	0	0	2	2	5	3	1	3	0	1	0	0	0	0	2	2	5	3	1	3	0	1	0	0	0	0	2	2	5	3	1	3	10	10	10	53.343
D9PTZ5	D9PTZ5	9	9	9	>tr|D9PTZ5|D9PTZ5_METTM Uncharacterized protein OS=Methanothermobacter marburgensis (strain DSM 2133 / 14651 / NBRC 100331 / OCM 82 / Marburg) GN=MTBMA_c00830 PE=4 SV=1	1	9	9	9	0	0	0	0	0	0	8	7	8	7	7	7	0	0	0	0	0	0	8	7	8	7	7	7	0	0	0	0	0	0	8	7	8	7	7	7	47.9	47.9	47.9	27.065
D9PTZ6	D9PTZ6	4	4	4	>tr|D9PTZ6|D9PTZ6_METTM 3,4-dihydroxy-2-butanone 4-phosphate synthase OS=Methanothermobacter marburgensis (strain DSM 2133 / 14651 / NBRC 100331 / OCM 82 / Marburg) GN=ribB PE=3 SV=1	1	4	4	4	2	1	1	1	0	0	0	0	1	1	2	2	2	1	1	1	0	0	0	0	1	1	2	2	2	1	1	1	0	0	0	0	1	1	2	2	17	17	17	25.212
D9PTZ8	D9PTZ8	3	3	3	>tr|D9PTZ8|D9PTZ8_METTM O-phosphoserine--tRNA(Cys) ligase OS=Methanothermobacter marburgensis (strain DSM 2133 / 14651 / NBRC 100331 / OCM 82 / Marburg) GN=sepS PE=3 SV=1	1	3	3	3	1	0	0	0	1	0	1	2	3	3	1	3	1	0	0	0	1	0	1	2	3	3	1	3	1	0	0	0	1	0	1	2	3	3	1	3	7.2	7.2	7.2	60.669
D9PU00	D9PU00	6	6	6	>sp|D9PU00|TFRA_METTM Fumarate reductase (CoM/CoB) subunit A OS=Methanothermobacter marburgensis (strain DSM 2133 / 14651 / NBRC 100331 / OCM 82 / Marburg) GN=tfrA PE=1 SV=1	1	6	6	6	0	2	1	0	3	3	1	3	2	2	4	3	0	2	1	0	3	3	1	3	2	2	4	3	0	2	1	0	3	3	1	3	2	2	4	3	11.7	11.7	11.7	60.228
D9PU02	D9PU02	2	2	2	>tr|D9PU02|D9PU02_METTM 5-methylthioadenosine/S-adenosylhomocysteine deaminase OS=Methanothermobacter marburgensis (strain DSM 2133 / 14651 / NBRC 100331 / OCM 82 / Marburg) GN=mtaD PE=3 SV=1	1	2	2	2	0	0	0	0	0	0	0	0	1	1	1	2	0	0	0	0	0	0	0	0	1	1	1	2	0	0	0	0	0	0	0	0	1	1	1	2	7.2	7.2	7.2	46.317
D9PU03	D9PU03	8	8	8	>tr|D9PU03|D9PU03_METTM ATP phosphoribosyltransferase OS=Methanothermobacter marburgensis (strain DSM 2133 / 14651 / NBRC 100331 / OCM 82 / Marburg) GN=hisG PE=3 SV=1	1	8	8	8	3	5	7	6	1	2	4	5	6	7	4	6	3	5	7	6	1	2	4	5	6	7	4	6	3	5	7	6	1	2	4	5	6	7	4	6	31.7	31.7	31.7	31.392
D9PU04	D9PU04	3	3	3	>tr|D9PU04|D9PU04_METTM 2-hydroxyhepta-2,4-diene-1,7-dioate isomerase-related protein OS=Methanothermobacter marburgensis (strain DSM 2133 / 14651 / NBRC 100331 / OCM 82 / Marburg) GN=MTBMA_c00920 PE=4 SV=1	1	3	3	3	0	1	3	2	0	0	2	0	0	0	1	1	0	1	3	2	0	0	2	0	0	0	1	1	0	1	3	2	0	0	2	0	0	0	1	1	12.1	12.1	12.1	28.057
D9PU05	D9PU05	25	25	25	>tr|D9PU05|D9PU05_METTM Leucine--tRNA ligase OS=Methanothermobacter marburgensis (strain DSM 2133 / 14651 / NBRC 100331 / OCM 82 / Marburg) GN=leuS PE=3 SV=1	1	25	25	25	1	0	3	1	6	5	13	16	22	21	16	17	1	0	3	1	6	5	13	16	22	21	16	17	1	0	3	1	6	5	13	16	22	21	16	17	29.4	29.4	29.4	108.28
D9PU07	D9PU07	7	7	7	>tr|D9PU07|D9PU07_METTM NH(3)-dependent NAD(+) synthetase OS=Methanothermobacter marburgensis (strain DSM 2133 / 14651 / NBRC 100331 / OCM 82 / Marburg) GN=nadE PE=3 SV=1	1	7	7	7	0	1	0	0	0	0	4	7	7	7	6	7	0	1	0	0	0	0	4	7	7	7	6	7	0	1	0	0	0	0	4	7	7	7	6	7	36.4	36.4	36.4	28.309
D9PU08	D9PU08	10	10	10	>tr|D9PU08|D9PU08_METTM Predicted arsenate transporting ATPase OS=Methanothermobacter marburgensis (strain DSM 2133 / 14651 / NBRC 100331 / OCM 82 / Marburg) GN=MTBMA_c00960 PE=4 SV=1	1	10	10	10	0	0	0	0	2	4	5	6	7	8	7	10	0	0	0	0	2	4	5	6	7	8	7	10	0	0	0	0	2	4	5	6	7	8	7	10	52.2	52.2	52.2	36.5
D9PU09	D9PU09	10	9	9	>tr|D9PU09|D9PU09_METTM H2-forming N5,N10-methylenetetrahydromethanopterin dehydrogenase II OS=Methanothermobacter marburgensis (strain DSM 2133 / 14651 / NBRC 100331 / OCM 82 / Marburg) GN=hmdII PE=4 SV=1	1	10	9	9	4	3	5	5	5	7	9	9	10	10	10	10	3	2	5	4	5	6	8	8	9	9	9	9	3	2	5	4	5	6	8	8	9	9	9	9	36.4	33.1	33.1	36.884
D9PU12	D9PU12	4	4	4	>tr|D9PU12|D9PU12_METTM Predicted GTP-binding protein OS=Methanothermobacter marburgensis (strain DSM 2133 / 14651 / NBRC 100331 / OCM 82 / Marburg) GN=MTBMA_c01000 PE=4 SV=1	1	4	4	4	1	0	0	0	1	1	2	1	2	2	1	2	1	0	0	0	1	1	2	1	2	2	1	2	1	0	0	0	1	1	2	1	2	2	1	2	8.3	8.3	8.3	43.638
D9PU17	D9PU17	5	5	5	>tr|D9PU17|D9PU17_METTM Predicted nitrogenase molybdenum-iron protein OS=Methanothermobacter marburgensis (strain DSM 2133 / 14651 / NBRC 100331 / OCM 82 / Marburg) GN=MTBMA_c01050 PE=4 SV=1	1	5	5	5	0	0	0	0	0	1	3	4	3	3	3	3	0	0	0	0	0	1	3	4	3	3	3	3	0	0	0	0	0	1	3	4	3	3	3	3	21.7	21.7	21.7	39.293
D9PU18	D9PU18	10	10	10	>tr|D9PU18|D9PU18_METTM Predicted nucleotidyl transferase OS=Methanothermobacter marburgensis (strain DSM 2133 / 14651 / NBRC 100331 / OCM 82 / Marburg) GN=MTBMA_c01060 PE=4 SV=1	1	10	10	10	0	0	1	0	2	3	5	6	8	6	6	6	0	0	1	0	2	3	5	6	8	6	6	6	0	0	1	0	2	3	5	6	8	6	6	6	34.7	34.7	34.7	38.921
D9PU20	D9PU20	10	10	9	>tr|D9PU20|D9PU20_METTM HypE-related protein OS=Methanothermobacter marburgensis (strain DSM 2133 / 14651 / NBRC 100331 / OCM 82 / Marburg) GN=MTBMA_c01080 PE=4 SV=1	1	10	10	9	0	0	1	0	2	3	7	7	9	8	7	7	0	0	1	0	2	3	7	7	9	8	7	7	0	0	1	0	2	3	7	7	9	8	7	7	27.5	27.5	25.5	48.281
D9PU22	D9PU22	11	11	10	>tr|D9PU22|D9PU22_METTM Coenzyme F390 synthetase OS=Methanothermobacter marburgensis (strain DSM 2133 / 14651 / NBRC 100331 / OCM 82 / Marburg) GN=MTBMA_c01110 PE=4 SV=1	1	11	11	10	0	1	1	2	2	3	6	6	8	8	7	10	0	1	1	2	2	3	6	6	8	8	7	10	0	1	1	2	2	3	6	5	7	7	7	9	25.7	25.7	24.3	52.293
D9PU23	D9PU23	3	3	3	>tr|D9PU23|D9PU23_METTM Probable tRNA pseudouridine synthase D OS=Methanothermobacter marburgensis (strain DSM 2133 / 14651 / NBRC 100331 / OCM 82 / Marburg) GN=truD PE=3 SV=1	1	3	3	3	1	0	1	0	0	1	1	1	1	3	1	2	1	0	1	0	0	1	1	1	1	3	1	2	1	0	1	0	0	1	1	1	1	3	1	2	7.7	7.7	7.7	47.234
D9PU30	D9PU30	3	3	2	>tr|D9PU30|D9PU30_METTM DNA polymerase II large subunit OS=Methanothermobacter marburgensis (strain DSM 2133 / 14651 / NBRC 100331 / OCM 82 / Marburg) GN=polC PE=3 SV=1	1	3	3	2	1	0	1	1	1	1	1	1	1	1	1	1	1	0	1	1	1	1	1	1	1	1	1	1	1	0	1	1	1	1	1	1	1	1	1	1	2.2	2.2	1.4	122.86
D9PU31	D9PU31	2	2	2	>tr|D9PU31|D9PU31_METTM Preprotein translocase subunit SecG OS=Methanothermobacter marburgensis (strain DSM 2133 / 14651 / NBRC 100331 / OCM 82 / Marburg) GN=secG PE=3 SV=1	1	2	2	2	0	1	0	0	2	2	1	2	1	1	1	2	0	1	0	0	2	2	1	2	1	1	1	2	0	1	0	0	2	2	1	2	1	1	1	2	34.6	34.6	34.6	5.7238
D9PU32	D9PU32	23	23	23	>tr|D9PU32|D9PU32_METTM Adenylosuccinate lyase OS=Methanothermobacter marburgensis (strain DSM 2133 / 14651 / NBRC 100331 / OCM 82 / Marburg) GN=purB PE=3 SV=1	1	23	23	23	2	1	2	3	5	6	10	13	17	16	13	14	2	1	2	3	5	6	10	13	17	16	13	14	2	1	2	3	5	6	10	13	17	16	13	14	61	61	61	50.567
D9PU34	D9PU34	8	8	8	>tr|D9PU34|D9PU34_METTM Anaerobic ribonucleotide-triphosphate reductase OS=Methanothermobacter marburgensis (strain DSM 2133 / 14651 / NBRC 100331 / OCM 82 / Marburg) GN=nrdD PE=4 SV=1	1	8	8	8	0	1	1	0	3	2	4	2	4	5	6	6	0	1	1	0	3	2	4	2	4	5	6	6	0	1	1	0	3	2	4	2	4	5	6	6	11.3	11.3	11.3	87.856
D9PU37	D9PU37	4	4	4	>tr|D9PU37|D9PU37_METTM Uncharacterized protein OS=Methanothermobacter marburgensis (strain DSM 2133 / 14651 / NBRC 100331 / OCM 82 / Marburg) GN=MTBMA_c01260 PE=4 SV=1	1	4	4	4	0	0	0	0	1	2	1	2	2	2	3	4	0	0	0	0	1	2	1	2	2	2	3	4	0	0	0	0	1	2	1	2	2	2	3	4	9.5	9.5	9.5	39.288
D9PU38	D9PU38	2	2	2	>tr|D9PU38|D9PU38_METTM Uncharacterized protein OS=Methanothermobacter marburgensis (strain DSM 2133 / 14651 / NBRC 100331 / OCM 82 / Marburg) GN=MTBMA_c01270 PE=4 SV=1	1	2	2	2	1	0	1	1	0	0	1	1	2	1	2	2	1	0	1	1	0	0	1	1	2	1	2	2	1	0	1	1	0	0	1	1	2	1	2	2	17.8	17.8	17.8	18.382
D9PU39	D9PU39	4	4	4	>tr|D9PU39|D9PU39_METTM Lysine--tRNA ligase OS=Methanothermobacter marburgensis (strain DSM 2133 / 14651 / NBRC 100331 / OCM 82 / Marburg) GN=lysS PE=3 SV=1	1	4	4	4	0	0	0	0	3	2	1	1	1	1	2	1	0	0	0	0	3	2	1	1	1	1	2	1	0	0	0	0	3	2	1	1	1	1	2	1	9.4	9.4	9.4	61.09
D9PU40	D9PU40	15	15	15	>tr|D9PU40|D9PU40_METTM Phosphomethylpyrimidine synthase OS=Methanothermobacter marburgensis (strain DSM 2133 / 14651 / NBRC 100331 / OCM 82 / Marburg) GN=thiC PE=3 SV=1	1	15	15	15	0	0	1	0	6	7	7	11	13	11	11	12	0	0	1	0	6	7	7	11	13	11	11	12	0	0	1	0	6	7	7	11	13	11	11	12	49	49	49	47.29
D9PU41	D9PU41	5	5	5	>tr|D9PU41|D9PU41_METTM Predicted ribokinase OS=Methanothermobacter marburgensis (strain DSM 2133 / 14651 / NBRC 100331 / OCM 82 / Marburg) GN=MTBMA_c01300 PE=3 SV=1	1	5	5	5	0	0	0	0	2	2	2	0	3	2	3	3	0	0	0	0	2	2	2	0	3	2	3	3	0	0	0	0	2	2	2	0	3	2	3	3	23	23	23	33.889
D9PU44	D9PU44	3	3	3	>tr|D9PU44|D9PU44_METTM Protein FdhD homolog OS=Methanothermobacter marburgensis (strain DSM 2133 / 14651 / NBRC 100331 / OCM 82 / Marburg) GN=fdhD PE=3 SV=1	1	3	3	3	0	0	1	0	0	1	0	1	2	1	2	2	0	0	1	0	0	1	0	1	2	1	2	2	0	0	1	0	0	1	0	1	2	1	2	2	10	10	10	27.99
D9PU46	D9PU46	2	2	2	>tr|D9PU46|D9PU46_METTM Predicted NADH dehydrogenase OS=Methanothermobacter marburgensis (strain DSM 2133 / 14651 / NBRC 100331 / OCM 82 / Marburg) GN=MTBMA_c01350 PE=4 SV=1	1	2	2	2	0	0	0	0	1	1	0	1	2	1	0	1	0	0	0	0	1	1	0	1	2	1	0	1	0	0	0	0	1	1	0	1	2	1	0	1	3.1	3.1	3.1	67.272
D9PU48	D9PU48	7	7	7	>tr|D9PU48|D9PU48_METTM Predicted molybdopterin-guanine dinucleotide biosynthesis protein B OS=Methanothermobacter marburgensis (strain DSM 2133 / 14651 / NBRC 100331 / OCM 82 / Marburg) GN=mobB PE=4 SV=1	1	7	7	7	0	0	1	0	2	1	5	5	6	7	5	6	0	0	1	0	2	1	5	5	6	7	5	6	0	0	1	0	2	1	5	5	6	7	5	6	32.6	32.6	32.6	25.316
D9PU49	D9PU49	2	2	2	>tr|D9PU49|D9PU49_METTM Predicted formate dehydrogenase, alpha chain OS=Methanothermobacter marburgensis (strain DSM 2133 / 14651 / NBRC 100331 / OCM 82 / Marburg) GN=fdhA1 PE=4 SV=1	1	2	2	2	0	1	0	1	2	2	1	1	2	1	0	0	0	1	0	1	2	2	1	1	2	1	0	0	0	1	0	1	2	2	1	1	2	1	0	0	1.8	1.8	1.8	97.196
D9PU51	D9PU51	16	16	16	>tr|D9PU51|D9PU51_METTM Tungsten formylmethanofuran dehydrogenase, subunit F OS=Methanothermobacter marburgensis (strain DSM 2133 / 14651 / NBRC 100331 / OCM 82 / Marburg) GN=fwdF PE=4 SV=1	1	16	16	16	6	9	6	8	8	10	12	12	15	14	14	14	6	9	6	8	8	10	12	12	15	14	14	14	6	9	6	8	8	10	12	12	15	14	14	14	55.6	55.6	55.6	38.577
D9PU52	D9PU52	5	5	5	>tr|D9PU52|D9PU52_METTM Tungsten formylmethanofuran dehydrogenase, subunit G OS=Methanothermobacter marburgensis (strain DSM 2133 / 14651 / NBRC 100331 / OCM 82 / Marburg) GN=fwdG PE=4 SV=1	1	5	5	5	1	1	3	3	3	4	4	3	2	2	3	2	1	1	3	3	3	4	4	3	2	2	3	2	1	1	3	3	3	4	4	3	2	2	3	2	86.6	86.6	86.6	8.5579
D9PU53	D9PU53	8	8	8	>tr|D9PU53|D9PU53_METTM Tungsten formylmethanofuran dehydrogenase, subunit D OS=Methanothermobacter marburgensis (strain DSM 2133 / 14651 / NBRC 100331 / OCM 82 / Marburg) GN=fwdD PE=4 SV=1	1	8	8	8	5	5	5	5	3	4	8	7	8	8	7	8	5	5	5	5	3	4	8	7	8	8	7	8	5	5	5	5	3	4	8	7	8	8	7	8	87.7	87.7	87.7	14.281
D9PU54	D9PU54	27	27	27	>tr|D9PU54|D9PU54_METTM Tungsten formylmethanofuran dehydrogenase, subunit A OS=Methanothermobacter marburgensis (strain DSM 2133 / 14651 / NBRC 100331 / OCM 82 / Marburg) GN=fwdA PE=4 SV=1	1	27	27	27	5	11	10	7	15	15	20	22	26	23	24	24	5	11	10	7	15	15	20	22	26	23	24	24	5	11	10	7	15	15	20	22	26	23	24	24	67.8	67.8	67.8	62.887
D9PU56	D9PU56	22	22	22	>tr|D9PU56|D9PU56_METTM Tungsten formylmethanofuran dehydrogenase, subunit B OS=Methanothermobacter marburgensis (strain DSM 2133 / 14651 / NBRC 100331 / OCM 82 / Marburg) GN=fwdB PE=4 SV=1	1	22	22	22	2	4	4	4	9	13	17	15	20	20	20	20	2	4	4	4	9	13	17	15	20	20	20	20	2	4	4	4	9	13	17	15	20	20	20	20	60.9	60.9	60.9	48.509
D9PU66	D9PU66	4	4	4	>tr|D9PU66|D9PU66_METTM Uncharacterized protein OS=Methanothermobacter marburgensis (strain DSM 2133 / 14651 / NBRC 100331 / OCM 82 / Marburg) GN=MTBMA_c01550 PE=4 SV=1	1	4	4	4	1	1	3	1	2	1	3	3	3	2	3	3	1	1	3	1	2	1	3	3	3	2	3	3	1	1	3	1	2	1	3	3	3	2	3	3	44	44	44	10.22
D9PU67	D9PU67	7	7	7	>tr|D9PU67|D9PU67_METTM Transcriptional repressor of nif & glnA operons NrpR OS=Methanothermobacter marburgensis (strain DSM 2133 / 14651 / NBRC 100331 / OCM 82 / Marburg) GN=nrpR PE=4 SV=1	1	7	7	7	1	0	0	0	1	2	6	5	4	5	7	7	1	0	0	0	1	2	6	5	4	5	7	7	1	0	0	0	1	2	6	5	4	5	7	7	14.5	14.5	14.5	61.734
D9PU68	D9PU68	10	10	10	>tr|D9PU68|D9PU68_METTM Glutamine synthetase OS=Methanothermobacter marburgensis (strain DSM 2133 / 14651 / NBRC 100331 / OCM 82 / Marburg) GN=glnA PE=3 SV=1	1	10	10	10	1	3	2	2	6	7	7	7	8	8	7	4	1	3	2	2	6	7	7	7	8	8	7	4	1	3	2	2	6	7	7	7	8	8	7	4	31.7	31.7	31.7	50.32
D9PU69	D9PU69	1	1	1	>tr|D9PU69|D9PU69_METTM Predicted molybdopterin biosynthesis protein MoeB OS=Methanothermobacter marburgensis (strain DSM 2133 / 14651 / NBRC 100331 / OCM 82 / Marburg) GN=moeB PE=4 SV=1	1	1	1	1	0	0	0	0	0	0	1	1	1	1	0	1	0	0	0	0	0	0	1	1	1	1	0	1	0	0	0	0	0	0	1	1	1	1	0	1	4	4	4	27.224
D9PU71	D9PU71	2	2	2	>tr|D9PU71|D9PU71_METTM Methanogenesis marker protein 8 OS=Methanothermobacter marburgensis (strain DSM 2133 / 14651 / NBRC 100331 / OCM 82 / Marburg) GN=MTBMA_c01600 PE=4 SV=1	1	2	2	2	0	0	0	0	0	1	1	1	1	0	0	0	0	0	0	0	0	1	1	1	1	0	0	0	0	0	0	0	0	1	1	1	1	0	0	0	5.8	5.8	5.8	30.448
D9PU73	D9PU73	7	7	7	>tr|D9PU73|D9PU73_METTM Phosphomethylpyrimidine synthase OS=Methanothermobacter marburgensis (strain DSM 2133 / 14651 / NBRC 100331 / OCM 82 / Marburg) GN=thiC PE=3 SV=1	1	7	7	7	0	0	1	0	3	1	4	3	4	5	4	5	0	0	1	0	3	1	4	3	4	5	4	5	0	0	1	0	3	1	4	3	4	5	4	5	16.3	16.3	16.3	45.9
D9PU75	D9PU75	1	1	1	>tr|D9PU75|D9PU75_METTM Predicted ferredoxin-glutaredoxin reductase OS=Methanothermobacter marburgensis (strain DSM 2133 / 14651 / NBRC 100331 / OCM 82 / Marburg) GN=MTBMA_c01640 PE=4 SV=1	1	1	1	1	0	0	0	0	0	0	0	1	0	1	0	0	0	0	0	0	0	0	0	1	0	1	0	0	0	0	0	0	0	0	0	1	0	1	0	0	5.3	5.3	5.3	17.024
D9PU77	D9PU77	2	2	2	>tr|D9PU77|D9PU77_METTM DNA ligase OS=Methanothermobacter marburgensis (strain DSM 2133 / 14651 / NBRC 100331 / OCM 82 / Marburg) GN=lig PE=3 SV=1	1	2	2	2	0	0	0	0	0	1	1	1	2	2	0	1	0	0	0	0	0	1	1	1	2	2	0	1	0	0	0	0	0	1	1	1	2	2	0	1	3.6	3.6	3.6	62.247
D9PU79	D9PU79	2	2	2	>tr|D9PU79|D9PU79_METTM Carbonic anhydrase OS=Methanothermobacter marburgensis (strain DSM 2133 / 14651 / NBRC 100331 / OCM 82 / Marburg) GN=cab PE=4 SV=1	1	2	2	2	0	0	0	0	0	0	1	0	1	2	2	2	0	0	0	0	0	0	1	0	1	2	2	2	0	0	0	0	0	0	1	0	1	2	2	2	12.8	12.8	12.8	18.787
D9PU81	D9PU81	9	8	8	>tr|D9PU81|D9PU81_METTM Predicted phosphomannomutase OS=Methanothermobacter marburgensis (strain DSM 2133 / 14651 / NBRC 100331 / OCM 82 / Marburg) GN=MTBMA_c01700 PE=3 SV=1	1	9	8	8	0	0	1	0	1	4	5	6	6	6	5	6	0	0	1	0	1	4	5	6	6	6	5	5	0	0	1	0	1	4	5	6	6	6	5	5	25.8	22.3	22.3	49.654
D9PU84	D9PU84	13	13	13	>tr|D9PU84|D9PU84_METTM Histidinol-phosphate aminotransferase OS=Methanothermobacter marburgensis (strain DSM 2133 / 14651 / NBRC 100331 / OCM 82 / Marburg) GN=hisC PE=3 SV=1	1	13	13	13	0	1	3	1	2	5	10	11	12	11	10	10	0	1	3	1	2	5	10	11	12	11	10	10	0	1	3	1	2	5	10	11	12	11	10	10	39.6	39.6	39.6	41.048
D9PU86	D9PU86	11	11	11	>tr|D9PU86|D9PU86_METTM Predicted nucleoside-diphosphate-sugar pyrophosphorylase OS=Methanothermobacter marburgensis (strain DSM 2133 / 14651 / NBRC 100331 / OCM 82 / Marburg) GN=MTBMA_c01750 PE=4 SV=1	1	11	11	11	0	0	1	0	3	3	7	10	9	9	8	10	0	0	1	0	3	3	7	10	9	9	8	10	0	0	1	0	3	3	7	10	9	9	8	10	35.6	35.6	35.6	45.804
D9PU87	D9PU87	14	14	13	>tr|D9PU87|D9PU87_METTM Probable phosphoglucosamine mutase OS=Methanothermobacter marburgensis (strain DSM 2133 / 14651 / NBRC 100331 / OCM 82 / Marburg) GN=glmM PE=3 SV=1	1	14	14	13	0	0	2	0	2	2	7	9	11	10	9	12	0	0	2	0	2	2	7	9	11	10	9	12	0	0	2	0	2	2	7	9	11	10	9	11	36.2	36.2	32.7	48.168
D9PU88	D9PU88	14	14	14	>tr|D9PU88|D9PU88_METTM 2,3-bisphosphoglycerate-independent phosphoglycerate mutase OS=Methanothermobacter marburgensis (strain DSM 2133 / 14651 / NBRC 100331 / OCM 82 / Marburg) GN=pgm PE=3 SV=1	1	14	14	14	0	0	0	2	1	1	7	10	10	10	9	10	0	0	0	2	1	1	7	10	10	10	9	10	0	0	0	2	1	1	7	10	10	10	9	10	40.6	40.6	40.6	43.83
D9PU90	D9PU90	8	8	8	>tr|D9PU90|D9PU90_METTM 30S ribosomal protein S3Ae OS=Methanothermobacter marburgensis (strain DSM 2133 / 14651 / NBRC 100331 / OCM 82 / Marburg) GN=rps3ae PE=3 SV=1	1	8	8	8	1	2	2	2	5	4	8	7	3	3	5	5	1	2	2	2	5	4	8	7	3	3	5	5	1	2	2	2	5	4	8	7	3	3	5	5	44.6	44.6	44.6	22.704
D9PU91	D9PU91	1	1	1	>tr|D9PU91|D9PU91_METTM Predicted FeMo cofactor biosynthesis protein OS=Methanothermobacter marburgensis (strain DSM 2133 / 14651 / NBRC 100331 / OCM 82 / Marburg) GN=MTBMA_c01800 PE=4 SV=1	1	1	1	1	0	0	0	0	0	0	0	1	1	1	0	1	0	0	0	0	0	0	0	1	1	1	0	1	0	0	0	0	0	0	0	1	1	1	0	1	12.8	12.8	12.8	12.32
D9PU92	D9PU92	1	1	1	>tr|D9PU92|D9PU92_METTM Predicted iron-sulfur flavoprotein OS=Methanothermobacter marburgensis (strain DSM 2133 / 14651 / NBRC 100331 / OCM 82 / Marburg) GN=MTBMA_c01810 PE=4 SV=1	1	1	1	1	0	0	1	1	0	0	0	0	0	0	0	0	0	0	1	1	0	0	0	0	0	0	0	0	0	0	1	1	0	0	0	0	0	0	0	0	4.8	4.8	4.8	20.622
D9PU93	D9PU93	7	7	7	>tr|D9PU93|D9PU93_METTM Probable S-methyl-5-thioinosine phosphorylase OS=Methanothermobacter marburgensis (strain DSM 2133 / 14651 / NBRC 100331 / OCM 82 / Marburg) GN=MTBMA_c01820 PE=3 SV=1	1	7	7	7	1	1	3	2	0	1	2	4	6	4	5	6	1	1	3	2	0	1	2	4	6	4	5	6	1	1	3	2	0	1	2	4	6	4	5	6	27.2	27.2	27.2	28.737
D9PU94	D9PU94	10	10	10	>tr|D9PU94|D9PU94_METTM tRNA-splicing ligase RtcB OS=Methanothermobacter marburgensis (strain DSM 2133 / 14651 / NBRC 100331 / OCM 82 / Marburg) GN=MTBMA_c01830 PE=3 SV=1	1	10	10	10	0	1	3	3	4	3	6	5	6	7	8	8	0	1	3	3	4	3	6	5	6	7	8	8	0	1	3	3	4	3	6	5	6	7	8	8	29	29	29	52.922
D9PU99	D9PU99	13	13	13	>tr|D9PU99|D9PU99_METTM Predicted aminotransferase OS=Methanothermobacter marburgensis (strain DSM 2133 / 14651 / NBRC 100331 / OCM 82 / Marburg) GN=MTBMA_c01880 PE=3 SV=1	1	13	13	13	1	3	5	3	5	5	9	11	9	10	9	10	1	3	5	3	5	5	9	11	9	10	9	10	1	3	5	3	5	5	9	11	9	10	9	10	52.2	52.2	52.2	41.909
D9PUA1	D9PUA1	14	14	14	>tr|D9PUA1|D9PUA1_METTM Predicted acetyl-coenzyme A synthetase OS=Methanothermobacter marburgensis (strain DSM 2133 / 14651 / NBRC 100331 / OCM 82 / Marburg) GN=acsA1 PE=4 SV=1	1	14	14	14	0	1	0	0	2	2	4	5	10	9	9	8	0	1	0	0	2	2	4	5	10	9	9	8	0	1	0	0	2	2	4	5	10	9	9	8	22.4	22.4	22.4	73.926
D9PUA3	D9PUA3	2	2	2	>tr|D9PUA3|D9PUA3_METTM Predicted tautomerase OS=Methanothermobacter marburgensis (strain DSM 2133 / 14651 / NBRC 100331 / OCM 82 / Marburg) GN=MTBMA_c01920 PE=4 SV=1	1	2	2	2	0	0	0	0	0	0	1	0	2	2	1	2	0	0	0	0	0	0	1	0	2	2	1	2	0	0	0	0	0	0	1	0	2	2	1	2	49.2	49.2	49.2	6.7759
D9PUA5	D9PUA5	8	8	8	>tr|D9PUA5|D9PUA5_METTM Signal recognition particle receptor FtsY OS=Methanothermobacter marburgensis (strain DSM 2133 / 14651 / NBRC 100331 / OCM 82 / Marburg) GN=ftsY PE=3 SV=1	1	8	8	8	1	1	2	3	1	1	6	4	4	4	5	6	1	1	2	3	1	1	6	4	4	4	5	6	1	1	2	3	1	1	6	4	4	4	5	6	22.6	22.6	22.6	39.488
D9PUA6	D9PUA6	8	8	8	>tr|D9PUA6|D9PUA6_METTM Prefoldin subunit alpha OS=Methanothermobacter marburgensis (strain DSM 2133 / 14651 / NBRC 100331 / OCM 82 / Marburg) GN=pfdA PE=3 SV=1	1	8	8	8	3	4	2	3	2	2	5	6	4	5	5	7	3	4	2	3	2	2	5	6	4	5	5	7	3	4	2	3	2	2	5	6	4	5	5	7	66.7	66.7	66.7	15.832
D9PUA7	D9PUA7	2	2	2	>tr|D9PUA7|D9PUA7_METTM 50S ribosomal protein L18Ae OS=Methanothermobacter marburgensis (strain DSM 2133 / 14651 / NBRC 100331 / OCM 82 / Marburg) GN=rplX PE=3 SV=1	1	2	2	2	1	1	2	2	2	1	2	2	2	2	2	2	1	1	2	2	2	1	2	2	2	2	2	2	1	1	2	2	2	1	2	2	2	2	2	2	19.7	19.7	19.7	9.0534
D9PUA8	D9PUA8	3	3	3	>tr|D9PUA8|D9PUA8_METTM Translation initiation factor 6 OS=Methanothermobacter marburgensis (strain DSM 2133 / 14651 / NBRC 100331 / OCM 82 / Marburg) GN=eif6 PE=3 SV=1	1	3	3	3	1	2	2	2	0	0	1	3	2	2	2	2	1	2	2	2	0	0	1	3	2	2	2	2	1	2	2	2	0	0	1	3	2	2	2	2	15.3	15.3	15.3	22.737
D9PUA9	D9PUA9	2	2	2	>tr|D9PUA9|D9PUA9_METTM 50S ribosomal protein L31e OS=Methanothermobacter marburgensis (strain DSM 2133 / 14651 / NBRC 100331 / OCM 82 / Marburg) GN=rpl31e PE=3 SV=1	1	2	2	2	0	1	1	1	1	2	2	2	2	2	0	0	0	1	1	1	1	2	2	2	2	2	0	0	0	1	1	1	1	2	2	2	2	2	0	0	18.5	18.5	18.5	9.5202
D9PUB2	D9PUB2	7	7	7	>tr|D9PUB2|D9PUB2_METTM DNA-binding protein MTBMA_c02010 OS=Methanothermobacter marburgensis (strain DSM 2133 / 14651 / NBRC 100331 / OCM 82 / Marburg) GN=MTBMA_c02010 PE=3 SV=1	1	7	7	7	3	2	4	4	3	2	2	3	3	3	3	3	3	2	4	4	3	2	2	3	3	3	3	3	3	2	4	4	3	2	2	3	3	3	3	3	64	64	64	13.361
D9PUB3	D9PUB3	6	6	6	>tr|D9PUB3|D9PUB3_METTM 30S ribosomal protein S19e OS=Methanothermobacter marburgensis (strain DSM 2133 / 14651 / NBRC 100331 / OCM 82 / Marburg) GN=rps19e PE=3 SV=1	1	6	6	6	1	1	1	0	5	5	6	6	5	5	4	5	1	1	1	0	5	5	6	6	5	5	4	5	1	1	1	0	5	5	6	6	5	5	4	5	46.5	46.5	46.5	16.291
D9PUB7	D9PUB7	7	7	7	>tr|D9PUB7|D9PUB7_METTM Putative ribose 1,5-bisphosphate isomerase OS=Methanothermobacter marburgensis (strain DSM 2133 / 14651 / NBRC 100331 / OCM 82 / Marburg) GN=MTBMA_c02060 PE=3 SV=1	1	7	7	7	1	3	4	1	2	3	6	6	4	5	6	5	1	3	4	1	2	3	6	6	4	5	6	5	1	3	4	1	2	3	6	6	4	5	6	5	30.6	30.6	30.6	27.903
D9PUB8	D9PUB8	2	2	2	>tr|D9PUB8|D9PUB8_METTM GTP-binding protein OS=Methanothermobacter marburgensis (strain DSM 2133 / 14651 / NBRC 100331 / OCM 82 / Marburg) GN=MTBMA_c02070 PE=4 SV=1	1	2	2	2	0	0	0	0	0	0	0	2	1	1	0	1	0	0	0	0	0	0	0	2	1	1	0	1	0	0	0	0	0	0	0	2	1	1	0	1	6.6	6.6	6.6	41.113
D9PUC0	D9PUC0	3	3	3	>tr|D9PUC0|D9PUC0_METTM Oligosaccharyl transferase STT3 subunit related protein OS=Methanothermobacter marburgensis (strain DSM 2133 / 14651 / NBRC 100331 / OCM 82 / Marburg) GN=MTBMA_c02090 PE=4 SV=1	1	3	3	3	0	0	0	0	0	0	1	2	2	2	2	2	0	0	0	0	0	0	1	2	2	2	2	2	0	0	0	0	0	0	1	2	2	2	2	2	4.5	4.5	4.5	92.658
D9PUC2	D9PUC2	6	6	6	>tr|D9PUC2|D9PUC2_METTM Predicted phosphoserine phosphatase OS=Methanothermobacter marburgensis (strain DSM 2133 / 14651 / NBRC 100331 / OCM 82 / Marburg) GN=MTBMA_c02110 PE=4 SV=1	1	6	6	6	1	0	0	0	2	0	6	4	1	1	1	1	1	0	0	0	2	0	6	4	1	1	1	1	1	0	0	0	2	0	6	4	1	1	1	1	14.5	14.5	14.5	56.933
D9PUC3	D9PUC3	10	10	10	>tr|D9PUC3|D9PUC3_METTM TATA-box-binding protein OS=Methanothermobacter marburgensis (strain DSM 2133 / 14651 / NBRC 100331 / OCM 82 / Marburg) GN=tbp PE=3 SV=1	1	10	10	10	1	0	1	0	8	7	8	8	7	9	7	6	1	0	1	0	8	7	8	8	7	9	7	6	1	0	1	0	8	7	8	8	7	9	7	6	69.1	69.1	69.1	19.695
D9PUC5	D9PUC5	2	2	2	>tr|D9PUC5|D9PUC5_METTM Predicted adenylate cyclase OS=Methanothermobacter marburgensis (strain DSM 2133 / 14651 / NBRC 100331 / OCM 82 / Marburg) GN=MTBMA_c02140 PE=4 SV=1	1	2	2	2	0	0	0	0	0	0	0	1	2	2	1	1	0	0	0	0	0	0	0	1	2	2	1	1	0	0	0	0	0	0	0	1	2	2	1	1	11.3	11.3	11.3	20.19
D9PUC6	D9PUC6	10	10	10	>tr|D9PUC6|D9PUC6_METTM Predicted 2-isopropylmalate synthase OS=Methanothermobacter marburgensis (strain DSM 2133 / 14651 / NBRC 100331 / OCM 82 / Marburg) GN=leuA2 PE=3 SV=1	1	10	10	10	2	3	1	0	5	7	8	5	6	8	8	9	2	3	1	0	5	7	8	5	6	8	8	9	2	3	1	0	5	7	8	5	6	8	8	9	30.9	30.9	30.9	43.887
D9PUC7	D9PUC7	10	10	10	>tr|D9PUC7|D9PUC7_METTM 3-isopropylmalate dehydratase large subunit OS=Methanothermobacter marburgensis (strain DSM 2133 / 14651 / NBRC 100331 / OCM 82 / Marburg) GN=leuC PE=3 SV=1	1	10	10	10	0	0	0	0	3	6	9	8	8	8	6	9	0	0	0	0	3	6	9	8	8	8	6	9	0	0	0	0	3	6	9	8	8	8	6	9	30.1	30.1	30.1	45.223
D9PUC8	D9PUC8	6	6	6	>tr|D9PUC8|D9PUC8_METTM Uncharacterized protein OS=Methanothermobacter marburgensis (strain DSM 2133 / 14651 / NBRC 100331 / OCM 82 / Marburg) GN=MTBMA_c02170 PE=4 SV=1	1	6	6	6	0	0	0	0	1	2	3	2	4	4	5	4	0	0	0	0	1	2	3	2	4	4	5	4	0	0	0	0	1	2	3	2	4	4	5	4	38.9	38.9	38.9	21.041
D9PUD2	D9PUD2	15	15	15	>tr|D9PUD2|D9PUD2_METTM Adenosylhomocysteinase OS=Methanothermobacter marburgensis (strain DSM 2133 / 14651 / NBRC 100331 / OCM 82 / Marburg) GN=ahcY PE=3 SV=1	1	15	15	15	1	0	3	3	4	7	8	9	10	11	9	8	1	0	3	3	4	7	8	9	10	11	9	8	1	0	3	3	4	7	8	9	10	11	9	8	42.4	42.4	42.4	46.287
D9PUD4	D9PUD4	44	44	44	>tr|D9PUD4|D9PUD4_METTM Predicted cell division protein 48 OS=Methanothermobacter marburgensis (strain DSM 2133 / 14651 / NBRC 100331 / OCM 82 / Marburg) GN=cdcH PE=3 SV=1	1	44	44	44	10	14	19	17	19	24	32	27	31	31	29	27	10	14	19	17	19	24	32	27	31	31	29	27	10	14	19	17	19	24	32	27	31	31	29	27	67.6	67.6	67.6	80.309
D9PUD7	D9PUD7	4	4	4	>tr|D9PUD7|D9PUD7_METTM Protein pelota homolog OS=Methanothermobacter marburgensis (strain DSM 2133 / 14651 / NBRC 100331 / OCM 82 / Marburg) GN=pelA PE=3 SV=1	1	4	4	4	0	0	1	0	0	0	1	1	1	1	3	4	0	0	1	0	0	0	1	1	1	1	3	4	0	0	1	0	0	0	1	1	1	1	3	4	9.1	9.1	9.1	39.705
D9PUE1	D9PUE1	2	2	2	>tr|D9PUE1|D9PUE1_METTM MurG-related protein OS=Methanothermobacter marburgensis (strain DSM 2133 / 14651 / NBRC 100331 / OCM 82 / Marburg) GN=MTBMA_c02300 PE=4 SV=1	1	2	2	2	1	1	0	1	1	1	1	1	1	1	2	1	1	1	0	1	1	1	1	1	1	1	2	1	1	1	0	1	1	1	1	1	1	1	2	1	4.6	4.6	4.6	37.321
D9PUE2	D9PUE2	3	3	3	>tr|D9PUE2|D9PUE2_METTM Dihydrolipoamide dehydrogenase-related protein OS=Methanothermobacter marburgensis (strain DSM 2133 / 14651 / NBRC 100331 / OCM 82 / Marburg) GN=MTBMA_c02310 PE=4 SV=1	1	3	3	3	0	1	0	0	0	0	0	0	0	0	1	2	0	1	0	0	0	0	0	0	0	0	1	2	0	1	0	0	0	0	0	0	0	0	1	2	8.7	8.7	8.7	46.239
D9PUE3	D9PUE3	3	3	3	>tr|D9PUE3|D9PUE3_METTM Hydrogenase maturation factor HypC OS=Methanothermobacter marburgensis (strain DSM 2133 / 14651 / NBRC 100331 / OCM 82 / Marburg) GN=hypC PE=4 SV=1	1	3	3	3	0	1	1	1	2	2	2	1	2	2	2	2	0	1	1	1	2	2	2	1	2	2	2	2	0	1	1	1	2	2	2	1	2	2	2	2	39	39	39	9.095
D9PUF3	D9PUF3	6	6	6	>tr|D9PUF3|D9PUF3_METTM Uncharacterized protein OS=Methanothermobacter marburgensis (strain DSM 2133 / 14651 / NBRC 100331 / OCM 82 / Marburg) GN=MTBMA_c02430 PE=4 SV=1	1	6	6	6	0	0	1	1	3	2	4	4	5	5	5	4	0	0	1	1	3	2	4	4	5	5	5	4	0	0	1	1	3	2	4	4	5	5	5	4	72.2	72.2	72.2	10.613
D9PUF5	D9PUF5	10	10	10	>tr|D9PUF5|D9PUF5_METTM Archaeal glutamate synthase [NADPH] OS=Methanothermobacter marburgensis (strain DSM 2133 / 14651 / NBRC 100331 / OCM 82 / Marburg) GN=MTBMA_c02450 PE=3 SV=1	1	10	10	10	0	1	0	0	2	3	4	2	8	9	6	9	0	1	0	0	2	3	4	2	8	9	6	9	0	1	0	0	2	3	4	2	8	9	6	9	26.6	26.6	26.6	51.547
D9PUF8	D9PUF8	2	2	2	>tr|D9PUF8|D9PUF8_METTM Predicted transcription initiation factor IIE, alpha subunit OS=Methanothermobacter marburgensis (strain DSM 2133 / 14651 / NBRC 100331 / OCM 82 / Marburg) GN=MTBMA_c02480 PE=4 SV=1	1	2	2	2	0	0	1	1	0	1	2	2	2	1	2	2	0	0	1	1	0	1	2	2	2	1	2	2	0	0	1	1	0	1	2	2	2	1	2	2	24.7	24.7	24.7	10.142
D9PUG0	D9PUG0	5	5	5	>tr|D9PUG0|D9PUG0_METTM Uncharacterized protein OS=Methanothermobacter marburgensis (strain DSM 2133 / 14651 / NBRC 100331 / OCM 82 / Marburg) GN=MTBMA_c02500 PE=4 SV=1	1	5	5	5	0	0	1	0	0	0	4	4	3	3	3	4	0	0	1	0	0	0	4	4	3	3	3	4	0	0	1	0	0	0	4	4	3	3	3	4	21.3	21.3	21.3	25.373
D9PUG1	D9PUG1	11	11	11	>tr|D9PUG1|D9PUG1_METTM Predicted nickel binding GTPase OS=Methanothermobacter marburgensis (strain DSM 2133 / 14651 / NBRC 100331 / OCM 82 / Marburg) GN=MTBMA_c02510 PE=4 SV=1	1	11	11	11	1	0	4	1	8	8	8	8	9	9	10	10	1	0	4	1	8	8	8	8	9	9	10	10	1	0	4	1	8	8	8	8	9	9	10	10	61.8	61.8	61.8	25.638
D9PUG2	D9PUG2	8	8	8	>tr|D9PUG2|D9PUG2_METTM Predicted ATP-binding protein OS=Methanothermobacter marburgensis (strain DSM 2133 / 14651 / NBRC 100331 / OCM 82 / Marburg) GN=MTBMA_c02520 PE=3 SV=1	1	8	8	8	1	1	2	1	4	4	6	7	6	7	7	6	1	1	2	1	4	4	6	7	6	7	7	6	1	1	2	1	4	4	6	7	6	7	7	6	44.4	44.4	44.4	28.652
D9PUG3	D9PUG3	9	9	9	>tr|D9PUG3|D9PUG3_METTM Phosphosulfolactate synthase OS=Methanothermobacter marburgensis (strain DSM 2133 / 14651 / NBRC 100331 / OCM 82 / Marburg) GN=comA PE=4 SV=1	1	9	9	9	1	1	1	1	3	4	6	6	6	6	7	7	1	1	1	1	3	4	6	6	6	6	7	7	1	1	1	1	3	4	6	6	6	6	7	7	41.1	41.1	41.1	29.382
D9PUG4	D9PUG4	1	1	1	>tr|D9PUG4|D9PUG4_METTM Uncharacterized protein OS=Methanothermobacter marburgensis (strain DSM 2133 / 14651 / NBRC 100331 / OCM 82 / Marburg) GN=MTBMA_c02540 PE=4 SV=1	1	1	1	1	0	0	0	0	0	0	0	1	1	1	1	1	0	0	0	0	0	0	0	1	1	1	1	1	0	0	0	0	0	0	0	1	1	1	1	1	8.1	8.1	8.1	20.119
D9PUG5	D9PUG5	17	17	17	>tr|D9PUG5|D9PUG5_METTM Cell division protein FtsZ OS=Methanothermobacter marburgensis (strain DSM 2133 / 14651 / NBRC 100331 / OCM 82 / Marburg) GN=ftsZ PE=3 SV=1	1	17	17	17	1	2	1	1	6	5	10	7	12	14	10	11	1	2	1	1	6	5	10	7	12	14	10	11	1	2	1	1	6	5	10	7	12	14	10	11	60.1	60.1	60.1	40.679
D9PUG7	D9PUG7	2	2	2	>tr|D9PUG7|D9PUG7_METTM Transcription elongation factor Spt5 OS=Methanothermobacter marburgensis (strain DSM 2133 / 14651 / NBRC 100331 / OCM 82 / Marburg) GN=nusG PE=3 SV=1	1	2	2	2	0	1	0	0	1	2	2	1	2	2	2	1	0	1	0	0	1	2	2	1	2	2	2	1	0	1	0	0	1	2	2	1	2	2	2	1	13.8	13.8	13.8	17.717
D9PUG8	D9PUG8	9	9	9	>tr|D9PUG8|D9PUG8_METTM 50S ribosomal protein L11 OS=Methanothermobacter marburgensis (strain DSM 2133 / 14651 / NBRC 100331 / OCM 82 / Marburg) GN=rpl11p PE=3 SV=1	1	9	9	9	3	3	3	3	6	6	7	8	8	7	7	7	3	3	3	3	6	6	7	8	8	7	7	7	3	3	3	3	6	6	7	8	8	7	7	7	68.1	68.1	68.1	17.424
D9PUG9	D9PUG9	8	8	8	>tr|D9PUG9|D9PUG9_METTM 50S ribosomal protein L1 OS=Methanothermobacter marburgensis (strain DSM 2133 / 14651 / NBRC 100331 / OCM 82 / Marburg) GN=rpl1 PE=3 SV=1	1	8	8	8	1	1	4	3	3	3	4	3	3	5	6	6	1	1	4	3	3	3	4	3	3	5	6	6	1	1	4	3	3	3	4	3	3	5	6	6	42.9	42.9	42.9	23.798
D9PUH0	D9PUH0	5	5	5	>tr|D9PUH0|D9PUH0_METTM 50S ribosomal protein L10 OS=Methanothermobacter marburgensis (strain DSM 2133 / 14651 / NBRC 100331 / OCM 82 / Marburg) GN=rpl10 PE=3 SV=1	1	5	5	5	1	1	0	0	2	2	5	5	2	2	3	4	1	1	0	0	2	2	5	5	2	2	3	4	1	1	0	0	2	2	5	5	2	2	3	4	15.5	15.5	15.5	36.403
D9PUH1	D9PUH1	2	2	2	>tr|D9PUH1|D9PUH1_METTM 50S ribosomal protein L12 OS=Methanothermobacter marburgensis (strain DSM 2133 / 14651 / NBRC 100331 / OCM 82 / Marburg) GN=rpl12p PE=3 SV=1	1	2	2	2	2	1	2	2	0	1	1	1	1	0	1	1	2	1	2	2	0	1	1	1	1	0	1	1	2	1	2	2	0	1	1	1	1	0	1	1	21.6	21.6	21.6	10.609
D9PUH2	D9PUH2	12	12	12	>tr|D9PUH2|D9PUH2_METTM Alanine--tRNA ligase OS=Methanothermobacter marburgensis (strain DSM 2133 / 14651 / NBRC 100331 / OCM 82 / Marburg) GN=alaS PE=3 SV=1	1	12	12	12	1	0	1	1	4	2	5	7	9	11	8	9	1	0	1	1	4	2	5	7	9	11	8	9	1	0	1	1	4	2	5	7	9	11	8	9	13.1	13.1	13.1	101.55
D9PUH4	D9PUH4	2	2	2	>tr|D9PUH4|D9PUH4_METTM Probable tRNA sulfurtransferase OS=Methanothermobacter marburgensis (strain DSM 2133 / 14651 / NBRC 100331 / OCM 82 / Marburg) GN=thiI PE=3 SV=1	1	2	2	2	0	0	0	0	0	0	0	0	2	2	0	0	0	0	0	0	0	0	0	0	2	2	0	0	0	0	0	0	0	0	0	0	2	2	0	0	5.5	5.5	5.5	41.764
D9PUH5	D9PUH5	23	23	23	>tr|D9PUH5|D9PUH5_METTM Fructose 1,6-bisphosphatase OS=Methanothermobacter marburgensis (strain DSM 2133 / 14651 / NBRC 100331 / OCM 82 / Marburg) GN=MTBMA_c02650 PE=4 SV=1	1	23	23	23	1	2	8	2	11	11	18	20	19	20	19	19	1	2	8	2	11	11	18	20	19	20	19	19	1	2	8	2	11	11	18	20	19	20	19	19	84.1	84.1	84.1	40.386
D9PUI0	D9PUI0	3	3	3	>tr|D9PUI0|D9PUI0_METTM Sua5-related protein OS=Methanothermobacter marburgensis (strain DSM 2133 / 14651 / NBRC 100331 / OCM 82 / Marburg) GN=MTBMA_c02700 PE=4 SV=1	1	3	3	3	0	0	0	0	0	0	1	2	2	3	0	1	0	0	0	0	0	0	1	2	2	3	0	1	0	0	0	0	0	0	1	2	2	3	0	1	15.9	15.9	15.9	22.654
D9PUI2	D9PUI2	3	3	3	>tr|D9PUI2|D9PUI2_METTM Predicted aspartate aminotransferase OS=Methanothermobacter marburgensis (strain DSM 2133 / 14651 / NBRC 100331 / OCM 82 / Marburg) GN=asp1 PE=3 SV=1	1	3	3	3	0	0	1	0	1	0	0	1	1	0	1	2	0	0	1	0	1	0	0	1	1	0	1	2	0	0	1	0	1	0	0	1	1	0	1	2	7.8	7.8	7.8	42.945
D9PUI3	D9PUI3	5	5	5	>tr|D9PUI3|D9PUI3_METTM Predicted ATPase OS=Methanothermobacter marburgensis (strain DSM 2133 / 14651 / NBRC 100331 / OCM 82 / Marburg) GN=MTBMA_c02730 PE=3 SV=1	1	5	5	5	0	0	0	0	1	2	1	3	3	4	4	2	0	0	0	0	1	2	1	3	3	4	4	2	0	0	0	0	1	2	1	3	3	4	4	2	8	8	8	66.383
D9PUI4	D9PUI4	5	3	3	>tr|D9PUI4|D9PUI4_METTM Archaeal histone OS=Methanothermobacter marburgensis (strain DSM 2133 / 14651 / NBRC 100331 / OCM 82 / Marburg) GN=MTBMA_c02740 PE=4 SV=1	1	5	3	3	3	4	2	2	2	3	5	5	4	3	4	3	1	2	2	1	1	1	3	3	3	2	3	2	1	2	2	1	1	1	3	3	3	2	3	2	51.5	35.3	35.3	7.2614
D9PUI7	D9PUI7	2	2	2	>tr|D9PUI7|D9PUI7_METTM Predicted Zn-ribbon RNA-binding protein OS=Methanothermobacter marburgensis (strain DSM 2133 / 14651 / NBRC 100331 / OCM 82 / Marburg) GN=MTBMA_c02770 PE=4 SV=1	1	2	2	2	0	0	0	0	1	2	1	1	2	2	1	2	0	0	0	0	1	2	1	1	2	2	1	2	0	0	0	0	1	2	1	1	2	2	1	2	43.4	43.4	43.4	6.1853
D9PUI8	D9PUI8	4	4	4	>tr|D9PUI8|D9PUI8_METTM Elongation factor 1-beta OS=Methanothermobacter marburgensis (strain DSM 2133 / 14651 / NBRC 100331 / OCM 82 / Marburg) GN=ef1b PE=3 SV=1	1	4	4	4	4	3	3	2	1	2	4	2	3	3	3	2	4	3	3	2	1	2	4	2	3	3	3	2	4	3	3	2	1	2	4	2	3	3	3	2	36	36	36	9.5167
D9PUJ1	D9PUJ1	10	10	10	>tr|D9PUJ1|D9PUJ1_METTM Predicted ATPase OS=Methanothermobacter marburgensis (strain DSM 2133 / 14651 / NBRC 100331 / OCM 82 / Marburg) GN=MTBMA_c02810 PE=4 SV=1	1	10	10	10	0	1	0	0	6	6	6	4	10	8	8	9	0	1	0	0	6	6	6	4	10	8	8	9	0	1	0	0	6	6	6	4	10	8	8	9	22	22	22	59.237
D9PUJ5	D9PUJ5	1	1	1	>tr|D9PUJ5|D9PUJ5_METTM Predicted cobalt transport protein OS=Methanothermobacter marburgensis (strain DSM 2133 / 14651 / NBRC 100331 / OCM 82 / Marburg) GN=cbiM1 PE=4 SV=1	1	1	1	1	0	0	0	0	0	0	1	1	1	1	1	1	0	0	0	0	0	0	1	1	1	1	1	1	0	0	0	0	0	0	1	1	1	1	1	1	26.2	26.2	26.2	10.851
D9PUJ7	D9PUJ7	19	19	19	>tr|D9PUJ7|D9PUJ7_METTM Acetyl-CoA decarbonylase/synthase complex subunit alpha OS=Methanothermobacter marburgensis (strain DSM 2133 / 14651 / NBRC 100331 / OCM 82 / Marburg) GN=cdhA PE=3 SV=1	1	19	19	19	2	3	6	5	10	10	13	13	13	16	14	16	2	3	6	5	10	10	13	13	13	16	14	16	2	3	6	5	10	10	13	13	13	16	14	16	33.3	33.3	33.3	85.828
D9PUJ8	D9PUJ8	5	5	5	>tr|D9PUJ8|D9PUJ8_METTM Acetyl-CoA decarbonylase/synthase complex subunit epsilon OS=Methanothermobacter marburgensis (strain DSM 2133 / 14651 / NBRC 100331 / OCM 82 / Marburg) GN=cdhB PE=3 SV=1	1	5	5	5	0	1	0	0	0	3	3	1	3	4	3	2	0	1	0	0	0	3	3	1	3	4	3	2	0	1	0	0	0	3	3	1	3	4	3	2	43.5	43.5	43.5	19.338
D9PUJ9	D9PUJ9	15	15	15	>tr|D9PUJ9|D9PUJ9_METTM Acetyl-CoA decarbonylase/synthase complex subunit beta OS=Methanothermobacter marburgensis (strain DSM 2133 / 14651 / NBRC 100331 / OCM 82 / Marburg) GN=cdhC PE=3 SV=1	1	15	15	15	3	4	4	4	6	6	8	11	13	13	12	12	3	4	4	4	6	6	8	11	13	13	12	12	3	4	4	4	6	6	8	11	13	13	12	12	35	35	35	51.55
D9PUK0	D9PUK0	3	3	3	>tr|D9PUK0|D9PUK0_METTM CO dehydrogenase maturation factor OS=Methanothermobacter marburgensis (strain DSM 2133 / 14651 / NBRC 100331 / OCM 82 / Marburg) GN=MTBMA_c02900 PE=4 SV=1	1	3	3	3	0	0	0	0	0	1	1	1	3	3	1	3	0	0	0	0	0	1	1	1	3	3	1	3	0	0	0	0	0	1	1	1	3	3	1	3	15.7	15.7	15.7	27.335
D9PUK1	D9PUK1	11	11	11	>tr|D9PUK1|D9PUK1_METTM Acetyl-CoA decarbonylase/synthase complex subunit delta OS=Methanothermobacter marburgensis (strain DSM 2133 / 14651 / NBRC 100331 / OCM 82 / Marburg) GN=cdhD PE=3 SV=1	1	11	11	11	2	3	3	2	7	6	7	9	9	10	9	8	2	3	3	2	7	6	7	9	9	10	9	8	2	3	3	2	7	6	7	9	9	10	9	8	41.4	41.4	41.4	43.226
D9PUK2	D9PUK2	19	19	19	>tr|D9PUK2|D9PUK2_METTM Acetyl-CoA decarbonylase/synthase, subunit gamma OS=Methanothermobacter marburgensis (strain DSM 2133 / 14651 / NBRC 100331 / OCM 82 / Marburg) GN=cdhE PE=4 SV=1	1	19	19	19	1	4	9	7	6	7	10	16	17	17	13	18	1	4	9	7	6	7	10	16	17	17	13	18	1	4	9	7	6	7	10	16	17	17	13	18	55.5	55.5	55.5	50.223
D9PUK3	D9PUK3	5	5	4	>tr|D9PUK3|D9PUK3_METTM Carbon monoxide dehydrogenase, iron sulfur subunit OS=Methanothermobacter marburgensis (strain DSM 2133 / 14651 / NBRC 100331 / OCM 82 / Marburg) GN=MTBMA_c02930 PE=4 SV=1	1	5	5	4	0	0	0	0	1	2	1	4	5	5	4	5	0	0	0	0	1	2	1	4	5	5	4	5	0	0	0	0	0	1	0	3	4	4	3	4	33.8	33.8	28.6	16.829
D9PUL0	D9PUL0	9	9	9	>tr|D9PUL0|D9PUL0_METTM Predicted extracellular phosphate-binding protein OS=Methanothermobacter marburgensis (strain DSM 2133 / 14651 / NBRC 100331 / OCM 82 / Marburg) GN=pstS1 PE=4 SV=1	1	9	9	9	7	6	6	6	1	2	1	1	2	2	1	2	7	6	6	6	1	2	1	1	2	2	1	2	7	6	6	6	1	2	1	1	2	2	1	2	36.5	36.5	36.5	28.536
D9PUL4	D9PUL4	10	10	10	>tr|D9PUL4|D9PUL4_METTM Phosphate import ATP-binding protein PstB OS=Methanothermobacter marburgensis (strain DSM 2133 / 14651 / NBRC 100331 / OCM 82 / Marburg) GN=pstB PE=3 SV=1	1	10	10	10	0	0	1	1	3	3	2	5	8	8	9	9	0	0	1	1	3	3	2	5	8	8	9	9	0	0	1	1	3	3	2	5	8	8	9	9	46.4	46.4	46.4	28.562
D9PUL5	D9PUL5	7	7	7	>tr|D9PUL5|D9PUL5_METTM Phosphate-specific transport system accessory protein PhoU OS=Methanothermobacter marburgensis (strain DSM 2133 / 14651 / NBRC 100331 / OCM 82 / Marburg) GN=phoU1 PE=3 SV=1	1	7	7	7	1	0	2	1	0	1	0	3	6	4	6	6	1	0	2	1	0	1	0	3	6	4	6	6	1	0	2	1	0	1	0	3	6	4	6	6	41.4	41.4	41.4	24.521
D9PUL6	D9PUL6	5	5	5	>tr|D9PUL6|D9PUL6_METTM Uncharacterized protein OS=Methanothermobacter marburgensis (strain DSM 2133 / 14651 / NBRC 100331 / OCM 82 / Marburg) GN=MTBMA_c03080 PE=4 SV=1	1	5	5	5	1	2	3	2	1	0	3	3	4	4	4	4	1	2	3	2	1	0	3	3	4	4	4	4	1	2	3	2	1	0	3	3	4	4	4	4	27.7	27.7	27.7	17.181
D9PUL7	D9PUL7	2	2	2	>tr|D9PUL7|D9PUL7_METTM Phosphate-specific transport system accessory protein PhoU OS=Methanothermobacter marburgensis (strain DSM 2133 / 14651 / NBRC 100331 / OCM 82 / Marburg) GN=phoU2 PE=3 SV=1	1	2	2	2	0	0	1	0	1	1	1	1	1	1	1	1	0	0	1	0	1	1	1	1	1	1	1	1	0	0	1	0	1	1	1	1	1	1	1	1	12.3	12.3	12.3	25.625
D9PUL8	D9PUL8	7	7	7	>tr|D9PUL8|D9PUL8_METTM Predicted fumarate hydratase OS=Methanothermobacter marburgensis (strain DSM 2133 / 14651 / NBRC 100331 / OCM 82 / Marburg) GN=MTBMA_c03100 PE=4 SV=1	1	7	7	7	0	0	0	1	1	1	7	5	5	5	4	5	0	0	0	1	1	1	7	5	5	5	4	5	0	0	0	1	1	1	7	5	5	5	4	5	31.3	31.3	31.3	30.069
D9PUL9	D9PUL9	5	5	5	>tr|D9PUL9|D9PUL9_METTM HycB-related protein OS=Methanothermobacter marburgensis (strain DSM 2133 / 14651 / NBRC 100331 / OCM 82 / Marburg) GN=MTBMA_c03110 PE=4 SV=1	1	5	5	5	0	0	0	0	1	1	3	4	4	4	4	4	0	0	0	0	1	1	3	4	4	4	4	4	0	0	0	0	1	1	3	4	4	4	4	4	39.2	39.2	39.2	15.848
D9PUM0	D9PUM0	2	2	2	>tr|D9PUM0|D9PUM0_METTM HycB-related protein OS=Methanothermobacter marburgensis (strain DSM 2133 / 14651 / NBRC 100331 / OCM 82 / Marburg) GN=MTBMA_c03120 PE=4 SV=1	1	2	2	2	0	0	0	0	0	0	2	2	2	2	1	2	0	0	0	0	0	0	2	2	2	2	1	2	0	0	0	0	0	0	2	2	2	2	1	2	12.3	12.3	12.3	17.97
D9PUM5	D9PUM5	3	3	3	>tr|D9PUM5|D9PUM5_METTM Predicted pterin-binding enzyme OS=Methanothermobacter marburgensis (strain DSM 2133 / 14651 / NBRC 100331 / OCM 82 / Marburg) GN=MTBMA_c03170 PE=4 SV=1	1	3	3	3	0	1	1	0	1	1	0	1	1	1	1	1	0	1	1	0	1	1	0	1	1	1	1	1	0	1	1	0	1	1	0	1	1	1	1	1	6.1	6.1	6.1	58.106
D9PUM6	D9PUM6	2	2	2	>tr|D9PUM6|D9PUM6_METTM Predicted ATPase OS=Methanothermobacter marburgensis (strain DSM 2133 / 14651 / NBRC 100331 / OCM 82 / Marburg) GN=MTBMA_c03180 PE=4 SV=1	1	2	2	2	0	0	0	0	0	0	1	1	1	2	1	1	0	0	0	0	0	0	1	1	1	2	1	1	0	0	0	0	0	0	1	1	1	2	1	1	6.4	6.4	6.4	35.019
D9PUM7	D9PUM7	2	2	2	>tr|D9PUM7|D9PUM7_METTM Uncharacterized protein OS=Methanothermobacter marburgensis (strain DSM 2133 / 14651 / NBRC 100331 / OCM 82 / Marburg) GN=MTBMA_c03190 PE=4 SV=1	1	2	2	2	1	1	0	0	0	0	1	1	1	1	0	1	1	1	0	0	0	0	1	1	1	1	0	1	1	1	0	0	0	0	1	1	1	1	0	1	37.9	37.9	37.9	7.5486
D9PUM8	D9PUM8	2	2	2	>tr|D9PUM8|D9PUM8_METTM Uncharacterized protein OS=Methanothermobacter marburgensis (strain DSM 2133 / 14651 / NBRC 100331 / OCM 82 / Marburg) GN=MTBMA_c03200 PE=4 SV=1	1	2	2	2	0	0	0	0	0	0	0	1	2	2	0	2	0	0	0	0	0	0	0	1	2	2	0	2	0	0	0	0	0	0	0	1	2	2	0	2	14	14	14	31.572
D9PUN7;Q50804	D9PUN7	15;2	15;2	11;2	>tr|D9PUN7|D9PUN7_METTM Predicted alpha,alpha-trehalose-phosphate synthase OS=Methanothermobacter marburgensis (strain DSM 2133 / 14651 / NBRC 100331 / OCM 82 / Marburg) GN=MTBMA_c03330 PE=4 SV=1	2	15	15	11	0	1	2	1	4	3	9	12	13	12	11	11	0	1	2	1	4	3	9	12	13	12	11	11	0	0	2	1	4	2	7	8	9	9	8	8	32.9	32.9	25.1	57.478
D9PUN8	D9PUN8	5	5	4	>tr|D9PUN8|D9PUN8_METTM Phosphomannomutase related protein OS=Methanothermobacter marburgensis (strain DSM 2133 / 14651 / NBRC 100331 / OCM 82 / Marburg) GN=MTBMA_c03340 PE=4 SV=1	1	5	5	4	0	0	0	0	0	0	2	1	3	4	2	3	0	0	0	0	0	0	2	1	3	4	2	3	0	0	0	0	0	0	1	1	2	3	1	2	9.4	9.4	8	48.948
D9PUP3	D9PUP3	6	6	6	>tr|D9PUP3|D9PUP3_METTM DNA-binding protein MutS2 OS=Methanothermobacter marburgensis (strain DSM 2133 / 14651 / NBRC 100331 / OCM 82 / Marburg) GN=mutS PE=3 SV=1	1	6	6	6	1	0	0	0	2	2	1	1	5	4	2	6	1	0	0	0	2	2	1	1	5	4	2	6	1	0	0	0	2	2	1	1	5	4	2	6	10.4	10.4	10.4	73.171
D9PUP5;D9PW33	D9PUP5	8;1	8;1	8;1	>tr|D9PUP5|D9PUP5_METTM Predicted signal transduction protein OS=Methanothermobacter marburgensis (strain DSM 2133 / 14651 / NBRC 100331 / OCM 82 / Marburg) GN=MTBMA_c03410 PE=4 SV=1	2	8	8	8	1	1	0	0	1	1	3	4	6	8	5	5	1	1	0	0	1	1	3	4	6	8	5	5	1	1	0	0	1	1	3	4	6	8	5	5	23.1	23.1	23.1	49.453
D9PUP7	D9PUP7	3	3	3	>tr|D9PUP7|D9PUP7_METTM Uncharacterized protein OS=Methanothermobacter marburgensis (strain DSM 2133 / 14651 / NBRC 100331 / OCM 82 / Marburg) GN=MTBMA_c03430 PE=4 SV=1	1	3	3	3	1	2	1	2	1	1	3	2	2	1	1	2	1	2	1	2	1	1	3	2	2	1	1	2	1	2	1	2	1	1	3	2	2	1	1	2	29	29	29	8.0961
D9PUP8	D9PUP8	10	10	10	>tr|D9PUP8|D9PUP8_METTM Tyrosine--tRNA ligase OS=Methanothermobacter marburgensis (strain DSM 2133 / 14651 / NBRC 100331 / OCM 82 / Marburg) GN=tyrS PE=3 SV=1	1	10	10	10	1	1	3	2	4	3	3	6	9	8	8	8	1	1	3	2	4	3	3	6	9	8	8	8	1	1	3	2	4	3	3	6	9	8	8	8	32	32	32	36.255
D9PUQ0	D9PUQ0	6	6	6	>tr|D9PUQ0|D9PUQ0_METTM Translation initiation factor 2 subunit beta OS=Methanothermobacter marburgensis (strain DSM 2133 / 14651 / NBRC 100331 / OCM 82 / Marburg) GN=eif2b PE=3 SV=1	1	6	6	6	1	1	2	3	4	3	4	4	4	4	4	4	1	1	2	3	4	3	4	4	4	4	4	4	1	1	2	3	4	3	4	4	4	4	4	4	41.5	41.5	41.5	15.601
D9PUQ1	D9PUQ1	2	2	2	>tr|D9PUQ1|D9PUQ1_METTM Predicted DNA replication initiator protein OS=Methanothermobacter marburgensis (strain DSM 2133 / 14651 / NBRC 100331 / OCM 82 / Marburg) GN=mcm PE=3 SV=1	1	2	2	2	0	0	1	0	0	0	0	0	0	1	0	0	0	0	1	0	0	0	0	0	0	1	0	0	0	0	1	0	0	0	0	0	0	1	0	0	3.2	3.2	3.2	75.54
D9PUQ2	D9PUQ2	2	2	2	>tr|D9PUQ2|D9PUQ2_METTM Uncharacterized protein OS=Methanothermobacter marburgensis (strain DSM 2133 / 14651 / NBRC 100331 / OCM 82 / Marburg) GN=MTBMA_c03480 PE=4 SV=1	1	2	2	2	0	0	0	0	1	1	1	2	2	2	1	2	0	0	0	0	1	1	1	2	2	2	1	2	0	0	0	0	1	1	1	2	2	2	1	2	17.4	17.4	17.4	15.935
D9PUQ4	D9PUQ4	3	3	3	>tr|D9PUQ4|D9PUQ4_METTM Predicted phosphoesterase OS=Methanothermobacter marburgensis (strain DSM 2133 / 14651 / NBRC 100331 / OCM 82 / Marburg) GN=MTBMA_c03500 PE=4 SV=1	1	3	3	3	0	0	0	0	0	1	0	1	2	2	1	2	0	0	0	0	0	1	0	1	2	2	1	2	0	0	0	0	0	1	0	1	2	2	1	2	16.3	16.3	16.3	19.187
D9PUR5	D9PUR5	5	5	5	>tr|D9PUR5|D9PUR5_METTM Predicted dTDP-glucose 4,6-dehydratase OS=Methanothermobacter marburgensis (strain DSM 2133 / 14651 / NBRC 100331 / OCM 82 / Marburg) GN=MTBMA_c03610 PE=3 SV=1	1	5	5	5	0	0	0	0	1	1	1	2	3	5	2	4	0	0	0	0	1	1	1	2	3	5	2	4	0	0	0	0	1	1	1	2	3	5	2	4	15.5	15.5	15.5	38.667
D9PUR6	D9PUR6	2	2	2	>tr|D9PUR6|D9PUR6_METTM Predicted dTDP-4-dehydrorhamnose 3,5-epimerase OS=Methanothermobacter marburgensis (strain DSM 2133 / 14651 / NBRC 100331 / OCM 82 / Marburg) GN=MTBMA_c03620 PE=4 SV=1	1	2	2	2	0	0	0	0	0	0	0	1	2	1	0	0	0	0	0	0	0	0	0	1	2	1	0	0	0	0	0	0	0	0	0	1	2	1	0	0	9.2	9.2	9.2	21.692
D9PUR7	D9PUR7	8	8	8	>tr|D9PUR7|D9PUR7_METTM Predicted glucose-1-phosphate thymidylyltransferase OS=Methanothermobacter marburgensis (strain DSM 2133 / 14651 / NBRC 100331 / OCM 82 / Marburg) GN=MTBMA_c03630 PE=4 SV=1	1	8	8	8	0	0	1	0	3	2	3	4	3	7	5	5	0	0	1	0	3	2	3	4	3	7	5	5	0	0	1	0	3	2	3	4	3	7	5	5	26.7	26.7	26.7	33.128
D9PUR8	D9PUR8	2	2	2	>tr|D9PUR8|D9PUR8_METTM Predicted dTDP-4-dehydrorhamnose reductase OS=Methanothermobacter marburgensis (strain DSM 2133 / 14651 / NBRC 100331 / OCM 82 / Marburg) GN=MTBMA_c03640 PE=4 SV=1	1	2	2	2	0	0	0	0	0	0	1	1	2	1	1	2	0	0	0	0	0	0	1	1	2	1	1	2	0	0	0	0	0	0	1	1	2	1	1	2	6.3	6.3	6.3	31.96
D9PUS4	D9PUS4	7	7	7	>tr|D9PUS4|D9PUS4_METTM Flavodoxin related protein OS=Methanothermobacter marburgensis (strain DSM 2133 / 14651 / NBRC 100331 / OCM 82 / Marburg) GN=MTBMA_c03700 PE=4 SV=1	1	7	7	7	1	0	3	4	2	1	4	4	5	5	5	2	1	0	3	4	2	1	4	4	5	5	5	2	1	0	3	4	2	1	4	4	5	5	5	2	35.4	35.4	35.4	17.702
D9PUT1	D9PUT1	3	3	3	>tr|D9PUT1|D9PUT1_METTM Phytoene dehydrogenase-related protein OS=Methanothermobacter marburgensis (strain DSM 2133 / 14651 / NBRC 100331 / OCM 82 / Marburg) GN=MTBMA_c03770 PE=4 SV=1	1	3	3	3	0	0	0	0	2	1	1	3	2	2	1	3	0	0	0	0	2	1	1	3	2	2	1	3	0	0	0	0	2	1	1	3	2	2	1	3	4.9	4.9	4.9	56.029
D9PUU4	D9PUU4	3	3	3	>tr|D9PUU4|D9PUU4_METTM Ferredoxin OS=Methanothermobacter marburgensis (strain DSM 2133 / 14651 / NBRC 100331 / OCM 82 / Marburg) GN=MTBMA_c03900 PE=4 SV=1	1	3	3	3	1	1	2	3	0	0	1	0	1	1	3	3	1	1	2	3	0	0	1	0	1	1	3	3	1	1	2	3	0	0	1	0	1	1	3	3	39.5	39.5	39.5	8.5076
D9PUU6	D9PUU6	3	3	3	>tr|D9PUU6|D9PUU6_METTM Uncharacterized protein OS=Methanothermobacter marburgensis (strain DSM 2133 / 14651 / NBRC 100331 / OCM 82 / Marburg) GN=MTBMA_c03920 PE=4 SV=1	1	3	3	3	2	2	2	1	1	0	2	2	2	2	1	1	2	2	2	1	1	0	2	2	2	2	1	1	2	2	2	1	1	0	2	2	2	2	1	1	28.3	28.3	28.3	10.909
D9PUU9	D9PUU9	2	2	2	>tr|D9PUU9|D9PUU9_METTM Uncharacterized protein OS=Methanothermobacter marburgensis (strain DSM 2133 / 14651 / NBRC 100331 / OCM 82 / Marburg) GN=MTBMA_c03950 PE=4 SV=1	1	2	2	2	0	1	1	0	0	1	1	1	2	2	1	2	0	1	1	0	0	1	1	1	2	2	1	2	0	1	1	0	0	1	1	1	2	2	1	2	14.8	14.8	14.8	16.185
D9PUV0	D9PUV0	4	4	4	>tr|D9PUV0|D9PUV0_METTM Uncharacterized protein OS=Methanothermobacter marburgensis (strain DSM 2133 / 14651 / NBRC 100331 / OCM 82 / Marburg) GN=MTBMA_c03960 PE=4 SV=1	1	4	4	4	0	1	0	0	1	0	0	2	1	1	2	4	0	1	0	0	1	0	0	2	1	1	2	4	0	1	0	0	1	0	0	2	1	1	2	4	12	12	12	40.379
D9PUV1	D9PUV1	5	5	5	>tr|D9PUV1|D9PUV1_METTM Quinolinate synthase A OS=Methanothermobacter marburgensis (strain DSM 2133 / 14651 / NBRC 100331 / OCM 82 / Marburg) GN=nadA PE=3 SV=1	1	5	5	5	0	0	0	0	1	1	3	3	4	4	2	4	0	0	0	0	1	1	3	3	4	4	2	4	0	0	0	0	1	1	3	3	4	4	2	4	14.8	14.8	14.8	34.733
D9PUV2	D9PUV2	5	5	5	>tr|D9PUV2|D9PUV2_METTM Uncharacterized protein OS=Methanothermobacter marburgensis (strain DSM 2133 / 14651 / NBRC 100331 / OCM 82 / Marburg) GN=MTBMA_c03980 PE=4 SV=1	1	5	5	5	0	0	0	1	2	1	3	4	3	3	4	3	0	0	0	1	2	1	3	4	3	3	4	3	0	0	0	1	2	1	3	4	3	3	4	3	22.7	22.7	22.7	38.716
D9PUV4	D9PUV4	4	4	4	>tr|D9PUV4|D9PUV4_METTM Predicted mechanosensitive ion channel OS=Methanothermobacter marburgensis (strain DSM 2133 / 14651 / NBRC 100331 / OCM 82 / Marburg) GN=MTBMA_c04000 PE=4 SV=1	1	4	4	4	0	0	0	0	0	0	2	3	3	3	1	1	0	0	0	0	0	0	2	3	3	3	1	1	0	0	0	0	0	0	2	3	3	3	1	1	17.7	17.7	17.7	28.277
D9PUV6	D9PUV6	3	3	3	>tr|D9PUV6|D9PUV6_METTM Nicotinate-nucleotide pyrophosphorylase [carboxylating] OS=Methanothermobacter marburgensis (strain DSM 2133 / 14651 / NBRC 100331 / OCM 82 / Marburg) GN=nadC PE=3 SV=1	1	3	3	3	0	0	1	0	1	1	2	1	3	3	3	2	0	0	1	0	1	1	2	1	3	3	3	2	0	0	1	0	1	1	2	1	3	3	3	2	10.4	10.4	10.4	30.341
D9PUV7	D9PUV7	2	2	2	>tr|D9PUV7|D9PUV7_METTM Uncharacterized protein OS=Methanothermobacter marburgensis (strain DSM 2133 / 14651 / NBRC 100331 / OCM 82 / Marburg) GN=MTBMA_c04030 PE=4 SV=1	1	2	2	2	0	0	1	1	1	1	0	2	0	1	0	0	0	0	1	1	1	1	0	2	0	1	0	0	0	0	1	1	1	1	0	2	0	1	0	0	14	14	14	15.343
D9PUV9	D9PUV9	2	2	2	>tr|D9PUV9|D9PUV9_METTM 2-phosphoglycerate kinase related protein with an additional conserved domain OS=Methanothermobacter marburgensis (strain DSM 2133 / 14651 / NBRC 100331 / OCM 82 / Marburg) GN=MTBMA_c04050 PE=4 SV=1	1	2	2	2	0	0	0	0	1	2	0	0	1	0	2	2	0	0	0	0	1	2	0	0	1	0	2	2	0	0	0	0	1	2	0	0	1	0	2	2	10.3	10.3	10.3	36.726
D9PUW0	D9PUW0	2	2	2	>tr|D9PUW0|D9PUW0_METTM Predicted regulator protein OS=Methanothermobacter marburgensis (strain DSM 2133 / 14651 / NBRC 100331 / OCM 82 / Marburg) GN=MTBMA_c04060 PE=4 SV=1	1	2	2	2	0	0	1	0	1	0	1	1	1	1	2	2	0	0	1	0	1	0	1	1	1	1	2	2	0	0	1	0	1	0	1	1	1	1	2	2	21.7	21.7	21.7	12.368
D9PUW1	D9PUW1	13	13	13	>tr|D9PUW1|D9PUW1_METTM Uncharacterized protein OS=Methanothermobacter marburgensis (strain DSM 2133 / 14651 / NBRC 100331 / OCM 82 / Marburg) GN=MTBMA_c04070 PE=4 SV=1	1	13	13	13	0	0	1	2	2	1	10	8	11	9	8	10	0	0	1	2	2	1	10	8	11	9	8	10	0	0	1	2	2	1	10	8	11	9	8	10	41.4	41.4	41.4	38.447
D9PUW2	D9PUW2	2	2	2	>tr|D9PUW2|D9PUW2_METTM Uncharacterized protein OS=Methanothermobacter marburgensis (strain DSM 2133 / 14651 / NBRC 100331 / OCM 82 / Marburg) GN=MTBMA_c04080 PE=4 SV=1	1	2	2	2	0	0	0	0	0	0	0	1	1	0	2	2	0	0	0	0	0	0	0	1	1	0	2	2	0	0	0	0	0	0	0	1	1	0	2	2	32.8	32.8	32.8	13.565
D9PUW3	D9PUW3	6	6	6	>tr|D9PUW3|D9PUW3_METTM Uncharacterized protein OS=Methanothermobacter marburgensis (strain DSM 2133 / 14651 / NBRC 100331 / OCM 82 / Marburg) GN=MTBMA_c04090 PE=4 SV=1	1	6	6	6	0	0	0	0	2	1	5	4	3	4	4	3	0	0	0	0	2	1	5	4	3	4	4	3	0	0	0	0	2	1	5	4	3	4	4	3	17.3	17.3	17.3	41.859
D9PUW4	D9PUW4	8	8	8	>tr|D9PUW4|D9PUW4_METTM Site-determining protein OS=Methanothermobacter marburgensis (strain DSM 2133 / 14651 / NBRC 100331 / OCM 82 / Marburg) GN=MTBMA_c04100 PE=3 SV=1	1	8	8	8	0	0	0	0	4	3	5	7	7	5	7	7	0	0	0	0	4	3	5	7	7	5	7	7	0	0	0	0	4	3	5	7	7	5	7	7	47.5	47.5	47.5	27.199
D9PUW6	D9PUW6	1	1	1	>tr|D9PUW6|D9PUW6_METTM Predicted hydrolase OS=Methanothermobacter marburgensis (strain DSM 2133 / 14651 / NBRC 100331 / OCM 82 / Marburg) GN=MTBMA_c04120 PE=4 SV=1	1	1	1	1	0	0	0	0	1	0	1	1	1	1	0	1	0	0	0	0	1	0	1	1	1	1	0	1	0	0	0	0	1	0	1	1	1	1	0	1	11.8	11.8	11.8	10.752
D9PUX0	D9PUX0	10	10	10	>tr|D9PUX0|D9PUX0_METTM Glycyl-tRNA synthetase OS=Methanothermobacter marburgensis (strain DSM 2133 / 14651 / NBRC 100331 / OCM 82 / Marburg) GN=glyS PE=3 SV=1	1	10	10	10	0	0	2	2	4	1	9	8	6	8	4	6	0	0	2	2	4	1	9	8	6	8	4	6	0	0	2	2	4	1	9	8	6	8	4	6	22.7	22.7	22.7	64.58
D9PUX1	D9PUX1	4	4	4	>tr|D9PUX1|D9PUX1_METTM Probable deoxycytidine triphosphate deaminase OS=Methanothermobacter marburgensis (strain DSM 2133 / 14651 / NBRC 100331 / OCM 82 / Marburg) GN=dcd PE=3 SV=1	1	4	4	4	0	0	0	1	1	2	1	1	1	3	3	3	0	0	0	1	1	2	1	1	1	3	3	3	0	0	0	1	1	2	1	1	1	3	3	3	20.8	20.8	20.8	22.296
D9PUX5	D9PUX5	3	3	3	>sp|D9PUX5|TFRB_METTM Fumarate reductase (CoM/CoB) subunit B OS=Methanothermobacter marburgensis (strain DSM 2133 / 14651 / NBRC 100331 / OCM 82 / Marburg) GN=tfrB PE=1 SV=1	1	3	3	3	0	1	1	0	1	0	1	2	2	3	1	2	0	1	1	0	1	0	1	2	2	3	1	2	0	1	1	0	1	0	1	2	2	3	1	2	6.3	6.3	6.3	54.085
D9PUX8	D9PUX8	5	4	4	>tr|D9PUX8|D9PUX8_METTM Uncharacterized protein OS=Methanothermobacter marburgensis (strain DSM 2133 / 14651 / NBRC 100331 / OCM 82 / Marburg) GN=MTBMA_c04240 PE=4 SV=1	1	5	4	4	2	1	2	2	3	3	3	4	5	5	4	5	2	1	2	2	2	2	2	3	4	4	3	4	2	1	2	2	2	2	2	3	4	4	3	4	51	41.3	41.3	15.791
D9PUX9	D9PUX9	14	14	12	>tr|D9PUX9|D9PUX9_METTM Coenzyme F390 synthetase OS=Methanothermobacter marburgensis (strain DSM 2133 / 14651 / NBRC 100331 / OCM 82 / Marburg) GN=MTBMA_c04250 PE=4 SV=1	1	14	14	12	0	0	0	0	8	6	10	11	11	13	11	12	0	0	0	0	8	6	10	11	11	13	11	12	0	0	0	0	7	5	9	9	9	11	9	10	44.3	44.3	40.2	49.237
D9PUY2	D9PUY2	11	11	11	>tr|D9PUY2|D9PUY2_METTM Predicted phage infection protein OS=Methanothermobacter marburgensis (strain DSM 2133 / 14651 / NBRC 100331 / OCM 82 / Marburg) GN=MTBMA_c04280 PE=4 SV=1	1	11	11	11	1	0	1	1	3	4	6	7	6	6	5	7	1	0	1	1	3	4	6	7	6	6	5	7	1	0	1	1	3	4	6	7	6	6	5	7	18.9	18.9	18.9	69.553
D9PUY3	D9PUY3	5	5	5	>tr|D9PUY3|D9PUY3_METTM Uncharacterized protein OS=Methanothermobacter marburgensis (strain DSM 2133 / 14651 / NBRC 100331 / OCM 82 / Marburg) GN=MTBMA_c04290 PE=4 SV=1	1	5	5	5	4	4	4	2	3	2	5	5	5	5	5	5	4	4	4	2	3	2	5	5	5	5	5	5	4	4	4	2	3	2	5	5	5	5	5	5	77.9	77.9	77.9	8.2115
D9PUY4	D9PUY4	4	4	4	>tr|D9PUY4|D9PUY4_METTM Orotate phosphoribosyltransferase OS=Methanothermobacter marburgensis (strain DSM 2133 / 14651 / NBRC 100331 / OCM 82 / Marburg) GN=pyrE PE=3 SV=1	1	4	4	4	1	0	0	0	0	0	2	2	1	1	3	3	1	0	0	0	0	0	2	2	1	1	3	3	1	0	0	0	0	0	2	2	1	1	3	3	26	26	26	20.006
D9PUY5	D9PUY5	5	5	5	>tr|D9PUY5|D9PUY5_METTM Molybdenum cofactor biosynthesis protein MoaB OS=Methanothermobacter marburgensis (strain DSM 2133 / 14651 / NBRC 100331 / OCM 82 / Marburg) GN=MTBMA_c04310 PE=4 SV=1	1	5	5	5	0	1	2	0	0	2	4	3	4	4	5	5	0	1	2	0	0	2	4	3	4	4	5	5	0	1	2	0	0	2	4	3	4	4	5	5	29	29	29	19.402
D9PUY9	D9PUY9	6	6	6	>tr|D9PUY9|D9PUY9_METTM SelD-related protein OS=Methanothermobacter marburgensis (strain DSM 2133 / 14651 / NBRC 100331 / OCM 82 / Marburg) GN=MTBMA_c04350 PE=4 SV=1	1	6	6	6	1	1	1	0	1	1	4	4	4	5	5	4	1	1	1	0	1	1	4	4	4	5	5	4	1	1	1	0	1	1	4	4	4	5	5	4	16.2	16.2	16.2	35.699
D9PUZ0	D9PUZ0	9	9	9	>tr|D9PUZ0|D9PUZ0_METTM UPF0288 protein MTBMA_c04360 OS=Methanothermobacter marburgensis (strain DSM 2133 / 14651 / NBRC 100331 / OCM 82 / Marburg) GN=MTBMA_c04360 PE=3 SV=1	1	9	9	9	1	0	2	0	2	2	3	5	8	5	6	6	1	0	2	0	2	2	3	5	8	5	6	6	1	0	2	0	2	2	3	5	8	5	6	6	18.5	18.5	18.5	57.174
D9PUZ1	D9PUZ1	4	4	4	>tr|D9PUZ1|D9PUZ1_METTM Methanogenesis marker protein 6 OS=Methanothermobacter marburgensis (strain DSM 2133 / 14651 / NBRC 100331 / OCM 82 / Marburg) GN=MTBMA_c04370 PE=4 SV=1	1	4	4	4	1	0	0	1	0	0	4	3	0	0	2	2	1	0	0	1	0	0	4	3	0	0	2	2	1	0	0	1	0	0	4	3	0	0	2	2	23.6	23.6	23.6	16.799
D9PUZ2	D9PUZ2	5	5	5	>tr|D9PUZ2|D9PUZ2_METTM Uncharacterized protein OS=Methanothermobacter marburgensis (strain DSM 2133 / 14651 / NBRC 100331 / OCM 82 / Marburg) GN=MTBMA_c04380 PE=4 SV=1	1	5	5	5	2	3	3	2	3	1	1	2	2	4	3	4	2	3	3	2	3	1	1	2	2	4	3	4	2	3	3	2	3	1	1	2	2	4	3	4	40.7	40.7	40.7	13.529
D9PUZ3	D9PUZ3	3	3	3	>tr|D9PUZ3|D9PUZ3_METTM Methanogenesis marker protein 5 OS=Methanothermobacter marburgensis (strain DSM 2133 / 14651 / NBRC 100331 / OCM 82 / Marburg) GN=MTBMA_c04390 PE=4 SV=1	1	3	3	3	0	0	0	1	2	2	3	3	3	3	2	2	0	0	0	1	2	2	3	3	3	3	2	2	0	0	0	1	2	2	3	3	3	3	2	2	20.3	20.3	20.3	16.513
D9PUZ4	D9PUZ4	16	16	16	>tr|D9PUZ4|D9PUZ4_METTM Predicted activator of 2-hydroxyglutaryl-CoA dehydratase OS=Methanothermobacter marburgensis (strain DSM 2133 / 14651 / NBRC 100331 / OCM 82 / Marburg) GN=MTBMA_c04400 PE=4 SV=1	1	16	16	16	0	2	0	2	8	8	12	14	13	13	13	13	0	2	0	2	8	8	12	14	13	13	13	13	0	2	0	2	8	8	12	14	13	13	13	13	51.5	51.5	51.5	44.049
D9PUZ5	D9PUZ5	7	7	7	>tr|D9PUZ5|D9PUZ5_METTM Methanogenesis marker protein 17 OS=Methanothermobacter marburgensis (strain DSM 2133 / 14651 / NBRC 100331 / OCM 82 / Marburg) GN=MTBMA_c04410 PE=4 SV=1	1	7	7	7	1	0	0	0	2	1	3	5	4	7	4	4	1	0	0	0	2	1	3	5	4	7	4	4	1	0	0	0	2	1	3	5	4	7	4	4	39.3	39.3	39.3	18.77
D9PUZ6	D9PUZ6	7	7	7	>tr|D9PUZ6|D9PUZ6_METTM Archaeal nitrogenase iron-molybdenum cofactor biosynthesis protein NifB OS=Methanothermobacter marburgensis (strain DSM 2133 / 14651 / NBRC 100331 / OCM 82 / Marburg) GN=nifB PE=4 SV=1	1	7	7	7	0	1	0	1	2	1	2	3	5	6	5	7	0	1	0	1	2	1	2	3	5	6	5	7	0	1	0	1	2	1	2	3	5	6	5	7	25.3	25.3	25.3	32.203
D9PUZ7	D9PUZ7	1	1	1	>tr|D9PUZ7|D9PUZ7_METTM Putative methylthioribose-1-phosphate isomerase OS=Methanothermobacter marburgensis (strain DSM 2133 / 14651 / NBRC 100331 / OCM 82 / Marburg) GN=MTBMA_c04430 PE=3 SV=1	1	1	1	1	0	0	0	0	0	0	0	0	0	0	0	1	0	0	0	0	0	0	0	0	0	0	0	1	0	0	0	0	0	0	0	0	0	0	0	1	3.9	3.9	3.9	33.718
D9PUZ9	D9PUZ9	4	4	4	>tr|D9PUZ9|D9PUZ9_METTM Diphthine synthase OS=Methanothermobacter marburgensis (strain DSM 2133 / 14651 / NBRC 100331 / OCM 82 / Marburg) GN=dphB PE=3 SV=1	1	4	4	4	0	0	0	0	0	0	1	2	3	2	0	1	0	0	0	0	0	0	1	2	3	2	0	1	0	0	0	0	0	0	1	2	3	2	0	1	29.5	29.5	29.5	29.085
D9PV06	D9PV06	3	3	3	>tr|D9PV06|D9PV06_METTM Uncharacterized protein OS=Methanothermobacter marburgensis (strain DSM 2133 / 14651 / NBRC 100331 / OCM 82 / Marburg) GN=MTBMA_c04520 PE=4 SV=1	1	3	3	3	0	0	0	0	0	0	1	0	2	3	3	3	0	0	0	0	0	0	1	0	2	3	3	3	0	0	0	0	0	0	1	0	2	3	3	3	17.2	17.2	17.2	20.062
D9PV07	D9PV07	3	3	3	>tr|D9PV07|D9PV07_METTM Predicted phosphoesterase OS=Methanothermobacter marburgensis (strain DSM 2133 / 14651 / NBRC 100331 / OCM 82 / Marburg) GN=MTBMA_c04530 PE=4 SV=1	1	3	3	3	0	1	0	0	0	0	2	1	3	3	2	2	0	1	0	0	0	0	2	1	3	3	2	2	0	1	0	0	0	0	2	1	3	3	2	2	15.7	15.7	15.7	23.8
D9PV08	D9PV08	2	2	2	>tr|D9PV08|D9PV08_METTM 2-phosphoglycerate kinase OS=Methanothermobacter marburgensis (strain DSM 2133 / 14651 / NBRC 100331 / OCM 82 / Marburg) GN=pgk1 PE=3 SV=1	1	2	2	2	0	0	0	0	1	1	2	2	2	2	2	2	0	0	0	0	1	1	2	2	2	2	2	2	0	0	0	0	1	1	2	2	2	2	2	2	9.5	9.5	9.5	34.801
D9PV09	D9PV09	3	3	3	>tr|D9PV09|D9PV09_METTM Uncharacterized protein OS=Methanothermobacter marburgensis (strain DSM 2133 / 14651 / NBRC 100331 / OCM 82 / Marburg) GN=MTBMA_c04550 PE=4 SV=1	1	3	3	3	1	0	2	1	0	1	3	3	3	2	3	3	1	0	2	1	0	1	3	3	3	2	3	3	1	0	2	1	0	1	3	3	3	2	3	3	43.7	43.7	43.7	14.63
D9PV12	D9PV12	5	5	5	>tr|D9PV12|D9PV12_METTM Predicted aspartate aminotransferase OS=Methanothermobacter marburgensis (strain DSM 2133 / 14651 / NBRC 100331 / OCM 82 / Marburg) GN=asp2 PE=3 SV=1	1	5	5	5	0	0	2	0	1	0	1	1	5	3	3	4	0	0	2	0	1	0	1	1	5	3	3	4	0	0	2	0	1	0	1	1	5	3	3	4	14.2	14.2	14.2	41.105
D9PV15	D9PV15	1	1	1	>tr|D9PV15|D9PV15_METTM Probable non-canonical purine NTP phosphatase OS=Methanothermobacter marburgensis (strain DSM 2133 / 14651 / NBRC 100331 / OCM 82 / Marburg) GN=MTBMA_c04660 PE=3 SV=1	1	1	1	1	0	0	0	0	0	0	1	1	1	1	1	1	0	0	0	0	0	0	1	1	1	1	1	1	0	0	0	0	0	0	1	1	1	1	1	1	4.6	4.6	4.6	18.733
D9PV19	D9PV19	1	1	1	>tr|D9PV19|D9PV19_METTM Uncharacterized protein OS=Methanothermobacter marburgensis (strain DSM 2133 / 14651 / NBRC 100331 / OCM 82 / Marburg) GN=MTBMA_c04700 PE=4 SV=1	1	1	1	1	1	1	1	1	1	1	1	1	1	1	1	1	1	1	1	1	1	1	1	1	1	1	1	1	1	1	1	1	1	1	1	1	1	1	1	1	21.3	21.3	21.3	6.5775
D9PV21	D9PV21	4	4	4	>tr|D9PV21|D9PV21_METTM Uncharacterized protein OS=Methanothermobacter marburgensis (strain DSM 2133 / 14651 / NBRC 100331 / OCM 82 / Marburg) GN=MTBMA_c04730 PE=4 SV=1	1	4	4	4	1	1	3	2	0	0	2	3	0	3	1	2	1	1	3	2	0	0	2	3	0	3	1	2	1	1	3	2	0	0	2	3	0	3	1	2	8.8	8.8	8.8	50.341
D9PV22	D9PV22	3	3	3	>tr|D9PV22|D9PV22_METTM UPF0173 metal-dependent hydrolase MTBMA_c04740 OS=Methanothermobacter marburgensis (strain DSM 2133 / 14651 / NBRC 100331 / OCM 82 / Marburg) GN=MTBMA_c04740 PE=3 SV=1	1	3	3	3	0	0	0	0	0	0	2	2	2	1	2	2	0	0	0	0	0	0	2	2	2	1	2	2	0	0	0	0	0	0	2	2	2	1	2	2	21.7	21.7	21.7	25.098
D9PV23	D9PV23	5	5	5	>tr|D9PV23|D9PV23_METTM Predicted GTP-binding protein OS=Methanothermobacter marburgensis (strain DSM 2133 / 14651 / NBRC 100331 / OCM 82 / Marburg) GN=MTBMA_c04750 PE=4 SV=1	1	5	5	5	0	1	1	1	0	3	4	3	4	5	1	4	0	1	1	1	0	3	4	3	4	5	1	4	0	1	1	1	0	3	4	3	4	5	1	4	24.5	24.5	24.5	24.494
D9PV24	D9PV24	4	4	4	>tr|D9PV24|D9PV24_METTM Uncharacterized protein OS=Methanothermobacter marburgensis (strain DSM 2133 / 14651 / NBRC 100331 / OCM 82 / Marburg) GN=MTBMA_c04760 PE=4 SV=1	1	4	4	4	0	1	0	0	0	0	2	3	1	1	2	1	0	1	0	0	0	0	2	3	1	1	2	1	0	1	0	0	0	0	2	3	1	1	2	1	32.8	32.8	32.8	13.483
D9PV29	D9PV29	4	4	4	>tr|D9PV29|D9PV29_METTM Fumarate hydratase OS=Methanothermobacter marburgensis (strain DSM 2133 / 14651 / NBRC 100331 / OCM 82 / Marburg) GN=fumA1 PE=4 SV=1	1	4	4	4	0	2	1	0	0	0	3	2	3	3	3	3	0	2	1	0	0	0	3	2	3	3	3	3	0	2	1	0	0	0	3	2	3	3	3	3	27.3	27.3	27.3	21.584
D9PV32;D9PXT3	D9PV32;D9PXT3	4;2	4;2	4;2	>tr|D9PV32|D9PV32_METTM Uncharacterized protein OS=Methanothermobacter marburgensis (strain DSM 2133 / 14651 / NBRC 100331 / OCM 82 / Marburg) GN=MTBMA_c04840 PE=4 SV=1;>tr|D9PXT3|D9PXT3_METTM Uncharacterized protein OS=Methanothermobacter marburgensis (st	2	4	4	4	0	0	2	2	2	2	2	2	4	4	4	4	0	0	2	2	2	2	2	2	4	4	4	4	0	0	2	2	2	2	2	2	4	4	4	4	24.3	24.3	24.3	19.065
D9PV33	D9PV33	7	7	7	>tr|D9PV33|D9PV33_METTM SelA-related protein OS=Methanothermobacter marburgensis (strain DSM 2133 / 14651 / NBRC 100331 / OCM 82 / Marburg) GN=MTBMA_c04850 PE=3 SV=1	1	7	7	7	0	0	0	0	2	2	3	3	7	7	4	4	0	0	0	0	2	2	3	3	7	7	4	4	0	0	0	0	2	2	3	3	7	7	4	4	20.4	20.4	20.4	41.176
D9PV35	D9PV35	5	5	5	>tr|D9PV35|D9PV35_METTM Predicted biotin ligase OS=Methanothermobacter marburgensis (strain DSM 2133 / 14651 / NBRC 100331 / OCM 82 / Marburg) GN=birA PE=4 SV=1	1	5	5	5	0	0	0	2	1	2	2	3	3	3	3	4	0	0	0	2	1	2	2	3	3	3	3	4	0	0	0	2	1	2	2	3	3	3	3	4	20.7	20.7	20.7	29.265
D9PV36	D9PV36	18	18	18	>tr|D9PV36|D9PV36_METTM Pyruvate carboxylase, subunit A OS=Methanothermobacter marburgensis (strain DSM 2133 / 14651 / NBRC 100331 / OCM 82 / Marburg) GN=pycA PE=4 SV=1	1	18	18	18	0	1	1	0	6	9	16	15	17	16	10	14	0	1	1	0	6	9	16	15	17	16	10	14	0	1	1	0	6	9	16	15	17	16	10	14	36.3	36.3	36.3	54.535
D9PV39	D9PV39	14	14	14	>tr|D9PV39|D9PV39_METTM 50S ribosomal protein L3 OS=Methanothermobacter marburgensis (strain DSM 2133 / 14651 / NBRC 100331 / OCM 82 / Marburg) GN=rpl3 PE=3 SV=1	1	14	14	14	1	2	3	1	6	6	11	13	9	9	8	11	1	2	3	1	6	6	11	13	9	9	8	11	1	2	3	1	6	6	11	13	9	9	8	11	57.3	57.3	57.3	37.178
D9PV40	D9PV40	11	11	11	>tr|D9PV40|D9PV40_METTM 50S ribosomal protein L4 OS=Methanothermobacter marburgensis (strain DSM 2133 / 14651 / NBRC 100331 / OCM 82 / Marburg) GN=rpl4 PE=3 SV=1	1	11	11	11	1	1	6	5	4	5	11	9	0	1	2	3	1	1	6	5	4	5	11	9	0	1	2	3	1	1	6	5	4	5	11	9	0	1	2	3	56.7	56.7	56.7	28.158
D9PV41	D9PV41	4	4	4	>tr|D9PV41|D9PV41_METTM 50S ribosomal protein L23P OS=Methanothermobacter marburgensis (strain DSM 2133 / 14651 / NBRC 100331 / OCM 82 / Marburg) GN=rpl23p PE=3 SV=1	1	4	4	4	1	2	1	0	3	2	4	3	4	4	4	3	1	2	1	0	3	2	4	3	4	4	4	3	1	2	1	0	3	2	4	3	4	4	4	3	45.3	45.3	45.3	9.7623
D9PV42	D9PV42	7	7	7	>tr|D9PV42|D9PV42_METTM 50S ribosomal protein L2 OS=Methanothermobacter marburgensis (strain DSM 2133 / 14651 / NBRC 100331 / OCM 82 / Marburg) GN=rpl2 PE=3 SV=1	1	7	7	7	0	0	1	1	4	4	4	6	1	2	3	4	0	0	1	1	4	4	4	6	1	2	3	4	0	0	1	1	4	4	4	6	1	2	3	4	41.1	41.1	41.1	25.962
D9PV43	D9PV43	2	2	2	>tr|D9PV43|D9PV43_METTM 30S ribosomal protein S19P OS=Methanothermobacter marburgensis (strain DSM 2133 / 14651 / NBRC 100331 / OCM 82 / Marburg) GN=rps19p PE=3 SV=1	1	2	2	2	0	0	0	0	1	1	2	0	1	0	0	0	0	0	0	0	1	1	2	0	1	0	0	0	0	0	0	0	1	1	2	0	1	0	0	0	18.4	18.4	18.4	15.812
D9PV44	D9PV44	5	5	5	>tr|D9PV44|D9PV44_METTM 50S ribosomal protein L22 OS=Methanothermobacter marburgensis (strain DSM 2133 / 14651 / NBRC 100331 / OCM 82 / Marburg) GN=rpl22p PE=3 SV=1	1	5	5	5	0	2	2	0	2	2	4	5	3	3	3	3	0	2	2	0	2	2	4	5	3	3	3	3	0	2	2	0	2	2	4	5	3	3	3	3	30.7	30.7	30.7	17.305
D9PV45	D9PV45	7	7	7	>tr|D9PV45|D9PV45_METTM 30S ribosomal protein S3 OS=Methanothermobacter marburgensis (strain DSM 2133 / 14651 / NBRC 100331 / OCM 82 / Marburg) GN=rps3 PE=3 SV=1	1	7	7	7	1	2	4	2	2	3	6	6	2	0	2	3	1	2	4	2	2	3	6	6	2	0	2	3	1	2	4	2	2	3	6	6	2	0	2	3	22.9	22.9	22.9	30.923
D9PV46	D9PV46	2	2	2	>tr|D9PV46|D9PV46_METTM 50S ribosomal protein L29P OS=Methanothermobacter marburgensis (strain DSM 2133 / 14651 / NBRC 100331 / OCM 82 / Marburg) GN=rpl29p PE=3 SV=1	1	2	2	2	1	1	2	0	1	1	2	1	1	2	2	1	1	1	2	0	1	1	2	1	1	2	2	1	1	1	2	0	1	1	2	1	1	2	2	1	26.6	26.6	26.6	7.5317
D9PV49	D9PV49	2	2	2	>tr|D9PV49|D9PV49_METTM 30S ribosomal protein S17P OS=Methanothermobacter marburgensis (strain DSM 2133 / 14651 / NBRC 100331 / OCM 82 / Marburg) GN=rps17p PE=3 SV=1	1	2	2	2	2	2	2	1	1	2	2	2	2	2	2	2	2	2	2	1	1	2	2	2	2	2	2	2	2	2	2	1	1	2	2	2	2	2	2	2	19.8	19.8	19.8	12.095
D9PV50	D9PV50	5	5	5	>tr|D9PV50|D9PV50_METTM 50S ribosomal protein L14 OS=Methanothermobacter marburgensis (strain DSM 2133 / 14651 / NBRC 100331 / OCM 82 / Marburg) GN=rpl14p PE=3 SV=1	1	5	5	5	0	0	1	1	2	4	4	4	3	4	3	4	0	0	1	1	2	4	4	4	3	4	3	4	0	0	1	1	2	4	4	4	3	4	3	4	43.9	43.9	43.9	14.179
D9PV51	D9PV51	3	3	3	>tr|D9PV51|D9PV51_METTM 50S ribosomal protein L24P OS=Methanothermobacter marburgensis (strain DSM 2133 / 14651 / NBRC 100331 / OCM 82 / Marburg) GN=rpl24p PE=3 SV=1	1	3	3	3	0	1	2	2	1	2	3	3	0	0	1	1	0	1	2	2	1	2	3	3	0	0	1	1	0	1	2	2	1	2	3	3	0	0	1	1	30.8	30.8	30.8	13.799
D9PV52	D9PV52	10	10	10	>tr|D9PV52|D9PV52_METTM 30S ribosomal protein S4e OS=Methanothermobacter marburgensis (strain DSM 2133 / 14651 / NBRC 100331 / OCM 82 / Marburg) GN=rps4e PE=3 SV=1	1	10	10	10	1	1	3	2	6	3	8	9	6	7	6	6	1	1	3	2	6	3	8	9	6	7	6	6	1	1	3	2	6	3	8	9	6	7	6	6	43.8	43.8	43.8	26.993
D9PV53	D9PV53	6	6	6	>tr|D9PV53|D9PV53_METTM 50S ribosomal protein L5 OS=Methanothermobacter marburgensis (strain DSM 2133 / 14651 / NBRC 100331 / OCM 82 / Marburg) GN=rpl5 PE=3 SV=1	1	6	6	6	0	1	1	2	3	3	5	5	4	5	5	5	0	1	1	2	3	3	5	5	4	5	5	5	0	1	1	2	3	3	5	5	4	5	5	5	33.3	33.3	33.3	19.376
D9PV54	D9PV54	1	1	1	>tr|D9PV54|D9PV54_METTM 30S ribosomal protein S14 type Z OS=Methanothermobacter marburgensis (strain DSM 2133 / 14651 / NBRC 100331 / OCM 82 / Marburg) GN=rps14 PE=3 SV=1	1	1	1	1	0	0	0	0	1	1	1	0	0	0	0	0	0	0	0	0	1	1	1	0	0	0	0	0	0	0	0	0	1	1	1	0	0	0	0	0	14.9	14.9	14.9	5.5246
D9PV55	D9PV55	4	4	4	>tr|D9PV55|D9PV55_METTM 30S ribosomal protein S8 OS=Methanothermobacter marburgensis (strain DSM 2133 / 14651 / NBRC 100331 / OCM 82 / Marburg) GN=rps8 PE=3 SV=1	1	4	4	4	0	0	1	0	2	3	3	2	3	2	2	3	0	0	1	0	2	3	3	2	3	2	2	3	0	0	1	0	2	3	3	2	3	2	2	3	39.2	39.2	39.2	14.699
D9PV56	D9PV56	8	8	8	>tr|D9PV56|D9PV56_METTM 50S ribosomal protein L6 OS=Methanothermobacter marburgensis (strain DSM 2133 / 14651 / NBRC 100331 / OCM 82 / Marburg) GN=rpl6 PE=3 SV=1	1	8	8	8	3	2	2	1	4	5	8	8	1	1	4	4	3	2	2	1	4	5	8	8	1	1	4	4	3	2	2	1	4	5	8	8	1	1	4	4	47.5	47.5	47.5	19.759
D9PV57	D9PV57	4	4	4	>tr|D9PV57|D9PV57_METTM 50S ribosomal protein L32e OS=Methanothermobacter marburgensis (strain DSM 2133 / 14651 / NBRC 100331 / OCM 82 / Marburg) GN=rpl32e PE=4 SV=1	1	4	4	4	1	1	1	2	1	0	3	3	2	1	3	2	1	1	1	2	1	0	3	3	2	1	3	2	1	1	1	2	1	0	3	3	2	1	3	2	38.9	38.9	38.9	12.673
D9PV58	D9PV58	3	3	3	>tr|D9PV58|D9PV58_METTM 50S ribosomal protein L19e OS=Methanothermobacter marburgensis (strain DSM 2133 / 14651 / NBRC 100331 / OCM 82 / Marburg) GN=rpl19e PE=3 SV=1	1	3	3	3	0	2	2	1	1	1	2	2	1	0	1	1	0	2	2	1	1	1	2	2	1	0	1	1	0	2	2	1	1	1	2	2	1	0	1	1	14.9	14.9	14.9	17.162
D9PV59	D9PV59	8	8	7	>tr|D9PV59|D9PV59_METTM 50S ribosomal protein L18 OS=Methanothermobacter marburgensis (strain DSM 2133 / 14651 / NBRC 100331 / OCM 82 / Marburg) GN=rpl18p PE=3 SV=1	1	8	8	7	1	1	3	2	1	2	5	5	5	5	5	5	1	1	3	2	1	2	5	5	5	5	5	5	1	1	3	2	1	2	5	5	5	4	5	4	42.7	42.7	39.6	21.658
D9PV60	D9PV60	10	10	10	>tr|D9PV60|D9PV60_METTM 30S ribosomal protein S5 OS=Methanothermobacter marburgensis (strain DSM 2133 / 14651 / NBRC 100331 / OCM 82 / Marburg) GN=rps5 PE=3 SV=1	1	10	10	10	2	1	3	2	7	6	10	8	7	6	8	8	2	1	3	2	7	6	10	8	7	6	8	8	2	1	3	2	7	6	10	8	7	6	8	8	48.1	48.1	48.1	23.368
D9PV61	D9PV61	4	4	4	>tr|D9PV61|D9PV61_METTM 50S ribosomal protein L30P OS=Methanothermobacter marburgensis (strain DSM 2133 / 14651 / NBRC 100331 / OCM 82 / Marburg) GN=rpl30p PE=3 SV=1	1	4	4	4	0	1	3	2	3	3	2	2	1	1	3	2	0	1	3	2	3	3	2	2	1	1	3	2	0	1	3	2	3	3	2	2	1	1	3	2	22.4	22.4	22.4	17.225
D9PV62	D9PV62	3	3	3	>tr|D9PV62|D9PV62_METTM 50S ribosomal protein L15 OS=Methanothermobacter marburgensis (strain DSM 2133 / 14651 / NBRC 100331 / OCM 82 / Marburg) GN=rpl15p PE=3 SV=1	1	3	3	3	0	0	1	0	1	0	3	2	2	1	2	2	0	0	1	0	1	0	3	2	2	1	2	2	0	0	1	0	1	0	3	2	2	1	2	2	21.2	21.2	21.2	16.372
D9PV63	D9PV63	2	2	2	>tr|D9PV63|D9PV63_METTM Protein translocase subunit SecY OS=Methanothermobacter marburgensis (strain DSM 2133 / 14651 / NBRC 100331 / OCM 82 / Marburg) GN=secY PE=3 SV=1	1	2	2	2	0	0	0	0	0	1	1	1	2	1	2	2	0	0	0	0	0	1	1	1	2	1	2	2	0	0	0	0	0	1	1	1	2	1	2	2	4.6	4.6	4.6	49.387
D9PV64	D9PV64	7	7	7	>tr|D9PV64|D9PV64_METTM Adenylate kinase OS=Methanothermobacter marburgensis (strain DSM 2133 / 14651 / NBRC 100331 / OCM 82 / Marburg) GN=adkA PE=3 SV=1	1	7	7	7	0	0	1	1	4	4	6	6	5	7	5	7	0	0	1	1	4	4	6	6	5	7	5	7	0	0	1	1	4	4	6	6	5	7	5	7	57.8	57.8	57.8	20.748
D9PV67	D9PV67	4	4	4	>tr|D9PV67|D9PV67_METTM Cytidylate kinase OS=Methanothermobacter marburgensis (strain DSM 2133 / 14651 / NBRC 100331 / OCM 82 / Marburg) GN=cmk PE=3 SV=1	1	4	4	4	0	0	0	0	1	2	2	4	3	3	2	2	0	0	0	0	1	2	2	4	3	3	2	2	0	0	0	0	1	2	2	4	3	3	2	2	26.7	26.7	26.7	19.325
D9PV68	D9PV68	4	4	4	>tr|D9PV68|D9PV68_METTM 50S ribosomal protein L14e OS=Methanothermobacter marburgensis (strain DSM 2133 / 14651 / NBRC 100331 / OCM 82 / Marburg) GN=rpl14e PE=3 SV=1	1	4	4	4	0	0	2	1	3	3	4	2	4	3	4	4	0	0	2	1	3	3	4	2	4	3	4	4	0	0	2	1	3	3	4	2	4	3	4	4	50.7	50.7	50.7	8.3796
D9PV69	D9PV69	5	5	5	>tr|D9PV69|D9PV69_METTM Probable tRNA pseudouridine synthase B OS=Methanothermobacter marburgensis (strain DSM 2133 / 14651 / NBRC 100331 / OCM 82 / Marburg) GN=truB PE=3 SV=1	1	5	5	5	0	0	0	1	0	2	3	3	3	4	3	2	0	0	0	1	0	2	3	3	3	4	3	2	0	0	0	1	0	2	3	3	3	4	3	2	15.5	15.5	15.5	35.787
D9PV70	D9PV70	5	5	5	>tr|D9PV70|D9PV70_METTM 30S ribosomal protein S13 OS=Methanothermobacter marburgensis (strain DSM 2133 / 14651 / NBRC 100331 / OCM 82 / Marburg) GN=rps13p PE=3 SV=1	1	5	5	5	0	1	1	1	4	4	5	5	2	3	2	3	0	1	1	1	4	4	5	5	2	3	2	3	0	1	1	1	4	4	5	5	2	3	2	3	28.9	28.9	28.9	17.401
D9PV71	D9PV71	2	2	2	>tr|D9PV71|D9PV71_METTM 30S ribosomal protein S4 OS=Methanothermobacter marburgensis (strain DSM 2133 / 14651 / NBRC 100331 / OCM 82 / Marburg) GN=rps4 PE=3 SV=1	1	2	2	2	1	2	2	2	2	2	2	2	1	1	1	1	1	2	2	2	2	2	2	2	1	1	1	1	1	2	2	2	2	2	2	2	1	1	1	1	11.1	11.1	11.1	19.765
D9PV72	D9PV72	2	2	2	>tr|D9PV72|D9PV72_METTM 30S ribosomal protein S11 OS=Methanothermobacter marburgensis (strain DSM 2133 / 14651 / NBRC 100331 / OCM 82 / Marburg) GN=rps11p PE=3 SV=1	1	2	2	2	1	1	1	1	1	1	2	1	1	1	2	1	1	1	1	1	1	1	2	1	1	1	2	1	1	1	1	1	1	1	2	1	1	1	2	1	19.2	19.2	19.2	13.644
D9PV73	D9PV73	11	11	11	>tr|D9PV73|D9PV73_METTM DNA-directed RNA polymerase subunit D OS=Methanothermobacter marburgensis (strain DSM 2133 / 14651 / NBRC 100331 / OCM 82 / Marburg) GN=rpoD PE=3 SV=1	1	11	11	11	0	0	2	1	4	5	7	8	10	9	9	8	0	0	2	1	4	5	7	8	10	9	9	8	0	0	2	1	4	5	7	8	10	9	9	8	53.8	53.8	53.8	29.444
D9PV74	D9PV74	4	4	4	>tr|D9PV74|D9PV74_METTM 50S ribosomal protein L18e OS=Methanothermobacter marburgensis (strain DSM 2133 / 14651 / NBRC 100331 / OCM 82 / Marburg) GN=rpl18e PE=3 SV=1	1	4	4	4	3	1	2	2	2	2	4	3	3	3	4	3	3	1	2	2	2	2	4	3	3	3	4	3	3	1	2	2	2	2	4	3	3	3	4	3	37.2	37.2	37.2	13.416
D9PV75	D9PV75	8	8	8	>tr|D9PV75|D9PV75_METTM 50S ribosomal protein L13 OS=Methanothermobacter marburgensis (strain DSM 2133 / 14651 / NBRC 100331 / OCM 82 / Marburg) GN=rpl13p PE=3 SV=1	1	8	8	8	0	0	4	3	2	1	8	8	6	6	5	4	0	0	4	3	2	1	8	8	6	6	5	4	0	0	4	3	2	1	8	8	6	6	5	4	50	50	50	15.918
D9PV76	D9PV76	5	5	5	>tr|D9PV76|D9PV76_METTM 30S ribosomal protein S9 OS=Methanothermobacter marburgensis (strain DSM 2133 / 14651 / NBRC 100331 / OCM 82 / Marburg) GN=rps9 PE=3 SV=1	1	5	5	5	1	1	2	1	2	2	5	4	0	0	4	2	1	1	2	1	2	2	5	4	0	0	4	2	1	1	2	1	2	2	5	4	0	0	4	2	49.6	49.6	49.6	14.959
D9PV77	D9PV77	3	3	2	>tr|D9PV77|D9PV77_METTM DNA-directed RNA polymerase subunit N OS=Methanothermobacter marburgensis (strain DSM 2133 / 14651 / NBRC 100331 / OCM 82 / Marburg) GN=rpoN PE=4 SV=1	1	3	3	2	0	0	0	0	1	2	2	1	0	0	1	0	0	0	0	0	1	2	2	1	0	0	1	0	0	0	0	0	1	2	2	0	0	0	1	0	43.6	43.6	32.7	6.4064
D9PV78	D9PV78	2	2	2	>tr|D9PV78|D9PV78_METTM DNA-directed RNA polymerase subunit K OS=Methanothermobacter marburgensis (strain DSM 2133 / 14651 / NBRC 100331 / OCM 82 / Marburg) GN=rpoK PE=3 SV=1	1	2	2	2	0	0	1	1	0	1	1	2	2	2	2	2	0	0	1	1	0	1	1	2	2	2	2	2	0	0	1	1	0	1	1	2	2	2	2	2	39	39	39	6.7759
D9PV79;D9PX01	D9PV79	14;1	14;1	14;1	>tr|D9PV79|D9PV79_METTM Enolase OS=Methanothermobacter marburgensis (strain DSM 2133 / 14651 / NBRC 100331 / OCM 82 / Marburg) GN=eno PE=3 SV=1	2	14	14	14	6	4	4	3	9	8	10	8	8	10	8	10	6	4	4	3	9	8	10	8	8	10	8	10	6	4	4	3	9	8	10	8	8	10	8	10	42.5	42.5	42.5	45.193
D9PV80	D9PV80	10	10	10	>tr|D9PV80|D9PV80_METTM 30S ribosomal protein S2 OS=Methanothermobacter marburgensis (strain DSM 2133 / 14651 / NBRC 100331 / OCM 82 / Marburg) GN=rps2 PE=3 SV=1	1	10	10	10	1	0	1	1	5	7	8	7	10	9	8	8	1	0	1	1	5	7	8	7	10	9	8	8	1	0	1	1	5	7	8	7	10	9	8	8	65.2	65.2	65.2	22.123
D9PV81	D9PV81	2	2	2	>tr|D9PV81|D9PV81_METTM MEMO1 family protein MTBMA_c05340 OS=Methanothermobacter marburgensis (strain DSM 2133 / 14651 / NBRC 100331 / OCM 82 / Marburg) GN=MTBMA_c05340 PE=3 SV=1	1	2	2	2	0	0	0	0	0	0	0	1	1	1	1	1	0	0	0	0	0	0	0	1	1	1	1	1	0	0	0	0	0	0	0	1	1	1	1	1	12.5	12.5	12.5	30.186
D9PV83	D9PV83	2	2	2	>tr|D9PV83|D9PV83_METTM Isopentenyl phosphate kinase OS=Methanothermobacter marburgensis (strain DSM 2133 / 14651 / NBRC 100331 / OCM 82 / Marburg) GN=MTBMA_c05360 PE=3 SV=1	1	2	2	2	0	0	0	0	0	0	2	2	1	2	2	2	0	0	0	0	0	0	2	2	1	2	2	2	0	0	0	0	0	0	2	2	1	2	2	2	6.8	6.8	6.8	28.77
D9PV84	D9PV84	2	2	2	>tr|D9PV84|D9PV84_METTM Isopentenyl-diphosphate delta-isomerase OS=Methanothermobacter marburgensis (strain DSM 2133 / 14651 / NBRC 100331 / OCM 82 / Marburg) GN=fni PE=3 SV=1	1	2	2	2	1	0	0	0	0	0	2	2	2	2	1	2	1	0	0	0	0	0	2	2	2	2	1	2	1	0	0	0	0	0	2	2	2	2	1	2	6.6	6.6	6.6	37.176
D9PV85	D9PV85	6	6	6	>tr|D9PV85|D9PV85_METTM Predicted hydrolase OS=Methanothermobacter marburgensis (strain DSM 2133 / 14651 / NBRC 100331 / OCM 82 / Marburg) GN=MTBMA_c05380 PE=4 SV=1	1	6	6	6	0	0	1	0	5	4	3	3	3	2	4	5	0	0	1	0	5	4	3	3	3	2	4	5	0	0	1	0	5	4	3	3	3	2	4	5	14.4	14.4	14.4	50.024
D9PV90	D9PV90	21	21	21	>tr|D9PV90|D9PV90_METTM LL-diaminopimelate aminotransferase OS=Methanothermobacter marburgensis (strain DSM 2133 / 14651 / NBRC 100331 / OCM 82 / Marburg) GN=dapL PE=3 SV=1	1	21	21	21	10	10	6	6	8	8	14	15	13	15	16	16	10	10	6	6	8	8	14	15	13	15	16	16	10	10	6	6	8	8	14	15	13	15	16	16	54.4	54.4	54.4	45.989
D9PV96	D9PV96	23	23	23	>tr|D9PV96|D9PV96_METTM Uncharacterized protein OS=Methanothermobacter marburgensis (strain DSM 2133 / 14651 / NBRC 100331 / OCM 82 / Marburg) GN=MTBMA_c05490 PE=4 SV=1	1	23	23	23	3	3	6	6	7	6	11	13	19	20	17	18	3	3	6	6	7	6	11	13	19	20	17	18	3	3	6	6	7	6	11	13	19	20	17	18	60.1	60.1	60.1	55.661
D9PV97	D9PV97	4	4	4	>tr|D9PV97|D9PV97_METTM Uncharacterized protein OS=Methanothermobacter marburgensis (strain DSM 2133 / 14651 / NBRC 100331 / OCM 82 / Marburg) GN=MTBMA_c05500 PE=4 SV=1	1	4	4	4	0	1	2	0	1	1	3	3	4	3	4	3	0	1	2	0	1	1	3	3	4	3	4	3	0	1	2	0	1	1	3	3	4	3	4	3	62.3	62.3	62.3	7.6799
D9PVA1	D9PVA1	14	14	14	>tr|D9PVA1|D9PVA1_METTM Archaeal glutamate synthase [NADPH] OS=Methanothermobacter marburgensis (strain DSM 2133 / 14651 / NBRC 100331 / OCM 82 / Marburg) GN=MTBMA_c05540 PE=3 SV=1	1	14	14	14	0	0	1	0	6	8	8	8	9	7	10	11	0	0	1	0	6	8	8	8	9	7	10	11	0	0	1	0	6	8	8	8	9	7	10	11	31.5	31.5	31.5	65.74
D9PVA2	D9PVA2	7	7	7	>tr|D9PVA2|D9PVA2_METTM Predicted glutamate synthase subunit OS=Methanothermobacter marburgensis (strain DSM 2133 / 14651 / NBRC 100331 / OCM 82 / Marburg) GN=MTBMA_c05550 PE=4 SV=1	1	7	7	7	1	3	1	2	3	2	6	6	5	5	5	6	1	3	1	2	3	2	6	6	5	5	5	6	1	3	1	2	3	2	6	6	5	5	5	6	33.3	33.3	33.3	23.968
D9PVB0	D9PVB0	1	1	1	>tr|D9PVB0|D9PVB0_METTM Uncharacterized protein OS=Methanothermobacter marburgensis (strain DSM 2133 / 14651 / NBRC 100331 / OCM 82 / Marburg) GN=MTBMA_c05630 PE=4 SV=1	1	1	1	1	0	0	0	0	0	0	1	1	1	1	0	1	0	0	0	0	0	0	1	1	1	1	0	1	0	0	0	0	0	0	1	1	1	1	0	1	18.4	18.4	18.4	5.6025
D9PVB3	D9PVB3	3	3	3	>tr|D9PVB3|D9PVB3_METTM Uncharacterized protein OS=Methanothermobacter marburgensis (strain DSM 2133 / 14651 / NBRC 100331 / OCM 82 / Marburg) GN=MTBMA_c05660 PE=4 SV=1	1	3	3	3	0	0	1	0	1	2	2	2	2	1	0	0	0	0	1	0	1	2	2	2	2	1	0	0	0	0	1	0	1	2	2	2	2	1	0	0	13.3	13.3	13.3	37.871
D9PVB5	D9PVB5	16	16	16	>tr|D9PVB5|D9PVB5_METTM Predicted ATP phosphoribosyltransferase OS=Methanothermobacter marburgensis (strain DSM 2133 / 14651 / NBRC 100331 / OCM 82 / Marburg) GN=hisG2 PE=4 SV=1	1	16	16	16	2	1	1	1	2	6	12	10	15	13	14	11	2	1	1	1	2	6	12	10	15	13	14	11	2	1	1	1	2	6	12	10	15	13	14	11	52.7	52.7	52.7	37.087
D9PVB7	D9PVB7	3	3	3	>tr|D9PVB7|D9PVB7_METTM Uncharacterized protein OS=Methanothermobacter marburgensis (strain DSM 2133 / 14651 / NBRC 100331 / OCM 82 / Marburg) GN=MTBMA_c05700 PE=4 SV=1	1	3	3	3	1	1	0	0	3	3	2	2	2	2	1	2	1	1	0	0	3	3	2	2	2	2	1	2	1	1	0	0	3	3	2	2	2	2	1	2	35.1	35.1	35.1	8.2434
D9PVC3	D9PVC3	5	5	5	>tr|D9PVC3|D9PVC3_METTM Predicted transcriptional regulator OS=Methanothermobacter marburgensis (strain DSM 2133 / 14651 / NBRC 100331 / OCM 82 / Marburg) GN=MTBMA_c05760 PE=4 SV=1	1	5	5	5	2	0	3	1	2	4	1	2	1	1	2	1	2	0	3	1	2	4	1	2	1	1	2	1	2	0	3	1	2	4	1	2	1	1	2	1	14.3	14.3	14.3	31.633
D9PVC4	D9PVC4	5	5	5	>tr|D9PVC4|D9PVC4_METTM Probable deoxyhypusine synthase OS=Methanothermobacter marburgensis (strain DSM 2133 / 14651 / NBRC 100331 / OCM 82 / Marburg) GN=dys PE=3 SV=1	1	5	5	5	0	1	0	0	1	1	2	3	1	3	1	3	0	1	0	0	1	1	2	3	1	3	1	3	0	1	0	0	1	1	2	3	1	3	1	3	17.2	17.2	17.2	34.247
D9PVC6	D9PVC6	5	5	5	>tr|D9PVC6|D9PVC6_METTM Orotidine 5-phosphate decarboxylase OS=Methanothermobacter marburgensis (strain DSM 2133 / 14651 / NBRC 100331 / OCM 82 / Marburg) GN=pyrF PE=3 SV=1	1	5	5	5	0	1	0	0	0	0	3	2	4	4	3	3	0	1	0	0	0	0	3	2	4	4	3	3	0	1	0	0	0	0	3	2	4	4	3	3	25.3	25.3	25.3	23.373
D9PVD2	D9PVD2	3	3	3	>tr|D9PVD2|D9PVD2_METTM Predicted iron-sulfur flavoprotein OS=Methanothermobacter marburgensis (strain DSM 2133 / 14651 / NBRC 100331 / OCM 82 / Marburg) GN=MTBMA_c05850 PE=4 SV=1	1	3	3	3	0	0	2	2	2	2	1	1	1	2	2	3	0	0	2	2	2	2	1	1	1	2	2	3	0	0	2	2	2	2	1	1	1	2	2	3	16.5	16.5	16.5	20.179
D9PVD8	D9PVD8	8	8	8	>tr|D9PVD8|D9PVD8_METTM UPF0264 protein MTBMA_c05910 OS=Methanothermobacter marburgensis (strain DSM 2133 / 14651 / NBRC 100331 / OCM 82 / Marburg) GN=MTBMA_c05910 PE=3 SV=1	1	8	8	8	1	2	2	2	2	2	5	7	6	6	6	6	1	2	2	2	2	2	5	7	6	6	6	6	1	2	2	2	2	2	5	7	6	6	6	6	36.4	36.4	36.4	25.193
D9PVD9	D9PVD9	16	16	16	>tr|D9PVD9|D9PVD9_METTM Inosine-5-monophosphate dehydrogenase OS=Methanothermobacter marburgensis (strain DSM 2133 / 14651 / NBRC 100331 / OCM 82 / Marburg) GN=guaB PE=3 SV=1	1	16	16	16	2	0	1	1	5	5	7	9	14	13	12	12	2	0	1	1	5	5	7	9	14	13	12	12	2	0	1	1	5	5	7	9	14	13	12	12	44.2	44.2	44.2	53.164
D9PVE5	D9PVE5	3	3	3	>tr|D9PVE5|D9PVE5_METTM Predicted phosphohydrolase OS=Methanothermobacter marburgensis (strain DSM 2133 / 14651 / NBRC 100331 / OCM 82 / Marburg) GN=MTBMA_c05980 PE=4 SV=1	1	3	3	3	0	0	0	0	1	1	3	0	2	2	2	1	0	0	0	0	1	1	3	0	2	2	2	1	0	0	0	0	1	1	3	0	2	2	2	1	7.9	7.9	7.9	46.948
D9PVE6	D9PVE6	3	3	3	>tr|D9PVE6|D9PVE6_METTM Predicted molybdenum cofactor biosynthesis protein MoaE OS=Methanothermobacter marburgensis (strain DSM 2133 / 14651 / NBRC 100331 / OCM 82 / Marburg) GN=moaE PE=4 SV=1	1	3	3	3	0	0	2	0	0	0	0	1	1	0	2	2	0	0	2	0	0	0	0	1	1	0	2	2	0	0	2	0	0	0	0	1	1	0	2	2	21.7	21.7	21.7	16.359
D9PVE7	D9PVE7	7	7	7	>tr|D9PVE7|D9PVE7_METTM Nicotinamide-nucleotide adenylyltransferase OS=Methanothermobacter marburgensis (strain DSM 2133 / 14651 / NBRC 100331 / OCM 82 / Marburg) GN=nadD PE=3 SV=1	1	7	7	7	0	0	1	0	4	4	3	4	5	6	2	6	0	0	1	0	4	4	3	4	5	6	2	6	0	0	1	0	4	4	3	4	5	6	2	6	52.6	52.6	52.6	19.92
D9PVE8	D9PVE8	19	19	19	>tr|D9PVE8|D9PVE8_METTM Methyl-coenzyme M reductase component A2-like protein OS=Methanothermobacter marburgensis (strain DSM 2133 / 14651 / NBRC 100331 / OCM 82 / Marburg) GN=MTBMA_c06010 PE=3 SV=1	1	19	19	19	0	1	4	3	4	5	14	12	17	15	16	14	0	1	4	3	4	5	14	12	17	15	16	14	0	1	4	3	4	5	14	12	17	15	16	14	39.6	39.6	39.6	64.14
D9PVE9	D9PVE9	3	3	3	>tr|D9PVE9|D9PVE9_METTM Uncharacterized protein OS=Methanothermobacter marburgensis (strain DSM 2133 / 14651 / NBRC 100331 / OCM 82 / Marburg) GN=MTBMA_c06020 PE=4 SV=1	1	3	3	3	0	0	0	0	0	1	1	0	3	3	3	1	0	0	0	0	0	1	1	0	3	3	3	1	0	0	0	0	0	1	1	0	3	3	3	1	20.2	20.2	20.2	19.94
D9PVF0	D9PVF0	7	7	7	>tr|D9PVF0|D9PVF0_METTM Predicted universal stress protein OS=Methanothermobacter marburgensis (strain DSM 2133 / 14651 / NBRC 100331 / OCM 82 / Marburg) GN=MTBMA_c06030 PE=4 SV=1	1	7	7	7	1	2	3	1	2	2	4	4	6	7	5	5	1	2	3	1	2	2	4	4	6	7	5	5	1	2	3	1	2	2	4	4	6	7	5	5	66.4	66.4	66.4	14.118
D9PVF3	D9PVF3	2	2	2	>tr|D9PVF3|D9PVF3_METTM Rubredoxin OS=Methanothermobacter marburgensis (strain DSM 2133 / 14651 / NBRC 100331 / OCM 82 / Marburg) GN=MTBMA_c06060 PE=3 SV=1	1	2	2	2	1	1	1	1	0	2	2	2	2	2	2	1	1	1	1	1	0	2	2	2	2	2	2	1	1	1	1	1	0	2	2	2	2	2	2	1	50.9	50.9	50.9	6.1681
D9PVF5	D9PVF5	12	12	12	>tr|D9PVF5|D9PVF5_METTM F420H2 oxidase OS=Methanothermobacter marburgensis (strain DSM 2133 / 14651 / NBRC 100331 / OCM 82 / Marburg) GN=fprA1 PE=4 SV=1	1	12	12	12	0	1	1	3	5	3	8	9	12	12	8	9	0	1	1	3	5	3	8	9	12	12	8	9	0	1	1	3	5	3	8	9	12	12	8	9	46.8	46.8	46.8	43.495
D9PVF6	D9PVF6	11	11	11	>tr|D9PVF6|D9PVF6_METTM Ferritin OS=Methanothermobacter marburgensis (strain DSM 2133 / 14651 / NBRC 100331 / OCM 82 / Marburg) GN=ftnA PE=4 SV=1	1	11	11	11	2	3	4	5	4	2	6	8	9	11	8	9	2	3	4	5	4	2	6	8	9	11	8	9	2	3	4	5	4	2	6	8	9	11	8	9	70.3	70.3	70.3	19.607
D9PVF9	D9PVF9	14	12	12	>tr|D9PVF9|D9PVF9_METTM Coenzyme F390 synthetase OS=Methanothermobacter marburgensis (strain DSM 2133 / 14651 / NBRC 100331 / OCM 82 / Marburg) GN=MTBMA_c06120 PE=4 SV=1	1	14	12	12	1	0	0	0	6	7	9	12	13	12	12	12	1	0	0	0	5	6	8	10	11	10	10	10	1	0	0	0	5	6	8	10	11	10	10	10	37.6	33.4	33.4	48.934
D9PVG0	D9PVG0	7	7	6	>tr|D9PVG0|D9PVG0_METTM Uncharacterized protein OS=Methanothermobacter marburgensis (strain DSM 2133 / 14651 / NBRC 100331 / OCM 82 / Marburg) GN=MTBMA_c06130 PE=4 SV=1	1	7	7	6	0	0	1	0	2	4	7	5	5	6	6	4	0	0	1	0	2	4	7	5	5	6	6	4	0	0	1	0	1	3	6	4	4	5	5	3	66.4	66.4	56.6	15.937
D9PVG4	D9PVG4	1	1	1	>tr|D9PVG4|D9PVG4_METTM Uroporphyrinogen-III synthase OS=Methanothermobacter marburgensis (strain DSM 2133 / 14651 / NBRC 100331 / OCM 82 / Marburg) GN=hemD PE=4 SV=1	1	1	1	1	0	0	0	0	0	0	0	0	1	1	0	0	0	0	0	0	0	0	0	0	1	1	0	0	0	0	0	0	0	0	0	0	1	1	0	0	3.8	3.8	3.8	28.908
D9PVG5	D9PVG5	5	5	5	>tr|D9PVG5|D9PVG5_METTM Uroporphyrin-III C-methyltransferase OS=Methanothermobacter marburgensis (strain DSM 2133 / 14651 / NBRC 100331 / OCM 82 / Marburg) GN=cysG1 PE=3 SV=1	1	5	5	5	0	0	0	0	1	1	3	3	4	3	4	3	0	0	0	0	1	1	3	3	4	3	4	3	0	0	0	0	1	1	3	3	4	3	4	3	28.2	28.2	28.2	25.962
D9PVG6	D9PVG6	6	6	6	>tr|D9PVG6|D9PVG6_METTM Phosphoribosylformylglycinamidine synthase subunit PurQ OS=Methanothermobacter marburgensis (strain DSM 2133 / 14651 / NBRC 100331 / OCM 82 / Marburg) GN=purQ PE=3 SV=1	1	6	6	6	0	0	0	0	1	1	3	5	5	5	3	5	0	0	0	0	1	1	3	5	5	5	3	5	0	0	0	0	1	1	3	5	5	5	3	5	49.5	49.5	49.5	24.074
D9PVG7	D9PVG7	3	3	3	>tr|D9PVG7|D9PVG7_METTM Predicted phosphoribosylformylglycinamidine synthase OS=Methanothermobacter marburgensis (strain DSM 2133 / 14651 / NBRC 100331 / OCM 82 / Marburg) GN=purL2 PE=4 SV=1	1	3	3	3	0	0	0	1	1	1	3	3	3	3	2	2	0	0	0	1	1	1	3	3	3	3	2	2	0	0	0	1	1	1	3	3	3	3	2	2	31	31	31	9.7992
D9PVG8	D9PVG8	15	15	15	>tr|D9PVG8|D9PVG8_METTM Phosphoribosylaminoimidazole-succinocarboxamide synthase OS=Methanothermobacter marburgensis (strain DSM 2133 / 14651 / NBRC 100331 / OCM 82 / Marburg) GN=purC PE=3 SV=1	1	15	15	15	1	0	2	2	4	5	12	13	13	13	15	13	1	0	2	2	4	5	12	13	13	13	15	13	1	0	2	2	4	5	12	13	13	13	15	13	68.1	68.1	68.1	28.395
D9PVG9	D9PVG9	17	17	17	>tr|D9PVG9|D9PVG9_METTM Glutamine--fructose-6-phosphate aminotransferase [isomerizing] OS=Methanothermobacter marburgensis (strain DSM 2133 / 14651 / NBRC 100331 / OCM 82 / Marburg) GN=glmS PE=3 SV=1	1	17	17	17	1	0	0	2	7	6	11	13	14	14	11	13	1	0	0	2	7	6	11	13	14	14	11	13	1	0	0	2	7	6	11	13	14	14	11	13	40.5	40.5	40.5	64.144
D9PVH1	D9PVH1	4	4	4	>tr|D9PVH1|D9PVH1_METTM Predicted glycosyltransferase OS=Methanothermobacter marburgensis (strain DSM 2133 / 14651 / NBRC 100331 / OCM 82 / Marburg) GN=MTBMA_c06240 PE=4 SV=1	1	4	4	4	0	0	0	0	0	0	2	2	3	4	0	2	0	0	0	0	0	0	2	2	3	4	0	2	0	0	0	0	0	0	2	2	3	4	0	2	10.3	10.3	10.3	43.645
D9PVH6	D9PVH6	4	4	4	>tr|D9PVH6|D9PVH6_METTM tRNA-guanine(15) transglycosylase OS=Methanothermobacter marburgensis (strain DSM 2133 / 14651 / NBRC 100331 / OCM 82 / Marburg) GN=tgtA PE=3 SV=1	1	4	4	4	0	0	0	0	1	2	1	2	2	3	2	2	0	0	0	0	1	2	1	2	2	3	2	2	0	0	0	0	1	2	1	2	2	3	2	2	6	6	6	72.55
D9PVH8	D9PVH8	1	1	1	>tr|D9PVH8|D9PVH8_METTM Predicted phosphohydrolase OS=Methanothermobacter marburgensis (strain DSM 2133 / 14651 / NBRC 100331 / OCM 82 / Marburg) GN=MTBMA_c06310 PE=4 SV=1	1	1	1	1	0	0	0	0	0	0	0	1	1	1	0	1	0	0	0	0	0	0	0	1	1	1	0	1	0	0	0	0	0	0	0	1	1	1	0	1	3.7	3.7	3.7	27.797
D9PVI0	D9PVI0	1	1	1	>tr|D9PVI0|D9PVI0_METTM Uncharacterized protein OS=Methanothermobacter marburgensis (strain DSM 2133 / 14651 / NBRC 100331 / OCM 82 / Marburg) GN=MTBMA_c06330 PE=4 SV=1	1	1	1	1	0	0	0	0	1	1	1	1	1	1	1	1	0	0	0	0	1	1	1	1	1	1	1	1	0	0	0	0	1	1	1	1	1	1	1	1	2.2	2.2	2.2	44.98
D9PVI2	D9PVI2	2	2	2	>tr|D9PVI2|D9PVI2_METTM Arginine biosynthesis bifunctional protein ArgJ OS=Methanothermobacter marburgensis (strain DSM 2133 / 14651 / NBRC 100331 / OCM 82 / Marburg) GN=argJ PE=3 SV=1	1	2	2	2	0	0	0	0	0	0	1	0	0	0	1	2	0	0	0	0	0	0	1	0	0	0	1	2	0	0	0	0	0	0	1	0	0	0	1	2	4.3	4.3	4.3	42.277
D9PVI3	D9PVI3	6	6	6	>tr|D9PVI3|D9PVI3_METTM Acetylglutamate kinase OS=Methanothermobacter marburgensis (strain DSM 2133 / 14651 / NBRC 100331 / OCM 82 / Marburg) GN=argB PE=3 SV=1	1	6	6	6	0	0	0	0	3	2	6	4	3	3	5	4	0	0	0	0	3	2	6	4	3	3	5	4	0	0	0	0	3	2	6	4	3	3	5	4	26.6	26.6	26.6	31.616
D9PVI6	D9PVI6	9	9	9	>tr|D9PVI6|D9PVI6_METTM Uncharacterized protein OS=Methanothermobacter marburgensis (strain DSM 2133 / 14651 / NBRC 100331 / OCM 82 / Marburg) GN=MTBMA_c06390 PE=4 SV=1	1	9	9	9	2	3	3	3	2	0	4	7	7	8	7	7	2	3	3	3	2	0	4	7	7	8	7	7	2	3	3	3	2	0	4	7	7	8	7	7	45.7	45.7	45.7	20.983
D9PVI7	D9PVI7	9	9	9	>tr|D9PVI7|D9PVI7_METTM Malate dehydrogenase OS=Methanothermobacter marburgensis (strain DSM 2133 / 14651 / NBRC 100331 / OCM 82 / Marburg) GN=mdh PE=3 SV=1	1	9	9	9	0	0	4	2	2	1	5	4	7	6	7	9	0	0	4	2	2	1	5	4	7	6	7	9	0	0	4	2	2	1	5	4	7	6	7	9	33.5	33.5	33.5	35.86
D9PVI9	D9PVI9	3	3	3	>tr|D9PVI9|D9PVI9_METTM Predicted glutamate synthase, subunit 1 OS=Methanothermobacter marburgensis (strain DSM 2133 / 14651 / NBRC 100331 / OCM 82 / Marburg) GN=MTBMA_c06420 PE=4 SV=1	1	3	3	3	0	0	1	0	1	1	2	2	2	2	1	3	0	0	1	0	1	1	2	2	2	2	1	3	0	0	1	0	1	1	2	2	2	2	1	3	9.5	9.5	9.5	34.289
D9PVJ1	D9PVJ1	5	5	5	>tr|D9PVJ1|D9PVJ1_METTM F420-dependent glutamate synthase OS=Methanothermobacter marburgensis (strain DSM 2133 / 14651 / NBRC 100331 / OCM 82 / Marburg) GN=MTBMA_c06440 PE=4 SV=1	1	5	5	5	0	0	0	0	0	1	2	3	3	2	3	2	0	0	0	0	0	1	2	3	3	2	3	2	0	0	0	0	0	1	2	3	3	2	3	2	13.1	13.1	13.1	38.459
D9PVJ2	D9PVJ2	4	4	4	>tr|D9PVJ2|D9PVJ2_METTM Archaeal glutamate synthase [NADPH] OS=Methanothermobacter marburgensis (strain DSM 2133 / 14651 / NBRC 100331 / OCM 82 / Marburg) GN=MTBMA_c06450 PE=3 SV=1	1	4	4	4	1	0	0	0	4	3	3	2	3	3	4	1	1	0	0	0	4	3	3	2	3	3	4	1	1	0	0	0	4	3	3	2	3	3	4	1	7.8	7.8	7.8	54.055
D9PVK2	D9PVK2	12	12	12	>tr|D9PVK2|D9PVK2_METTM Hydrogenase maturation factor HypE OS=Methanothermobacter marburgensis (strain DSM 2133 / 14651 / NBRC 100331 / OCM 82 / Marburg) GN=hypE PE=4 SV=1	1	12	12	12	3	3	2	2	3	5	9	8	8	11	11	12	3	3	2	2	3	5	9	8	8	11	11	12	3	3	2	2	3	5	9	8	8	11	11	12	52.1	52.1	52.1	35.425
D9PVK3	D9PVK3	5	5	5	>tr|D9PVK3|D9PVK3_METTM 30S ribosomal protein S8e OS=Methanothermobacter marburgensis (strain DSM 2133 / 14651 / NBRC 100331 / OCM 82 / Marburg) GN=rps8e PE=3 SV=1	1	5	5	5	1	2	3	2	2	3	4	4	1	3	3	4	1	2	3	2	2	3	4	4	1	3	3	4	1	2	3	2	2	3	4	4	1	3	3	4	33.1	33.1	33.1	14.032
D9PVK6	D9PVK6	11	8	8	>tr|D9PVK6|D9PVK6_METTM Predicted ATPase OS=Methanothermobacter marburgensis (strain DSM 2133 / 14651 / NBRC 100331 / OCM 82 / Marburg) GN=MTBMA_c06590 PE=4 SV=1	1	11	8	8	0	0	0	1	5	5	4	3	8	8	6	10	0	0	0	0	3	2	3	2	5	5	5	7	0	0	0	0	3	2	3	2	5	5	5	7	23.7	18.3	18.3	58.975
D9PVK8	D9PVK8	6	6	6	>tr|D9PVK8|D9PVK8_METTM Predicted DNA lyase OS=Methanothermobacter marburgensis (strain DSM 2133 / 14651 / NBRC 100331 / OCM 82 / Marburg) GN=MTBMA_c06610 PE=4 SV=1	1	6	6	6	1	0	0	0	1	1	1	3	2	1	2	4	1	0	0	0	1	1	1	3	2	1	2	4	1	0	0	0	1	1	1	3	2	1	2	4	22.6	22.6	22.6	30.433
D9PVK9	D9PVK9	5	5	5	>tr|D9PVK9|D9PVK9_METTM Predicted ferrous iron transport protein B OS=Methanothermobacter marburgensis (strain DSM 2133 / 14651 / NBRC 100331 / OCM 82 / Marburg) GN=feoB1 PE=4 SV=1	1	5	5	5	0	1	1	0	1	1	3	4	4	5	3	5	0	1	1	0	1	1	3	4	4	5	3	5	0	1	1	0	1	1	3	4	4	5	3	5	11.3	11.3	11.3	69.896
D9PVL4	D9PVL4	33	27	27	>tr|D9PVL4|D9PVL4_METTM Thermosome, subunit alpha (Chaperonin subunit) OS=Methanothermobacter marburgensis (strain DSM 2133 / 14651 / NBRC 100331 / OCM 82 / Marburg) GN=thsA PE=3 SV=1	1	33	27	27	7	6	14	11	17	20	28	25	28	29	26	28	6	5	12	10	12	15	22	19	22	23	21	22	6	5	12	10	12	15	22	19	22	23	21	22	76.4	58.3	58.3	58.952
D9PVL5	D9PVL5	4	4	4	>tr|D9PVL5|D9PVL5_METTM Uncharacterized protein OS=Methanothermobacter marburgensis (strain DSM 2133 / 14651 / NBRC 100331 / OCM 82 / Marburg) GN=MTBMA_c06680 PE=4 SV=1	1	4	4	4	0	0	1	1	2	1	2	3	4	4	4	3	0	0	1	1	2	1	2	3	4	4	4	3	0	0	1	1	2	1	2	3	4	4	4	3	38	38	38	15.86
D9PVL9	D9PVL9	21	21	21	>tr|D9PVL9|D9PVL9_METTM Cyclic 2,3-diphosphoglycerate synthetase OS=Methanothermobacter marburgensis (strain DSM 2133 / 14651 / NBRC 100331 / OCM 82 / Marburg) GN=cpgS PE=3 SV=1	1	21	21	21	4	3	5	3	8	8	14	17	17	19	16	14	4	3	5	3	8	8	14	17	17	19	16	14	4	3	5	3	8	8	14	17	17	19	16	14	58.9	58.9	58.9	51.378
D9PVM1	D9PVM1	9	9	9	>tr|D9PVM1|D9PVM1_METTM Histidinol dehydrogenase OS=Methanothermobacter marburgensis (strain DSM 2133 / 14651 / NBRC 100331 / OCM 82 / Marburg) GN=hisD PE=3 SV=1	1	9	9	9	0	1	1	0	4	5	5	8	7	8	9	9	0	1	1	0	4	5	5	8	7	8	9	9	0	1	1	0	4	5	5	8	7	8	9	9	26.2	26.2	26.2	45.722
D9PVM2	D9PVM2	14	14	14	>tr|D9PVM2|D9PVM2_METTM Aspartate--tRNA(Asp/Asn) ligase OS=Methanothermobacter marburgensis (strain DSM 2133 / 14651 / NBRC 100331 / OCM 82 / Marburg) GN=aspS PE=3 SV=1	1	14	14	14	1	1	3	2	6	6	13	10	10	13	10	11	1	1	3	2	6	6	13	10	10	13	10	11	1	1	3	2	6	6	13	10	10	13	10	11	34.1	34.1	34.1	49.958
D9PVM3	D9PVM3	1	1	1	>tr|D9PVM3|D9PVM3_METTM Precorrin-8X methylmutase OS=Methanothermobacter marburgensis (strain DSM 2133 / 14651 / NBRC 100331 / OCM 82 / Marburg) GN=cbiC PE=4 SV=1	1	1	1	1	0	0	0	0	0	0	0	0	1	1	1	1	0	0	0	0	0	0	0	0	1	1	1	1	0	0	0	0	0	0	0	0	1	1	1	1	6.8	6.8	6.8	21.799
D9PVM4	D9PVM4	8	8	8	>tr|D9PVM4|D9PVM4_METTM Glutamate-1-semialdehyde 2,1-aminomutase OS=Methanothermobacter marburgensis (strain DSM 2133 / 14651 / NBRC 100331 / OCM 82 / Marburg) GN=hemL PE=3 SV=1	1	8	8	8	0	0	3	1	1	1	4	5	7	6	6	5	0	0	3	1	1	1	4	5	7	6	6	5	0	0	3	1	1	1	4	5	7	6	6	5	22.5	22.5	22.5	46.631
D9PVM6	D9PVM6	1	1	1	>tr|D9PVM6|D9PVM6_METTM Uncharacterized protein OS=Methanothermobacter marburgensis (strain DSM 2133 / 14651 / NBRC 100331 / OCM 82 / Marburg) GN=MTBMA_c06790 PE=4 SV=1	1	1	1	1	1	1	0	0	1	0	1	1	1	1	1	1	1	1	0	0	1	0	1	1	1	1	1	1	1	1	0	0	1	0	1	1	1	1	1	1	5.5	5.5	5.5	25.756
D9PVM7	D9PVM7	1	1	1	>tr|D9PVM7|D9PVM7_METTM Predicted methyltransferase, subunit X OS=Methanothermobacter marburgensis (strain DSM 2133 / 14651 / NBRC 100331 / OCM 82 / Marburg) GN=mtxX PE=4 SV=1	1	1	1	1	0	0	0	0	0	0	0	0	1	1	0	1	0	0	0	0	0	0	0	0	1	1	0	1	0	0	0	0	0	0	0	0	1	1	0	1	4.8	4.8	4.8	25.186
D9PVM8	D9PVM8	3	3	3	>tr|D9PVM8|D9PVM8_METTM Tritrans,polycis-undecaprenyl-diphosphate synthase (geranylgeranyl-diphosphate specific OS=Methanothermobacter marburgensis (strain DSM 2133 / 14651 / NBRC 100331 / OCM 82 / Marburg) GN=uppS PE=3 SV=1	1	3	3	3	0	0	0	0	2	2	1	3	2	3	2	2	0	0	0	0	2	2	1	3	2	3	2	2	0	0	0	0	2	2	1	3	2	3	2	2	12.5	12.5	12.5	29.77
D9PVM9	D9PVM9	1	1	1	>tr|D9PVM9|D9PVM9_METTM Predicted DNase OS=Methanothermobacter marburgensis (strain DSM 2133 / 14651 / NBRC 100331 / OCM 82 / Marburg) GN=MTBMA_c06820 PE=4 SV=1	1	1	1	1	0	1	0	1	0	0	0	0	0	1	0	1	0	1	0	1	0	0	0	0	0	1	0	1	0	1	0	1	0	0	0	0	0	1	0	1	4.7	4.7	4.7	21.592
D9PVN1	D9PVN1	3	3	3	>tr|D9PVN1|D9PVN1_METTM Predicted 2,5-diamino-6-hydroxy-4-(5-phosphoribosylamino)pyrimidine 1-reductase OS=Methanothermobacter marburgensis (strain DSM 2133 / 14651 / NBRC 100331 / OCM 82 / Marburg) GN=ribD PE=4 SV=1	1	3	3	3	0	0	1	1	0	0	2	2	3	3	2	3	0	0	1	1	0	0	2	2	3	3	2	3	0	0	1	1	0	0	2	2	3	3	2	3	16.7	16.7	16.7	23.958
D9PVN5	D9PVN5	2	2	2	>tr|D9PVN5|D9PVN5_METTM Tungsten formylmethanofuran dehydrogenase, subunit C related protein OS=Methanothermobacter marburgensis (strain DSM 2133 / 14651 / NBRC 100331 / OCM 82 / Marburg) GN=MTBMA_c06880 PE=4 SV=1	1	2	2	2	0	0	0	0	0	0	0	0	1	2	0	2	0	0	0	0	0	0	0	0	1	2	0	2	0	0	0	0	0	0	0	0	1	2	0	2	5.5	5.5	5.5	33.259
D9PVN8	D9PVN8	14	14	14	>tr|D9PVN8|D9PVN8_METTM Replication factor C small subunit OS=Methanothermobacter marburgensis (strain DSM 2133 / 14651 / NBRC 100331 / OCM 82 / Marburg) GN=rfcS PE=3 SV=1	1	14	14	14	0	0	0	0	6	8	11	8	11	9	9	10	0	0	0	0	6	8	11	8	11	9	9	10	0	0	0	0	6	8	11	8	11	9	9	10	47.6	47.6	47.6	36.429
D9PVN9	D9PVN9	7	7	7	>tr|D9PVN9|D9PVN9_METTM Shikimate dehydrogenase OS=Methanothermobacter marburgensis (strain DSM 2133 / 14651 / NBRC 100331 / OCM 82 / Marburg) GN=aroE PE=3 SV=1	1	7	7	7	0	1	0	0	1	1	1	2	5	5	4	3	0	1	0	0	1	1	1	2	5	5	4	3	0	1	0	0	1	1	1	2	5	5	4	3	29.3	29.3	29.3	31.881
D9PVP0	D9PVP0	4	4	4	>tr|D9PVP0|D9PVP0_METTM UPF0278 protein MTBMA_c06930 OS=Methanothermobacter marburgensis (strain DSM 2133 / 14651 / NBRC 100331 / OCM 82 / Marburg) GN=MTBMA_c06930 PE=3 SV=1	1	4	4	4	0	0	0	1	1	1	3	1	2	3	3	3	0	0	0	1	1	1	3	1	2	3	3	3	0	0	0	1	1	1	3	1	2	3	3	3	17.7	17.7	17.7	25.358
D9PVP1	D9PVP1	16	16	16	>tr|D9PVP1|D9PVP1_METTM Histidine--tRNA ligase OS=Methanothermobacter marburgensis (strain DSM 2133 / 14651 / NBRC 100331 / OCM 82 / Marburg) GN=hisS PE=3 SV=1	1	16	16	16	1	0	1	1	2	1	9	9	14	13	12	11	1	0	1	1	2	1	9	9	14	13	12	11	1	0	1	1	2	1	9	9	14	13	12	11	44	44	44	48.303
D9PVP2	D9PVP2	1	1	1	>tr|D9PVP2|D9PVP2_METTM Phosphoribosyl-AMP cyclohydrolase OS=Methanothermobacter marburgensis (strain DSM 2133 / 14651 / NBRC 100331 / OCM 82 / Marburg) GN=hisI PE=3 SV=1	1	1	1	1	0	0	0	0	1	1	1	1	1	1	1	1	0	0	0	0	1	1	1	1	1	1	1	1	0	0	0	0	1	1	1	1	1	1	1	1	11.6	11.6	11.6	12.652
D9PVP3	D9PVP3	16	16	16	>tr|D9PVP3|D9PVP3_METTM Predicted ATPase OS=Methanothermobacter marburgensis (strain DSM 2133 / 14651 / NBRC 100331 / OCM 82 / Marburg) GN=MTBMA_c06960 PE=4 SV=1	1	16	16	16	2	1	2	0	9	10	8	6	5	6	9	10	2	1	2	0	9	10	8	6	5	6	9	10	2	1	2	0	9	10	8	6	5	6	9	10	34.8	34.8	34.8	68.918
D9PVP5	D9PVP5	8	8	8	>sp|D9PVP5|FNO_METTM F420-dependent NADP reductase OS=Methanothermobacter marburgensis (strain DSM 2133 / 14651 / NBRC 100331 / OCM 82 / Marburg) GN=fno PE=1 SV=1	1	8	8	8	1	0	0	0	1	3	5	6	3	4	7	7	1	0	0	0	1	3	5	6	3	4	7	7	1	0	0	0	1	3	5	6	3	4	7	7	46	46	46	23.448
D9PVP6	D9PVP6	6	6	6	>tr|D9PVP6|D9PVP6_METTM Predicted 3-hexulose-6-phosphate isomerase OS=Methanothermobacter marburgensis (strain DSM 2133 / 14651 / NBRC 100331 / OCM 82 / Marburg) GN=phi2 PE=4 SV=1	1	6	6	6	0	0	1	0	1	2	5	4	4	6	5	4	0	0	1	0	1	2	5	4	4	6	5	4	0	0	1	0	1	2	5	4	4	6	5	4	41.2	41.2	41.2	21.192
D9PVP8	D9PVP8	9	9	9	>tr|D9PVP8|D9PVP8_METTM Tryptophan--tRNA ligase OS=Methanothermobacter marburgensis (strain DSM 2133 / 14651 / NBRC 100331 / OCM 82 / Marburg) GN=trpS PE=3 SV=1	1	9	9	9	0	0	2	0	2	2	2	3	5	4	4	4	0	0	2	0	2	2	2	3	5	4	4	4	0	0	2	0	2	2	2	3	5	4	4	4	21.7	21.7	21.7	41.077
D9PVQ0	D9PVQ0	13	13	13	>tr|D9PVQ0|D9PVQ0_METTM Threonine synthase OS=Methanothermobacter marburgensis (strain DSM 2133 / 14651 / NBRC 100331 / OCM 82 / Marburg) GN=thrC PE=3 SV=1	1	13	13	13	0	0	1	2	5	5	6	7	9	9	11	9	0	0	1	2	5	5	6	7	9	9	11	9	0	0	1	2	5	5	6	7	9	9	11	9	50.2	50.2	50.2	43.233
D9PVQ1	D9PVQ1	4	4	4	>tr|D9PVQ1|D9PVQ1_METTM Archaeal histone OS=Methanothermobacter marburgensis (strain DSM 2133 / 14651 / NBRC 100331 / OCM 82 / Marburg) GN=MTBMA_c07040 PE=4 SV=1	1	4	4	4	4	4	3	2	3	4	4	3	3	4	3	3	4	4	3	2	3	4	4	3	3	4	3	3	4	4	3	2	3	4	4	3	3	4	3	3	43.3	43.3	43.3	7.1483
D9PVQ2	D9PVQ2	3	3	3	>tr|D9PVQ2|D9PVQ2_METTM 50S ribosomal protein L7Ae OS=Methanothermobacter marburgensis (strain DSM 2133 / 14651 / NBRC 100331 / OCM 82 / Marburg) GN=rpl7ae PE=3 SV=1	1	3	3	3	1	1	2	2	1	1	3	3	2	2	0	3	1	1	2	2	1	1	3	3	2	2	0	3	1	1	2	2	1	1	3	3	2	2	0	3	38.2	38.2	38.2	13.124
D9PVQ3	D9PVQ3	5	5	5	>tr|D9PVQ3|D9PVQ3_METTM 30S ribosomal protein S28e OS=Methanothermobacter marburgensis (strain DSM 2133 / 14651 / NBRC 100331 / OCM 82 / Marburg) GN=rps28e PE=3 SV=1	1	5	5	5	0	0	1	2	3	3	4	3	3	4	5	5	0	0	1	2	3	3	4	3	3	4	5	5	0	0	1	2	3	3	4	3	3	4	5	5	66.2	66.2	66.2	7.695
D9PVQ5	D9PVQ5	7	7	7	>tr|D9PVQ5|D9PVQ5_METTM Nucleoside diphosphate kinase OS=Methanothermobacter marburgensis (strain DSM 2133 / 14651 / NBRC 100331 / OCM 82 / Marburg) GN=ndk PE=3 SV=1	1	7	7	7	1	1	3	2	5	4	7	5	5	6	5	6	1	1	3	2	5	4	7	5	5	6	5	6	1	1	3	2	5	4	7	5	5	6	5	6	57	57	57	17.202
D9PVQ6	D9PVQ6	10	10	10	>tr|D9PVQ6|D9PVQ6_METTM Probable translation initiation factor IF-2 OS=Methanothermobacter marburgensis (strain DSM 2133 / 14651 / NBRC 100331 / OCM 82 / Marburg) GN=infB PE=3 SV=1	1	10	10	10	0	0	0	1	4	5	7	7	6	8	7	9	0	0	0	1	4	5	7	7	6	8	7	9	0	0	0	1	4	5	7	7	6	8	7	9	23.9	23.9	23.9	66.254
D9PVQ7	D9PVQ7	3	3	3	>tr|D9PVQ7|D9PVQ7_METTM 30S ribosomal protein S6e OS=Methanothermobacter marburgensis (strain DSM 2133 / 14651 / NBRC 100331 / OCM 82 / Marburg) GN=rps6e PE=3 SV=1	1	3	3	3	0	1	2	1	1	3	2	3	0	0	0	2	0	1	2	1	1	3	2	3	0	0	0	2	0	1	2	1	1	3	2	3	0	0	0	2	31.7	31.7	31.7	13.724
D9PVQ8	D9PVQ8	12	12	12	>tr|D9PVQ8|D9PVQ8_METTM Translation initiation factor 2 subunit gamma OS=Methanothermobacter marburgensis (strain DSM 2133 / 14651 / NBRC 100331 / OCM 82 / Marburg) GN=eif2g PE=3 SV=1	1	12	12	12	1	0	1	2	8	6	8	8	11	11	9	10	1	0	1	2	8	6	8	8	11	11	9	10	1	0	1	2	8	6	8	8	11	11	9	10	41.2	41.2	41.2	43.832
D9PVR0	D9PVR0	8	8	8	>tr|D9PVR0|D9PVR0_METTM Inorganic pyrophosphatase OS=Methanothermobacter marburgensis (strain DSM 2133 / 14651 / NBRC 100331 / OCM 82 / Marburg) GN=ppa PE=3 SV=1	1	8	8	8	2	4	2	2	2	2	7	6	7	7	6	6	2	4	2	2	2	2	7	6	7	7	6	6	2	4	2	2	2	2	7	6	7	7	6	6	66.5	66.5	66.5	20.157
D9PVR1	D9PVR1	4	4	4	>tr|D9PVR1|D9PVR1_METTM Predicted DNA-directed RNA polymerase subunit E OS=Methanothermobacter marburgensis (strain DSM 2133 / 14651 / NBRC 100331 / OCM 82 / Marburg) GN=rpoE1 PE=4 SV=1	1	4	4	4	0	1	0	0	0	0	0	1	1	1	3	2	0	1	0	0	0	0	0	1	1	1	3	2	0	1	0	0	0	0	0	1	1	1	3	2	34.2	34.2	34.2	20.729
D9PVR2	D9PVR2	2	2	2	>tr|D9PVR2|D9PVR2_METTM Transcription elongation factor Spt4 OS=Methanothermobacter marburgensis (strain DSM 2133 / 14651 / NBRC 100331 / OCM 82 / Marburg) GN=rpoE2 PE=3 SV=1	1	2	2	2	0	1	0	1	0	0	1	1	1	2	2	0	0	1	0	1	0	0	1	1	1	2	2	0	0	1	0	1	0	0	1	1	1	2	2	0	28.3	28.3	28.3	6.7768
D9PVR4	D9PVR4	8	8	8	>tr|D9PVR4|D9PVR4_METTM 30S ribosomal protein S24e OS=Methanothermobacter marburgensis (strain DSM 2133 / 14651 / NBRC 100331 / OCM 82 / Marburg) GN=rps24e PE=3 SV=1	1	8	8	8	2	2	5	3	5	5	7	7	5	6	6	7	2	2	5	3	5	5	7	7	5	6	6	7	2	2	5	3	5	5	7	7	5	6	6	7	67	67	67	11.612
D9PVR5	D9PVR5	2	2	2	>tr|D9PVR5|D9PVR5_METTM 30S ribosomal protein S27ae OS=Methanothermobacter marburgensis (strain DSM 2133 / 14651 / NBRC 100331 / OCM 82 / Marburg) GN=rps27ae PE=3 SV=1	1	2	2	2	0	0	1	0	1	1	1	0	1	1	1	0	0	0	1	0	1	1	1	0	1	1	1	0	0	0	1	0	1	1	1	0	1	1	1	0	25.5	25.5	25.5	6.0089
D9PVR6	D9PVR6	13	13	13	>tr|D9PVR6|D9PVR6_METTM Argininosuccinate lyase OS=Methanothermobacter marburgensis (strain DSM 2133 / 14651 / NBRC 100331 / OCM 82 / Marburg) GN=argH PE=3 SV=1	1	13	13	13	0	0	0	0	1	3	6	5	10	9	7	9	0	0	0	0	1	3	6	5	10	9	7	9	0	0	0	0	1	3	6	5	10	9	7	9	28.6	28.6	28.6	52.515
D9PVS3	D9PVS3	12	12	12	>tr|D9PVS3|D9PVS3_METTM Digeranylgeranylglycerophospholipid reductase OS=Methanothermobacter marburgensis (strain DSM 2133 / 14651 / NBRC 100331 / OCM 82 / Marburg) GN=MTBMA_c07260 PE=3 SV=1	1	12	12	12	2	2	1	3	5	5	9	9	11	11	8	10	2	2	1	3	5	5	9	9	11	11	8	10	2	2	1	3	5	5	9	9	11	11	8	10	40.1	40.1	40.1	41.971
D9PVS4	D9PVS4	2	2	2	>tr|D9PVS4|D9PVS4_METTM Ferredoxin OS=Methanothermobacter marburgensis (strain DSM 2133 / 14651 / NBRC 100331 / OCM 82 / Marburg) GN=MTBMA_c07270 PE=4 SV=1	1	2	2	2	0	1	0	0	2	2	1	2	1	2	2	1	0	1	0	0	2	2	1	2	1	2	2	1	0	1	0	0	2	2	1	2	1	2	2	1	34	34	34	6.1682
D9PVS6	D9PVS6	2	2	2	>tr|D9PVS6|D9PVS6_METTM F420-dependent sulfite reductase OS=Methanothermobacter marburgensis (strain DSM 2133 / 14651 / NBRC 100331 / OCM 82 / Marburg) GN=MTBMA_c07290 PE=4 SV=1	1	2	2	2	0	0	0	0	0	0	1	0	1	1	0	1	0	0	0	0	0	0	1	0	1	1	0	1	0	0	0	0	0	0	1	0	1	1	0	1	2.3	2.3	2.3	77.421
D9PVT5	D9PVT5	3	3	3	>tr|D9PVT5|D9PVT5_METTM Uncharacterized protein OS=Methanothermobacter marburgensis (strain DSM 2133 / 14651 / NBRC 100331 / OCM 82 / Marburg) GN=MTBMA_c07380 PE=4 SV=1	1	3	3	3	0	0	0	0	0	0	2	2	2	3	3	3	0	0	0	0	0	0	2	2	2	3	3	3	0	0	0	0	0	0	2	2	2	3	3	3	16.8	16.8	16.8	17.536
D9PVT8	D9PVT8	1	1	1	>tr|D9PVT8|D9PVT8_METTM Uncharacterized protein OS=Methanothermobacter marburgensis (strain DSM 2133 / 14651 / NBRC 100331 / OCM 82 / Marburg) GN=MTBMA_c07410 PE=4 SV=1	1	1	1	1	0	0	0	0	0	0	1	1	1	1	1	0	0	0	0	0	0	0	1	1	1	1	1	0	0	0	0	0	0	0	1	1	1	1	1	0	5.7	5.7	5.7	16.462
D9PVU5	D9PVU5	3	3	3	>tr|D9PVU5|D9PVU5_METTM Uncharacterized protein OS=Methanothermobacter marburgensis (strain DSM 2133 / 14651 / NBRC 100331 / OCM 82 / Marburg) GN=MTBMA_c07480 PE=4 SV=1	1	3	3	3	0	0	0	0	0	0	0	0	2	2	2	2	0	0	0	0	0	0	0	0	2	2	2	2	0	0	0	0	0	0	0	0	2	2	2	2	4.5	4.5	4.5	78.384
D9PVU7	D9PVU7	10	10	10	>tr|D9PVU7|D9PVU7_METTM Uncharacterized protein OS=Methanothermobacter marburgensis (strain DSM 2133 / 14651 / NBRC 100331 / OCM 82 / Marburg) GN=MTBMA_c07500 PE=4 SV=1	1	10	10	10	0	0	0	0	3	4	6	5	7	6	6	6	0	0	0	0	3	4	6	5	7	6	6	6	0	0	0	0	3	4	6	5	7	6	6	6	22	22	22	47.721
D9PVV2	D9PVV2	2	2	2	>tr|D9PVV2|D9PVV2_METTM Uncharacterized protein OS=Methanothermobacter marburgensis (strain DSM 2133 / 14651 / NBRC 100331 / OCM 82 / Marburg) GN=MTBMA_c07550 PE=4 SV=1	1	2	2	2	0	0	1	0	0	0	0	1	1	1	0	0	0	0	1	0	0	0	0	1	1	1	0	0	0	0	1	0	0	0	0	1	1	1	0	0	21.4	21.4	21.4	11.158
D9PVW5	D9PVW5	2	2	2	>tr|D9PVW5|D9PVW5_METTM Uncharacterized protein OS=Methanothermobacter marburgensis (strain DSM 2133 / 14651 / NBRC 100331 / OCM 82 / Marburg) GN=MTBMA_c07680 PE=4 SV=1	1	2	2	2	0	0	0	0	1	1	1	0	0	1	0	0	0	0	0	0	1	1	1	0	0	1	0	0	0	0	0	0	1	1	1	0	0	1	0	0	7.1	7.1	7.1	30.581
D9PVX7	D9PVX7	6	6	6	>tr|D9PVX7|D9PVX7_METTM UDP-glucose 4-epimerase (NAD dependent) related protein OS=Methanothermobacter marburgensis (strain DSM 2133 / 14651 / NBRC 100331 / OCM 82 / Marburg) GN=galE1 PE=4 SV=1	1	6	6	6	1	0	0	1	2	0	4	4	4	5	4	3	1	0	0	1	2	0	4	4	4	5	4	3	1	0	0	1	2	0	4	4	4	5	4	3	25.1	25.1	25.1	33.933
D9PVZ0	D9PVZ0	2	2	2	>tr|D9PVZ0|D9PVZ0_METTM Energy-converting hydrogenase A, subunit J OS=Methanothermobacter marburgensis (strain DSM 2133 / 14651 / NBRC 100331 / OCM 82 / Marburg) GN=ehaJ PE=4 SV=1	1	2	2	2	0	0	0	0	1	2	1	1	0	0	1	0	0	0	0	0	1	2	1	1	0	0	1	0	0	0	0	0	1	2	1	1	0	0	1	0	8.7	8.7	8.7	31.297
D9PVZ3	D9PVZ3	2	1	1	>tr|D9PVZ3|D9PVZ3_METTM Energy-converting hydrogenase A, subunit M OS=Methanothermobacter marburgensis (strain DSM 2133 / 14651 / NBRC 100331 / OCM 82 / Marburg) GN=ehaM PE=4 SV=1	1	2	1	1	0	0	1	0	1	1	1	2	1	1	0	1	0	0	1	0	1	1	1	1	0	0	0	0	0	0	1	0	1	1	1	1	0	0	0	0	11.1	6.3	6.3	14.746
D9PVZ5	D9PVZ5	7	7	7	>tr|D9PVZ5|D9PVZ5_METTM Energy-converting hydrogenase A, subunit O OS=Methanothermobacter marburgensis (strain DSM 2133 / 14651 / NBRC 100331 / OCM 82 / Marburg) GN=ehaO PE=4 SV=1	1	7	7	7	0	0	1	1	2	3	5	2	3	4	3	4	0	0	1	1	2	3	5	2	3	4	3	4	0	0	1	1	2	3	5	2	3	4	3	4	18.9	18.9	18.9	42.417
D9PVZ6	D9PVZ6	5	5	5	>tr|D9PVZ6|D9PVZ6_METTM Energy-converting hydrogenase A, subunit P OS=Methanothermobacter marburgensis (strain DSM 2133 / 14651 / NBRC 100331 / OCM 82 / Marburg) GN=ehaP PE=4 SV=1	1	5	5	5	0	1	0	0	3	3	3	3	3	4	3	4	0	1	0	0	3	3	3	3	3	4	3	4	0	1	0	0	3	3	3	3	3	4	3	4	15.3	15.3	15.3	38.465
D9PVZ7	D9PVZ7	6	6	6	>tr|D9PVZ7|D9PVZ7_METTM Energy-converting hydrogenase A, subunit Q OS=Methanothermobacter marburgensis (strain DSM 2133 / 14651 / NBRC 100331 / OCM 82 / Marburg) GN=ehaQ PE=4 SV=1	1	6	6	6	1	1	2	2	3	3	5	1	1	2	5	3	1	1	2	2	3	3	5	1	1	2	5	3	1	1	2	2	3	3	5	1	1	2	5	3	12.5	12.5	12.5	44.912
D9PVZ8;REV__D9PUU5	D9PVZ8	14;1	14;1	14;1	>tr|D9PVZ8|D9PVZ8_METTM Energy-converting hydrogenase A, subunit R OS=Methanothermobacter marburgensis (strain DSM 2133 / 14651 / NBRC 100331 / OCM 82 / Marburg) GN=ehaR PE=4 SV=1	2	14	14	14	1	0	2	1	4	4	8	11	10	8	12	10	1	0	2	1	4	4	8	11	10	8	12	10	1	0	2	1	4	4	8	11	10	8	12	10	46.2	46.2	46.2	38.229
D9PW00	D9PW00	3	3	3	>tr|D9PW00|D9PW00_METTM Energy-converting hydrogenase T, subunit T OS=Methanothermobacter marburgensis (strain DSM 2133 / 14651 / NBRC 100331 / OCM 82 / Marburg) GN=ehaT PE=3 SV=1	1	3	3	3	0	1	0	0	0	0	1	2	0	1	1	2	0	1	0	0	0	0	1	2	0	1	1	2	0	1	0	0	0	0	1	2	0	1	1	2	15.7	15.7	15.7	33.275
D9PW01	D9PW01	6	6	6	>tr|D9PW01|D9PW01_METTM Polyferredoxin OS=Methanothermobacter marburgensis (strain DSM 2133 / 14651 / NBRC 100331 / OCM 82 / Marburg) GN=MTBMA_c08040 PE=4 SV=1	1	6	6	6	1	0	2	1	1	1	3	0	3	5	5	3	1	0	2	1	1	1	3	0	3	5	5	3	1	0	2	1	1	1	3	0	3	5	5	3	24.7	24.7	24.7	27.554
D9PW02	D9PW02	10	10	10	>tr|D9PW02|D9PW02_METTM CBS-domain-containing protein OS=Methanothermobacter marburgensis (strain DSM 2133 / 14651 / NBRC 100331 / OCM 82 / Marburg) GN=MTBMA_c08050 PE=4 SV=1	1	10	10	10	3	4	4	3	2	2	7	9	9	8	9	7	3	4	4	3	2	2	7	9	9	8	9	7	3	4	4	3	2	2	7	9	9	8	9	7	56.4	56.4	56.4	23.853
D9PW04	D9PW04	7	7	7	>tr|D9PW04|D9PW04_METTM Predicted pseudomurein-binding protein OS=Methanothermobacter marburgensis (strain DSM 2133 / 14651 / NBRC 100331 / OCM 82 / Marburg) GN=MTBMA_c08070 PE=4 SV=1	1	7	7	7	0	1	2	2	0	0	4	4	6	6	6	5	0	1	2	2	0	0	4	4	6	6	6	5	0	1	2	2	0	0	4	4	6	6	6	5	24.3	24.3	24.3	61.288
D9PW05	D9PW05	10	10	10	>tr|D9PW05|D9PW05_METTM Predicted FMN-binding protein OS=Methanothermobacter marburgensis (strain DSM 2133 / 14651 / NBRC 100331 / OCM 82 / Marburg) GN=MTBMA_c08080 PE=4 SV=1	1	10	10	10	6	5	5	3	4	4	4	4	7	7	7	6	6	5	5	3	4	4	4	4	7	7	7	6	6	5	5	3	4	4	4	4	7	7	7	6	68.5	68.5	68.5	14.742
D9PW07	D9PW07	4	4	4	>tr|D9PW07|D9PW07_METTM Predicted aspartyl/glutamyl-tRNA amidotransferase, subunit C OS=Methanothermobacter marburgensis (strain DSM 2133 / 14651 / NBRC 100331 / OCM 82 / Marburg) GN=gatC PE=4 SV=1	1	4	4	4	3	2	2	1	1	1	3	3	3	3	3	3	3	2	2	1	1	1	3	3	3	3	3	3	3	2	2	1	1	1	3	3	3	3	3	3	69	69	69	8.3381
D9PW08	D9PW08	7	7	7	>tr|D9PW08|D9PW08_METTM Predicted allosteric regulator of homoserine dehydrogenase OS=Methanothermobacter marburgensis (strain DSM 2133 / 14651 / NBRC 100331 / OCM 82 / Marburg) GN=MTBMA_c08110 PE=4 SV=1	1	7	7	7	2	1	1	1	2	2	5	4	6	6	6	6	2	1	1	1	2	2	5	4	6	6	6	6	2	1	1	1	2	2	5	4	6	6	6	6	79.2	79.2	79.2	17.448
D9PW09	D9PW09	4	4	4	>tr|D9PW09|D9PW09_METTM Homoserine dehydrogenase OS=Methanothermobacter marburgensis (strain DSM 2133 / 14651 / NBRC 100331 / OCM 82 / Marburg) GN=thrA PE=4 SV=1	1	4	4	4	0	0	0	0	2	1	2	2	3	3	3	4	0	0	0	0	2	1	2	2	3	3	3	4	0	0	0	0	2	1	2	2	3	3	3	4	20.6	20.6	20.6	35.938
D9PW10	D9PW10	9	9	9	>tr|D9PW10|D9PW10_METTM 2,3-bisphosphoglycerate-independent phosphoglycerate mutase OS=Methanothermobacter marburgensis (strain DSM 2133 / 14651 / NBRC 100331 / OCM 82 / Marburg) GN=apgM PE=3 SV=1	1	9	9	9	0	1	0	0	0	0	1	4	6	8	3	5	0	1	0	0	0	0	1	4	6	8	3	5	0	1	0	0	0	0	1	4	6	8	3	5	32.3	32.3	32.3	43.147
D9PW11	D9PW11	12	12	12	>tr|D9PW11|D9PW11_METTM CTP synthase OS=Methanothermobacter marburgensis (strain DSM 2133 / 14651 / NBRC 100331 / OCM 82 / Marburg) GN=pyrG PE=3 SV=1	1	12	12	12	0	1	0	1	3	3	8	10	8	10	7	8	0	1	0	1	3	3	8	10	8	10	7	8	0	1	0	1	3	3	8	10	8	10	7	8	27.9	27.9	27.9	59.778
D9PW25	D9PW25	1	1	1	>tr|D9PW25|D9PW25_METTM UPF0201 protein MTBMA_c08280 OS=Methanothermobacter marburgensis (strain DSM 2133 / 14651 / NBRC 100331 / OCM 82 / Marburg) GN=MTBMA_c08280 PE=3 SV=1	1	1	1	1	0	0	1	0	0	0	1	1	1	1	1	1	0	0	1	0	0	0	1	1	1	1	1	1	0	0	1	0	0	0	1	1	1	1	1	1	8.9	8.9	8.9	15.229
D9PW27	D9PW27	8	8	8	>tr|D9PW27|D9PW27_METTM Uncharacterized protein OS=Methanothermobacter marburgensis (strain DSM 2133 / 14651 / NBRC 100331 / OCM 82 / Marburg) GN=MTBMA_c08300 PE=4 SV=1	1	8	8	8	1	1	3	0	1	0	4	3	7	5	7	7	1	1	3	0	1	0	4	3	7	5	7	7	1	1	3	0	1	0	4	3	7	5	7	7	28.9	28.9	28.9	27.949
D9PW28	D9PW28	1	1	1	>tr|D9PW28|D9PW28_METTM Uncharacterized protein OS=Methanothermobacter marburgensis (strain DSM 2133 / 14651 / NBRC 100331 / OCM 82 / Marburg) GN=MTBMA_c08310 PE=4 SV=1	1	1	1	1	1	1	0	0	0	0	0	0	0	1	0	1	1	1	0	0	0	0	0	0	0	1	0	1	1	1	0	0	0	0	0	0	0	1	0	1	11.3	11.3	11.3	8.1557
D9PW29	D9PW29	10	10	10	>tr|D9PW29|D9PW29_METTM Predicted M42 aminopeptidase OS=Methanothermobacter marburgensis (strain DSM 2133 / 14651 / NBRC 100331 / OCM 82 / Marburg) GN=MTBMA_c08320 PE=4 SV=1	1	10	10	10	1	1	1	0	5	3	7	10	6	5	4	9	1	1	1	0	5	3	7	10	6	5	4	9	1	1	1	0	5	3	7	10	6	5	4	9	49.1	49.1	49.1	36.634
D9PW37	D9PW37	5	5	5	>tr|D9PW37|D9PW37_METTM Predicted sensory transduction histidine kinase OS=Methanothermobacter marburgensis (strain DSM 2133 / 14651 / NBRC 100331 / OCM 82 / Marburg) GN=MTBMA_c08400 PE=4 SV=1	1	5	5	5	0	1	0	2	2	2	1	2	2	2	2	2	0	1	0	2	2	2	1	2	2	2	2	2	0	1	0	2	2	2	1	2	2	2	2	2	14	14	14	38.684
D9PW38	D9PW38	5	5	5	>tr|D9PW38|D9PW38_METTM Predicted sensory transduction regulatory protein OS=Methanothermobacter marburgensis (strain DSM 2133 / 14651 / NBRC 100331 / OCM 82 / Marburg) GN=MTBMA_c08410 PE=4 SV=1	1	5	5	5	0	1	0	1	3	2	2	4	4	3	1	3	0	1	0	1	3	2	2	4	4	3	1	3	0	1	0	1	3	2	2	4	4	3	1	3	34	34	34	16.412
D9PW49	D9PW49	1	1	1	>tr|D9PW49|D9PW49_METTM Uncharacterized protein OS=Methanothermobacter marburgensis (strain DSM 2133 / 14651 / NBRC 100331 / OCM 82 / Marburg) GN=MTBMA_c08520 PE=4 SV=1	1	1	1	1	0	0	0	0	0	0	1	0	0	0	1	0	0	0	0	0	0	0	1	0	0	0	1	0	0	0	0	0	0	0	1	0	0	0	1	0	3.8	3.8	3.8	31.662
D9PW57	D9PW57	6	6	6	>tr|D9PW57|D9PW57_METTM Predicted protease OS=Methanothermobacter marburgensis (strain DSM 2133 / 14651 / NBRC 100331 / OCM 82 / Marburg) GN=MTBMA_c08600 PE=3 SV=1	1	6	6	6	1	0	0	0	2	1	2	4	5	4	4	5	1	0	0	0	2	1	2	4	5	4	4	5	1	0	0	0	2	1	2	4	5	4	4	5	23.7	23.7	23.7	35.162
D9PW72	D9PW72	5	5	5	>tr|D9PW72|D9PW72_METTM Uncharacterized protein OS=Methanothermobacter marburgensis (strain DSM 2133 / 14651 / NBRC 100331 / OCM 82 / Marburg) GN=MTBMA_c08750 PE=4 SV=1	1	5	5	5	1	2	2	2	0	2	2	1	5	3	4	3	1	2	2	2	0	2	2	1	5	3	4	3	1	2	2	2	0	2	2	1	5	3	4	3	46.7	46.7	46.7	10.616
D9PW77	D9PW77	3	3	3	>tr|D9PW77|D9PW77_METTM DNA helicase related protein OS=Methanothermobacter marburgensis (strain DSM 2133 / 14651 / NBRC 100331 / OCM 82 / Marburg) GN=MTBMA_c08800 PE=4 SV=1	1	3	3	3	0	0	0	0	0	1	1	0	2	0	0	1	0	0	0	0	0	1	1	0	2	0	0	1	0	0	0	0	0	1	1	0	2	0	0	1	1.3	1.3	1.3	182.6
D9PW87	D9PW87	5	5	5	>tr|D9PW87|D9PW87_METTM Uncharacterized protein OS=Methanothermobacter marburgensis (strain DSM 2133 / 14651 / NBRC 100331 / OCM 82 / Marburg) GN=MTBMA_c08900 PE=4 SV=1	1	5	5	5	0	1	0	0	0	0	2	3	2	1	1	0	0	1	0	0	0	0	2	3	2	1	1	0	0	1	0	0	0	0	2	3	2	1	1	0	5.3	5.3	5.3	164.96
D9PW88	D9PW88	3	3	3	>tr|D9PW88|D9PW88_METTM Predicted ATPase OS=Methanothermobacter marburgensis (strain DSM 2133 / 14651 / NBRC 100331 / OCM 82 / Marburg) GN=MTBMA_c08910 PE=4 SV=1	1	3	3	3	0	0	0	0	0	0	0	0	2	2	1	3	0	0	0	0	0	0	0	0	2	2	1	3	0	0	0	0	0	0	0	0	2	2	1	3	5.7	5.7	5.7	60.083
D9PW91	D9PW91	1	1	1	>tr|D9PW91|D9PW91_METTM Predicted regulator protein OS=Methanothermobacter marburgensis (strain DSM 2133 / 14651 / NBRC 100331 / OCM 82 / Marburg) GN=MTBMA_c08940 PE=4 SV=1	1	1	1	1	0	0	0	0	1	1	0	0	1	1	1	1	0	0	0	0	1	1	0	0	1	1	1	1	0	0	0	0	1	1	0	0	1	1	1	1	10.4	10.4	10.4	12.304
D9PW92	D9PW92	12	12	11	>tr|D9PW92|D9PW92_METTM H2-forming methylenetetrahydromethanopterin dehydrogenase III OS=Methanothermobacter marburgensis (strain DSM 2133 / 14651 / NBRC 100331 / OCM 82 / Marburg) GN=hmdIII PE=4 SV=1	1	12	12	11	1	1	1	1	4	4	10	8	10	9	8	8	1	1	1	1	4	4	10	8	10	9	8	8	0	0	1	0	4	3	9	7	9	8	7	7	45.2	45.2	41.9	36.89
D9PWA3	D9PWA3	6	6	6	>tr|D9PWA3|D9PWA3_METTM Predicted CRISPR associated protein OS=Methanothermobacter marburgensis (strain DSM 2133 / 14651 / NBRC 100331 / OCM 82 / Marburg) GN=MTBMA_c09060 PE=4 SV=1	1	6	6	6	2	3	2	2	4	4	5	4	4	4	5	5	2	3	2	2	4	4	5	4	4	4	5	5	2	3	2	2	4	4	5	4	4	4	5	5	27.4	27.4	27.4	22.186
D9PWA5	D9PWA5	1	1	1	>tr|D9PWA5|D9PWA5_METTM Uncharacterized protein OS=Methanothermobacter marburgensis (strain DSM 2133 / 14651 / NBRC 100331 / OCM 82 / Marburg) GN=MTBMA_c09080 PE=4 SV=1	1	1	1	1	0	0	1	0	0	0	1	1	1	1	0	1	0	0	1	0	0	0	1	1	1	1	0	1	0	0	1	0	0	0	1	1	1	1	0	1	7	7	7	17.277
D9PWB1	D9PWB1	15	15	15	>tr|D9PWB1|D9PWB1_METTM Uncharacterized protein OS=Methanothermobacter marburgensis (strain DSM 2133 / 14651 / NBRC 100331 / OCM 82 / Marburg) GN=MTBMA_c09140 PE=4 SV=1	1	15	15	15	3	2	4	4	8	7	12	12	11	12	12	11	3	2	4	4	8	7	12	12	11	12	12	11	3	2	4	4	8	7	12	12	11	12	12	11	78.6	78.6	78.6	24.534
D9PWB2	D9PWB2	2	2	2	>tr|D9PWB2|D9PWB2_METTM Uncharacterized protein OS=Methanothermobacter marburgensis (strain DSM 2133 / 14651 / NBRC 100331 / OCM 82 / Marburg) GN=MTBMA_c09150 PE=4 SV=1	1	2	2	2	0	0	0	1	2	2	1	0	0	1	1	1	0	0	0	1	2	2	1	0	0	1	1	1	0	0	0	1	2	2	1	0	0	1	1	1	31.9	31.9	31.9	8.2922
D9PWB3	D9PWB3	2	2	2	>tr|D9PWB3|D9PWB3_METTM MobA-related protein OS=Methanothermobacter marburgensis (strain DSM 2133 / 14651 / NBRC 100331 / OCM 82 / Marburg) GN=MTBMA_c09160 PE=4 SV=1	1	2	2	2	1	1	0	0	1	1	0	2	2	1	1	2	1	1	0	0	1	1	0	2	2	1	1	2	1	1	0	0	1	1	0	2	2	1	1	2	14.4	14.4	14.4	23.075
D9PWB4	D9PWB4	2	2	2	>tr|D9PWB4|D9PWB4_METTM Uncharacterized protein OS=Methanothermobacter marburgensis (strain DSM 2133 / 14651 / NBRC 100331 / OCM 82 / Marburg) GN=MTBMA_c09170 PE=4 SV=1	1	2	2	2	0	0	0	0	0	0	2	2	2	2	0	0	0	0	0	0	0	0	2	2	2	2	0	0	0	0	0	0	0	0	2	2	2	2	0	0	4.4	4.4	4.4	42.453
D9PWB5	D9PWB5	5	5	5	>tr|D9PWB5|D9PWB5_METTM Predicted UDP-N-acetylmuramate-alanine ligase OS=Methanothermobacter marburgensis (strain DSM 2133 / 14651 / NBRC 100331 / OCM 82 / Marburg) GN=murD1 PE=4 SV=1	1	5	5	5	0	0	0	0	1	1	1	1	3	4	2	2	0	0	0	0	1	1	1	1	3	4	2	2	0	0	0	0	1	1	1	1	3	4	2	2	4.1	4.1	4.1	108.83
D9PWC4	D9PWC4	16	16	16	>tr|D9PWC4|D9PWC4_METTM Predicted DNA double-strand repair ATPase Rad50 OS=Methanothermobacter marburgensis (strain DSM 2133 / 14651 / NBRC 100331 / OCM 82 / Marburg) GN=MTBMA_c09270 PE=4 SV=1	1	16	16	16	0	0	0	0	3	1	10	12	14	11	8	10	0	0	0	0	3	1	10	12	14	11	8	10	0	0	0	0	3	1	10	12	14	11	8	10	23.2	23.2	23.2	97.192
D9PWC5	D9PWC5	7	7	7	>tr|D9PWC5|D9PWC5_METTM Predicted DNA double-strand repair nuclease Mre11 OS=Methanothermobacter marburgensis (strain DSM 2133 / 14651 / NBRC 100331 / OCM 82 / Marburg) GN=MTBMA_c09280 PE=4 SV=1	1	7	7	7	1	0	0	0	0	1	2	6	3	4	3	5	1	0	0	0	0	1	2	6	3	4	3	5	1	0	0	0	0	1	2	6	3	4	3	5	15.1	15.1	15.1	47.699
D9PWC6	D9PWC6	14	14	14	>tr|D9PWC6|D9PWC6_METTM Predicted ATPase OS=Methanothermobacter marburgensis (strain DSM 2133 / 14651 / NBRC 100331 / OCM 82 / Marburg) GN=MTBMA_c09290 PE=4 SV=1	1	14	14	14	0	1	1	0	4	3	10	9	11	12	9	9	0	1	1	0	4	3	10	9	11	12	9	9	0	1	1	0	4	3	10	9	11	12	9	9	34.4	34.4	34.4	56.185
D9PWC7	D9PWC7	1	1	1	>tr|D9PWC7|D9PWC7_METTM Uncharacterized protein OS=Methanothermobacter marburgensis (strain DSM 2133 / 14651 / NBRC 100331 / OCM 82 / Marburg) GN=MTBMA_c09300 PE=4 SV=1	1	1	1	1	0	0	0	0	0	0	0	0	0	0	1	1	0	0	0	0	0	0	0	0	0	0	1	1	0	0	0	0	0	0	0	0	0	0	1	1	2.9	2.9	2.9	39.659
D9PWC8	D9PWC8	5	5	5	>tr|D9PWC8|D9PWC8_METTM UPF0145 protein MTBMA_c09310 OS=Methanothermobacter marburgensis (strain DSM 2133 / 14651 / NBRC 100331 / OCM 82 / Marburg) GN=MTBMA_c09310 PE=3 SV=1	1	5	5	5	0	2	1	1	3	3	2	2	4	4	3	4	0	2	1	1	3	3	2	2	4	4	3	4	0	2	1	1	3	3	2	2	4	4	3	4	40.4	40.4	40.4	12.496
D9PWD0	D9PWD0	10	10	10	>tr|D9PWD0|D9PWD0_METTM Uncharacterized protein OS=Methanothermobacter marburgensis (strain DSM 2133 / 14651 / NBRC 100331 / OCM 82 / Marburg) GN=MTBMA_c09330 PE=4 SV=1	1	10	10	10	1	0	0	0	2	1	3	4	5	5	5	8	1	0	0	0	2	1	3	4	5	5	5	8	1	0	0	0	2	1	3	4	5	5	5	8	12.2	12.2	12.2	102.89
D9PWE7	D9PWE7	10	10	10	>tr|D9PWE7|D9PWE7_METTM 3-hydroxy-3-methylglutaryl coenzyme A reductase OS=Methanothermobacter marburgensis (strain DSM 2133 / 14651 / NBRC 100331 / OCM 82 / Marburg) GN=hmgA PE=3 SV=1	1	10	10	10	0	0	0	0	2	2	6	6	8	4	7	8	0	0	0	0	2	2	6	6	8	4	7	8	0	0	0	0	2	2	6	6	8	4	7	8	34.8	34.8	34.8	41.916
D9PWE8	D9PWE8	4	4	4	>tr|D9PWE8|D9PWE8_METTM Succinyl-CoA ligase [ADP-forming] subunit alpha OS=Methanothermobacter marburgensis (strain DSM 2133 / 14651 / NBRC 100331 / OCM 82 / Marburg) GN=sucD PE=3 SV=1	1	4	4	4	0	0	0	1	1	1	3	3	3	2	4	3	0	0	0	1	1	1	3	3	3	2	4	3	0	0	0	1	1	1	3	3	3	2	4	3	17	17	17	30.575
D9PWF0	D9PWF0	1	1	1	>tr|D9PWF0|D9PWF0_METTM 3-dehydroquinate dehydratase OS=Methanothermobacter marburgensis (strain DSM 2133 / 14651 / NBRC 100331 / OCM 82 / Marburg) GN=aroD PE=3 SV=1	1	1	1	1	0	0	0	0	0	0	0	0	0	0	0	1	0	0	0	0	0	0	0	0	0	0	0	1	0	0	0	0	0	0	0	0	0	0	0	1	4.5	4.5	4.5	23.768
D9PWF1	D9PWF1	3	3	3	>tr|D9PWF1|D9PWF1_METTM Uncharacterized protein OS=Methanothermobacter marburgensis (strain DSM 2133 / 14651 / NBRC 100331 / OCM 82 / Marburg) GN=MTBMA_c09540 PE=4 SV=1	1	3	3	3	0	0	0	0	1	1	2	3	3	3	3	2	0	0	0	0	1	1	2	3	3	3	3	2	0	0	0	0	1	1	2	3	3	3	3	2	13.3	13.3	13.3	22.557
D9PWF2	D9PWF2	2	2	2	>tr|D9PWF2|D9PWF2_METTM Protease HtpX homolog OS=Methanothermobacter marburgensis (strain DSM 2133 / 14651 / NBRC 100331 / OCM 82 / Marburg) GN=htpX PE=3 SV=1	1	2	2	2	0	0	0	0	1	1	1	0	0	0	1	0	0	0	0	0	1	1	1	0	0	0	1	0	0	0	0	0	1	1	1	0	0	0	1	0	6.6	6.6	6.6	35.265
D9PWF6	D9PWF6	1	1	1	>tr|D9PWF6|D9PWF6_METTM Uncharacterized protein OS=Methanothermobacter marburgensis (strain DSM 2133 / 14651 / NBRC 100331 / OCM 82 / Marburg) GN=MTBMA_c09590 PE=4 SV=1	1	1	1	1	0	0	0	0	0	0	0	0	1	1	0	1	0	0	0	0	0	0	0	0	1	1	0	1	0	0	0	0	0	0	0	0	1	1	0	1	4.8	4.8	4.8	20.875
D9PWF7	D9PWF7	13	13	13	>tr|D9PWF7|D9PWF7_METTM 2-amino-3,7-dideoxy-D-threo-hept-6-ulosonate synthase OS=Methanothermobacter marburgensis (strain DSM 2133 / 14651 / NBRC 100331 / OCM 82 / Marburg) GN=fbaB PE=3 SV=1	1	13	13	13	4	3	3	2	9	8	11	10	9	9	11	9	4	3	3	2	9	8	11	10	9	9	11	9	4	3	3	2	9	8	11	10	9	9	11	9	64.3	64.3	64.3	28.224
D9PWF8	D9PWF8	13	13	13	>tr|D9PWF8|D9PWF8_METTM 3-dehydroquinate synthase OS=Methanothermobacter marburgensis (strain DSM 2133 / 14651 / NBRC 100331 / OCM 82 / Marburg) GN=aroB PE=3 SV=1	1	13	13	13	1	3	3	3	3	3	11	9	10	9	10	11	1	3	3	3	3	3	11	9	10	9	10	11	1	3	3	3	3	3	11	9	10	9	10	11	48.7	48.7	48.7	41.219
D9PWF9	D9PWF9	6	6	6	>tr|D9PWF9|D9PWF9_METTM Uncharacterized protein OS=Methanothermobacter marburgensis (strain DSM 2133 / 14651 / NBRC 100331 / OCM 82 / Marburg) GN=MTBMA_c09620 PE=4 SV=1	1	6	6	6	0	0	0	0	0	0	2	3	5	4	4	4	0	0	0	0	0	0	2	3	5	4	4	4	0	0	0	0	0	0	2	3	5	4	4	4	19	19	19	35.522
D9PWG1	D9PWG1	2	2	2	>tr|D9PWG1|D9PWG1_METTM CCA-adding enzyme OS=Methanothermobacter marburgensis (strain DSM 2133 / 14651 / NBRC 100331 / OCM 82 / Marburg) GN=cca PE=3 SV=1	1	2	2	2	0	0	0	0	1	1	1	1	1	1	0	0	0	0	0	0	1	1	1	1	1	1	0	0	0	0	0	0	1	1	1	1	1	1	0	0	4	4	4	51.556
D9PWG4	D9PWG4	11	11	11	>tr|D9PWG4|D9PWG4_METTM Methionine--tRNA ligase OS=Methanothermobacter marburgensis (strain DSM 2133 / 14651 / NBRC 100331 / OCM 82 / Marburg) GN=metG PE=3 SV=1	1	11	11	11	1	1	0	0	5	6	8	9	8	8	7	8	1	1	0	0	5	6	8	9	8	8	7	8	1	1	0	0	5	6	8	9	8	8	7	8	16.4	16.4	16.4	74.602
D9PWG9	D9PWG9	2	2	2	>tr|D9PWG9|D9PWG9_METTM Predicted ATPase OS=Methanothermobacter marburgensis (strain DSM 2133 / 14651 / NBRC 100331 / OCM 82 / Marburg) GN=MTBMA_c09720 PE=4 SV=1	1	2	2	2	0	0	0	0	0	0	0	1	1	2	0	1	0	0	0	0	0	0	0	1	1	2	0	1	0	0	0	0	0	0	0	1	1	2	0	1	10.3	10.3	10.3	24.252
D9PWH1	D9PWH1	3	3	3	>tr|D9PWH1|D9PWH1_METTM Predicted regulator protein OS=Methanothermobacter marburgensis (strain DSM 2133 / 14651 / NBRC 100331 / OCM 82 / Marburg) GN=MTBMA_c09750 PE=4 SV=1	1	3	3	3	0	0	0	0	2	2	2	3	3	3	1	2	0	0	0	0	2	2	2	3	3	3	1	2	0	0	0	0	2	2	2	3	3	3	1	2	24.8	24.8	24.8	13.291
D9PWH2	D9PWH2	10	10	10	>tr|D9PWH2|D9PWH2_METTM Predicted small GTPase OS=Methanothermobacter marburgensis (strain DSM 2133 / 14651 / NBRC 100331 / OCM 82 / Marburg) GN=MTBMA_c09740 PE=4 SV=1	1	10	10	10	0	1	1	2	2	3	7	7	9	9	5	8	0	1	1	2	2	3	7	7	9	9	5	8	0	1	1	2	2	3	7	7	9	9	5	8	31.5	31.5	31.5	43.242
D9PWH9	D9PWH9	3	3	3	>tr|D9PWH9|D9PWH9_METTM Predicted precorrin-4 methylase OS=Methanothermobacter marburgensis (strain DSM 2133 / 14651 / NBRC 100331 / OCM 82 / Marburg) GN=cbiF PE=4 SV=1	1	3	3	3	0	1	1	0	1	1	0	0	2	3	1	2	0	1	1	0	1	1	0	0	2	3	1	2	0	1	1	0	1	1	0	0	2	3	1	2	13.7	13.7	13.7	23.814
D9PWI1	D9PWI1	2	2	2	>tr|D9PWI1|D9PWI1_METTM Predicted extracellular metal-binding protein OS=Methanothermobacter marburgensis (strain DSM 2133 / 14651 / NBRC 100331 / OCM 82 / Marburg) GN=MTBMA_c09840 PE=4 SV=1	1	2	2	2	0	0	0	1	0	0	0	1	1	1	0	1	0	0	0	1	0	0	0	1	1	1	0	1	0	0	0	1	0	0	0	1	1	1	0	1	4.3	4.3	4.3	33.834
D9PWI5	D9PWI5	1	1	1	>tr|D9PWI5|D9PWI5_METTM Ribose-5-phosphate isomerase A OS=Methanothermobacter marburgensis (strain DSM 2133 / 14651 / NBRC 100331 / OCM 82 / Marburg) GN=rpiA PE=3 SV=1	1	1	1	1	0	0	1	0	0	0	0	0	0	0	0	0	0	0	1	0	0	0	0	0	0	0	0	0	0	0	1	0	0	0	0	0	0	0	0	0	4.9	4.9	4.9	23.533
D9PWI6	D9PWI6	3	3	3	>tr|D9PWI6|D9PWI6_METTM UPF0179 protein MTBMA_c09890 OS=Methanothermobacter marburgensis (strain DSM 2133 / 14651 / NBRC 100331 / OCM 82 / Marburg) GN=MTBMA_c09890 PE=3 SV=1	1	3	3	3	0	0	0	0	2	1	2	0	2	3	0	0	0	0	0	0	2	1	2	0	2	3	0	0	0	0	0	0	2	1	2	0	2	3	0	0	19.7	19.7	19.7	16.483
D9PWI7	D9PWI7	5	5	5	>tr|D9PWI7|D9PWI7_METTM Glycerol-1-phosphate dehydrogenase [NAD(P)+] OS=Methanothermobacter marburgensis (strain DSM 2133 / 14651 / NBRC 100331 / OCM 82 / Marburg) GN=egsA PE=3 SV=1	1	5	5	5	0	1	0	0	1	1	1	2	5	5	4	4	0	1	0	0	1	1	1	2	5	5	4	4	0	1	0	0	1	1	1	2	5	5	4	4	20.5	20.5	20.5	36.765
D9PWI8	D9PWI8	13	13	13	>tr|D9PWI8|D9PWI8_METTM Proline--tRNA ligase OS=Methanothermobacter marburgensis (strain DSM 2133 / 14651 / NBRC 100331 / OCM 82 / Marburg) GN=proS PE=3 SV=1	1	13	13	13	1	1	1	1	5	2	10	8	7	8	10	12	1	1	1	1	5	2	10	8	7	8	10	12	1	1	1	1	5	2	10	8	7	8	10	12	31.6	31.6	31.6	53.895
D9PWI9	D9PWI9	4	4	4	>tr|D9PWI9|D9PWI9_METTM Uncharacterized protein OS=Methanothermobacter marburgensis (strain DSM 2133 / 14651 / NBRC 100331 / OCM 82 / Marburg) GN=MTBMA_c09920 PE=4 SV=1	1	4	4	4	0	1	0	0	0	0	1	0	2	2	2	3	0	1	0	0	0	0	1	0	2	2	2	3	0	1	0	0	0	0	1	0	2	2	2	3	15.5	15.5	15.5	25.183
D9PWJ0	D9PWJ0	1	1	1	>tr|D9PWJ0|D9PWJ0_METTM 2-phospho-L-lactate guanylyltransferase OS=Methanothermobacter marburgensis (strain DSM 2133 / 14651 / NBRC 100331 / OCM 82 / Marburg) GN=cofC PE=3 SV=1	1	1	1	1	0	0	1	0	0	0	0	0	1	1	0	0	0	0	1	0	0	0	0	0	1	1	0	0	0	0	1	0	0	0	0	0	1	1	0	0	4.9	4.9	4.9	24.826
D9PWJ2	D9PWJ2	9	9	8	>tr|D9PWJ2|D9PWJ2_METTM Adenylosuccinate synthetase OS=Methanothermobacter marburgensis (strain DSM 2133 / 14651 / NBRC 100331 / OCM 82 / Marburg) GN=purA PE=3 SV=1	1	9	9	8	0	3	3	4	5	5	7	7	7	6	7	8	0	3	3	4	5	5	7	7	7	6	7	8	0	3	3	4	5	5	7	7	7	6	7	8	37.1	37.1	34.4	37.292
D9PWJ3	D9PWJ3	14	14	11	>tr|D9PWJ3|D9PWJ3_METTM Predicted AAA+ class ATPase with chaperone activity OS=Methanothermobacter marburgensis (strain DSM 2133 / 14651 / NBRC 100331 / OCM 82 / Marburg) GN=MTBMA_c09960 PE=4 SV=1	1	14	14	11	1	0	2	2	5	6	7	10	13	14	9	14	1	0	2	2	5	6	7	10	13	14	9	14	1	0	2	1	3	3	6	9	10	11	8	11	32.4	32.4	26	50.658
D9PWJ9	D9PWJ9	1	1	1	>tr|D9PWJ9|D9PWJ9_METTM Uncharacterized protein OS=Methanothermobacter marburgensis (strain DSM 2133 / 14651 / NBRC 100331 / OCM 82 / Marburg) GN=MTBMA_c10020 PE=4 SV=1	1	1	1	1	0	0	0	0	0	0	0	1	0	0	0	0	0	0	0	0	0	0	0	1	0	0	0	0	0	0	0	0	0	0	0	1	0	0	0	0	10.2	10.2	10.2	15.269
D9PWK0	D9PWK0	11	11	11	>tr|D9PWK0|D9PWK0_METTM Sulfurtransferase OS=Methanothermobacter marburgensis (strain DSM 2133 / 14651 / NBRC 100331 / OCM 82 / Marburg) GN=MTBMA_c10030 PE=4 SV=1	1	11	11	11	0	1	1	3	2	2	5	6	9	9	10	8	0	1	1	3	2	2	5	6	9	9	10	8	0	1	1	3	2	2	5	6	9	9	10	8	57.3	57.3	57.3	32.178
D9PWK6	D9PWK6	1	1	1	>tr|D9PWK6|D9PWK6_METTM Uncharacterized protein OS=Methanothermobacter marburgensis (strain DSM 2133 / 14651 / NBRC 100331 / OCM 82 / Marburg) GN=MTBMA_c10090 PE=4 SV=1	1	1	1	1	1	0	1	1	0	1	0	0	1	1	0	0	1	0	1	1	0	1	0	0	1	1	0	0	1	0	1	1	0	1	0	0	1	1	0	0	5	5	5	17.295
D9PWK9	D9PWK9	5	5	5	>tr|D9PWK9|D9PWK9_METTM UDP-glucose 4-epimerase OS=Methanothermobacter marburgensis (strain DSM 2133 / 14651 / NBRC 100331 / OCM 82 / Marburg) GN=galE2 PE=3 SV=1	1	5	5	5	0	0	0	0	1	0	1	3	3	4	1	5	0	0	0	0	1	0	1	3	3	4	1	5	0	0	0	0	1	0	1	3	3	4	1	5	23.5	23.5	23.5	36.396
D9PWL3	D9PWL3	13	13	13	>tr|D9PWL3|D9PWL3_METTM UTP-glucose-1-phosphate uridylyltransferase OS=Methanothermobacter marburgensis (strain DSM 2133 / 14651 / NBRC 100331 / OCM 82 / Marburg) GN=galU PE=4 SV=1	1	13	13	13	1	0	2	0	3	3	9	9	12	10	9	9	1	0	2	0	3	3	9	9	12	10	9	9	1	0	2	0	3	3	9	9	12	10	9	9	52.8	52.8	52.8	32.142
D9PWL9;Q50785	D9PWL9	6;1	6;1	6;1	>tr|D9PWL9|D9PWL9_METTM Nitrogenase iron protein OS=Methanothermobacter marburgensis (strain DSM 2133 / 14651 / NBRC 100331 / OCM 82 / Marburg) GN=nifH2 PE=3 SV=1	2	6	6	6	0	1	2	1	3	2	2	4	4	4	4	3	0	1	2	1	3	2	2	4	4	4	4	3	0	1	2	1	3	2	2	4	4	4	4	3	23.4	23.4	23.4	29.057
D9PWM0	D9PWM0	7	7	7	>tr|D9PWM0|D9PWM0_METTM CBS domain containing protein OS=Methanothermobacter marburgensis (strain DSM 2133 / 14651 / NBRC 100331 / OCM 82 / Marburg) GN=MTBMA_c10240 PE=4 SV=1	1	7	7	7	3	2	2	2	1	1	4	4	6	5	3	4	3	2	2	2	1	1	4	4	6	5	3	4	3	2	2	2	1	1	4	4	6	5	3	4	55.8	55.8	55.8	17.44
D9PWM2	D9PWM2	11	11	11	>tr|D9PWM2|D9PWM2_METTM Amidophosphoribosyltransferase OS=Methanothermobacter marburgensis (strain DSM 2133 / 14651 / NBRC 100331 / OCM 82 / Marburg) GN=purF PE=3 SV=1	1	11	11	11	1	0	1	1	3	6	6	7	10	9	6	9	1	0	1	1	3	6	6	7	10	9	6	9	1	0	1	1	3	6	6	7	10	9	6	9	29.1	29.1	29.1	51.78
D9PWM3	D9PWM3	7	7	7	>tr|D9PWM3|D9PWM3_METTM TOPRIM domain-containing protein OS=Methanothermobacter marburgensis (strain DSM 2133 / 14651 / NBRC 100331 / OCM 82 / Marburg) GN=MTBMA_c10270 PE=4 SV=1	1	7	7	7	0	1	0	1	1	2	4	4	5	4	4	6	0	1	0	1	1	2	4	4	5	4	4	6	0	1	0	1	1	2	4	4	5	4	4	6	26.8	26.8	26.8	31.536
D9PWM5	D9PWM5	3	3	3	>tr|D9PWM5|D9PWM5_METTM Putative snRNP Sm-like protein OS=Methanothermobacter marburgensis (strain DSM 2133 / 14651 / NBRC 100331 / OCM 82 / Marburg) GN=MTBMA_c10290 PE=3 SV=1	1	3	3	3	0	0	1	1	3	2	3	2	3	3	3	3	0	0	1	1	3	2	3	2	3	3	3	3	0	0	1	1	3	2	3	2	3	3	3	3	35.9	35.9	35.9	8.7339
D9PWN0	D9PWN0	1	1	1	>tr|D9PWN0|D9PWN0_METTM Uncharacterized protein OS=Methanothermobacter marburgensis (strain DSM 2133 / 14651 / NBRC 100331 / OCM 82 / Marburg) GN=MTBMA_c10340 PE=4 SV=1	1	1	1	1	0	0	0	0	0	0	0	0	0	0	1	1	0	0	0	0	0	0	0	0	0	0	1	1	0	0	0	0	0	0	0	0	0	0	1	1	3.1	3.1	3.1	57.209
D9PWN1	D9PWN1	5	5	5	>tr|D9PWN1|D9PWN1_METTM Uncharacterized protein OS=Methanothermobacter marburgensis (strain DSM 2133 / 14651 / NBRC 100331 / OCM 82 / Marburg) GN=MTBMA_c10350 PE=4 SV=1	1	5	5	5	0	0	1	0	0	0	0	2	1	2	2	4	0	0	1	0	0	0	0	2	1	2	2	4	0	0	1	0	0	0	0	2	1	2	2	4	19.4	19.4	19.4	28.564
D9PWN4	D9PWN4	8	8	8	>tr|D9PWN4|D9PWN4_METTM Acyl-CoA synthetase OS=Methanothermobacter marburgensis (strain DSM 2133 / 14651 / NBRC 100331 / OCM 82 / Marburg) GN=fadD PE=4 SV=1	1	8	8	8	0	0	1	0	4	5	5	1	1	2	1	2	0	0	1	0	4	5	5	1	1	2	1	2	0	0	1	0	4	5	5	1	1	2	1	2	18.9	18.9	18.9	62.358
D9PWN5	D9PWN5	2	2	2	>tr|D9PWN5|D9PWN5_METTM Predicted thioesterase OS=Methanothermobacter marburgensis (strain DSM 2133 / 14651 / NBRC 100331 / OCM 82 / Marburg) GN=MTBMA_c10390 PE=4 SV=1	1	2	2	2	0	1	1	0	0	1	1	1	0	1	2	2	0	1	1	0	0	1	1	1	0	1	2	2	0	1	1	0	0	1	1	1	0	1	2	2	14.9	14.9	14.9	15.745
D9PWN6	D9PWN6	8	8	8	>tr|D9PWN6|D9PWN6_METTM Predicted transcriptional regulator OS=Methanothermobacter marburgensis (strain DSM 2133 / 14651 / NBRC 100331 / OCM 82 / Marburg) GN=MTBMA_c10400 PE=4 SV=1	1	8	8	8	2	3	2	2	3	3	6	4	5	5	4	4	2	3	2	2	3	3	6	4	5	5	4	4	2	3	2	2	3	3	6	4	5	5	4	4	55.3	55.3	55.3	21.472
D9PWN9	D9PWN9	5	5	5	>tr|D9PWN9|D9PWN9_METTM Nitrogen regulatory protein GlnK OS=Methanothermobacter marburgensis (strain DSM 2133 / 14651 / NBRC 100331 / OCM 82 / Marburg) GN=glnK1 PE=3 SV=1	1	5	5	5	0	0	1	1	0	2	5	3	5	5	5	5	0	0	1	1	0	2	5	3	5	5	5	5	0	0	1	1	0	2	5	3	5	5	5	5	56.2	56.2	56.2	12.513
D9PWP2	D9PWP2	3	3	3	>tr|D9PWP2|D9PWP2_METTM Nitrogen regulatory protein GlnK OS=Methanothermobacter marburgensis (strain DSM 2133 / 14651 / NBRC 100331 / OCM 82 / Marburg) GN=glnK2 PE=3 SV=1	1	3	3	3	2	0	0	0	1	0	2	2	3	2	3	3	2	0	0	0	1	0	2	2	3	2	3	3	2	0	0	0	1	0	2	2	3	2	3	3	33	33	33	12.367
D9PWP4	D9PWP4	16	16	16	>tr|D9PWP4|D9PWP4_METTM Pyridoxal biosynthesis lyase PdxS OS=Methanothermobacter marburgensis (strain DSM 2133 / 14651 / NBRC 100331 / OCM 82 / Marburg) GN=pdxS PE=3 SV=1	1	16	16	16	3	1	5	3	11	9	12	10	11	12	12	12	3	1	5	3	11	9	12	10	11	12	12	12	3	1	5	3	11	9	12	10	11	12	12	12	68.6	68.6	68.6	31.664
D9PWP9	D9PWP9	2	2	2	>tr|D9PWP9|D9PWP9_METTM Predicted transporter protein OS=Methanothermobacter marburgensis (strain DSM 2133 / 14651 / NBRC 100331 / OCM 82 / Marburg) GN=MTBMA_c10530 PE=3 SV=1	1	2	2	2	0	0	0	0	0	0	2	2	2	2	2	1	0	0	0	0	0	0	2	2	2	2	2	1	0	0	0	0	0	0	2	2	2	2	2	1	11.1	11.1	11.1	24.013
D9PWQ4	D9PWQ4	8	8	8	>tr|D9PWQ4|D9PWQ4_METTM Uncharacterized protein OS=Methanothermobacter marburgensis (strain DSM 2133 / 14651 / NBRC 100331 / OCM 82 / Marburg) GN=MTBMA_c10580 PE=4 SV=1	1	8	8	8	2	4	0	1	2	1	1	2	5	7	3	5	2	4	0	1	2	1	1	2	5	7	3	5	2	4	0	1	2	1	1	2	5	7	3	5	8.6	8.6	8.6	104.65
D9PWR0	D9PWR0	9	9	9	>tr|D9PWR0|D9PWR0_METTM Prefoldin subunit beta OS=Methanothermobacter marburgensis (strain DSM 2133 / 14651 / NBRC 100331 / OCM 82 / Marburg) GN=pfdB PE=3 SV=1	1	9	9	9	6	6	8	3	5	5	7	6	8	8	5	6	6	6	8	3	5	5	7	6	8	8	5	6	6	6	8	3	5	5	7	6	8	8	5	6	81.8	81.8	81.8	13.821
D9PWR5	D9PWR5	10	10	10	>tr|D9PWR5|D9PWR5_METTM Exosome complex component Rrp42 OS=Methanothermobacter marburgensis (strain DSM 2133 / 14651 / NBRC 100331 / OCM 82 / Marburg) GN=rpr41 PE=3 SV=1	1	10	10	10	0	1	1	1	4	5	8	8	8	10	7	8	0	1	1	1	4	5	8	8	8	10	7	8	0	1	1	1	4	5	8	8	8	10	7	8	41.6	41.6	41.6	29.425
D9PWR6	D9PWR6	11	11	11	>tr|D9PWR6|D9PWR6_METTM Exosome complex component Rrp41 OS=Methanothermobacter marburgensis (strain DSM 2133 / 14651 / NBRC 100331 / OCM 82 / Marburg) GN=rpr42 PE=3 SV=1	1	11	11	11	1	1	0	0	6	7	7	8	11	11	8	9	1	1	0	0	6	7	7	8	11	11	8	9	1	1	0	0	6	7	7	8	11	11	8	9	56.7	56.7	56.7	25.515
D9PWR8	D9PWR8	8	8	8	>tr|D9PWR8|D9PWR8_METTM Predicted exosome subunit OS=Methanothermobacter marburgensis (strain DSM 2133 / 14651 / NBRC 100331 / OCM 82 / Marburg) GN=MTBMA_c10720 PE=4 SV=1	1	8	8	8	0	1	4	3	2	2	4	5	6	7	5	6	0	1	4	3	2	2	4	5	6	7	5	6	0	1	4	3	2	2	4	5	6	7	5	6	39.7	39.7	39.7	26.163
D9PWR9	D9PWR9	14	14	14	>tr|D9PWR9|D9PWR9_METTM Proteasome subunit alpha OS=Methanothermobacter marburgensis (strain DSM 2133 / 14651 / NBRC 100331 / OCM 82 / Marburg) GN=psmA PE=3 SV=1	1	14	14	14	3	3	5	5	12	12	10	12	13	12	10	10	3	3	5	5	12	12	10	12	13	12	10	10	3	3	5	5	12	12	10	12	13	12	10	10	55.6	55.6	55.6	27.512
D9PWS3	D9PWS3	6	6	6	>tr|D9PWS3|D9PWS3_METTM 50S ribosomal protein L15e OS=Methanothermobacter marburgensis (strain DSM 2133 / 14651 / NBRC 100331 / OCM 82 / Marburg) GN=rpl15e PE=3 SV=1	1	6	6	6	1	1	0	1	3	3	4	4	2	1	3	3	1	1	0	1	3	3	4	4	2	1	3	3	1	1	0	1	3	3	4	4	2	1	3	3	27.6	27.6	27.6	21.716
D9PWS5	D9PWS5	6	6	6	>tr|D9PWS5|D9PWS5_METTM Carboxymuconolactone decarboxylase related protein OS=Methanothermobacter marburgensis (strain DSM 2133 / 14651 / NBRC 100331 / OCM 82 / Marburg) GN=MTBMA_c10790 PE=4 SV=1	1	6	6	6	1	0	2	0	1	3	3	3	3	3	4	3	1	0	2	0	1	3	3	3	3	3	4	3	1	0	2	0	1	3	3	3	3	3	4	3	57.9	57.9	57.9	11.952
D9PWS6	D9PWS6	11	11	11	>tr|D9PWS6|D9PWS6_METTM Uncharacterized protein OS=Methanothermobacter marburgensis (strain DSM 2133 / 14651 / NBRC 100331 / OCM 82 / Marburg) GN=MTBMA_c10800 PE=4 SV=1	1	11	11	11	0	0	1	0	1	5	3	7	7	6	5	8	0	0	1	0	1	5	3	7	7	6	5	8	0	0	1	0	1	5	3	7	7	6	5	8	36.2	36.2	36.2	36.321
D9PWS7	D9PWS7	1	1	1	>tr|D9PWS7|D9PWS7_METTM Uncharacterized protein OS=Methanothermobacter marburgensis (strain DSM 2133 / 14651 / NBRC 100331 / OCM 82 / Marburg) GN=MTBMA_c10810 PE=4 SV=1	1	1	1	1	0	0	1	1	0	1	0	1	1	1	1	1	0	0	1	1	0	1	0	1	1	1	1	1	0	0	1	1	0	1	0	1	1	1	1	1	12.1	12.1	12.1	15.025
D9PWT2	D9PWT2	4	4	4	>tr|D9PWT2|D9PWT2_METTM Uncharacterized protein OS=Methanothermobacter marburgensis (strain DSM 2133 / 14651 / NBRC 100331 / OCM 82 / Marburg) GN=MTBMA_c10860 PE=4 SV=1	1	4	4	4	1	2	1	0	1	1	2	2	3	3	3	2	1	2	1	0	1	1	2	2	3	3	3	2	1	2	1	0	1	1	2	2	3	3	3	2	53.7	53.7	53.7	12.152
D9PWT3	D9PWT3	4	4	4	>tr|D9PWT3|D9PWT3_METTM Uncharacterized protein OS=Methanothermobacter marburgensis (strain DSM 2133 / 14651 / NBRC 100331 / OCM 82 / Marburg) GN=MTBMA_c10870 PE=4 SV=1	1	4	4	4	0	0	0	0	0	1	2	2	2	2	3	3	0	0	0	0	0	1	2	2	2	2	3	3	0	0	0	0	0	1	2	2	2	2	3	3	36.9	36.9	36.9	17.825
D9PWT4	D9PWT4	4	4	4	>tr|D9PWT4|D9PWT4_METTM Predicted transcriptional regulator OS=Methanothermobacter marburgensis (strain DSM 2133 / 14651 / NBRC 100331 / OCM 82 / Marburg) GN=MTBMA_c10880 PE=4 SV=1	1	4	4	4	1	1	0	1	2	3	3	4	2	4	4	3	1	1	0	1	2	3	3	4	2	4	4	3	1	1	0	1	2	3	3	4	2	4	4	3	19.2	19.2	19.2	21.296
D9PWT5	D9PWT5	16	16	16	>tr|D9PWT5|D9PWT5_METTM Acyl-CoA synthetase OS=Methanothermobacter marburgensis (strain DSM 2133 / 14651 / NBRC 100331 / OCM 82 / Marburg) GN=acs PE=4 SV=1	1	16	16	16	1	1	6	1	8	5	12	13	12	13	11	12	1	1	6	1	8	5	12	13	12	13	11	12	1	1	6	1	8	5	12	13	12	13	11	12	33.5	33.5	33.5	63.878
D9PWU0	D9PWU0	16	16	15	>tr|D9PWU0|D9PWU0_METTM Glutamyl-tRNA(Gln) amidotransferase subunit D OS=Methanothermobacter marburgensis (strain DSM 2133 / 14651 / NBRC 100331 / OCM 82 / Marburg) GN=gatD PE=3 SV=1	1	16	16	15	0	1	3	3	2	4	7	10	14	14	7	10	0	1	3	3	2	4	7	10	14	14	7	10	0	1	3	2	2	4	7	10	13	13	7	10	49.3	49.3	47.9	48.171
D9PWU1	D9PWU1	20	20	20	>tr|D9PWU1|D9PWU1_METTM Glutamyl-tRNA(Gln) amidotransferase subunit E OS=Methanothermobacter marburgensis (strain DSM 2133 / 14651 / NBRC 100331 / OCM 82 / Marburg) GN=gatE PE=3 SV=1	1	20	20	20	2	4	7	4	9	10	16	17	18	18	15	15	2	4	7	4	9	10	16	17	18	18	15	15	2	4	7	4	9	10	16	17	18	18	15	15	40.2	40.2	40.2	69.648
D9PWU2	D9PWU2	4	4	4	>tr|D9PWU2|D9PWU2_METTM Predicted thioredoxin reductase OS=Methanothermobacter marburgensis (strain DSM 2133 / 14651 / NBRC 100331 / OCM 82 / Marburg) GN=trxB PE=4 SV=1	1	4	4	4	0	0	0	1	1	1	1	2	1	2	3	3	0	0	0	1	1	1	1	2	1	2	3	3	0	0	0	1	1	1	1	2	1	2	3	3	17.2	17.2	17.2	32.923
D9PWU6	D9PWU6	9	9	9	>tr|D9PWU6|D9PWU6_METTM GMP synthase [glutamine-hydrolyzing] subunit B OS=Methanothermobacter marburgensis (strain DSM 2133 / 14651 / NBRC 100331 / OCM 82 / Marburg) GN=guaAB PE=3 SV=1	1	9	9	9	2	1	0	0	7	6	4	6	7	8	7	6	2	1	0	0	7	6	4	6	7	8	7	6	2	1	0	0	7	6	4	6	7	8	7	6	31.5	31.5	31.5	34.29
D9PWU8	D9PWU8	1	1	1	>tr|D9PWU8|D9PWU8_METTM Peptide methionine sulfoxide reductase MsrB OS=Methanothermobacter marburgensis (strain DSM 2133 / 14651 / NBRC 100331 / OCM 82 / Marburg) GN=msrB PE=3 SV=1	1	1	1	1	0	0	0	0	0	0	0	0	1	1	1	1	0	0	0	0	0	0	0	0	1	1	1	1	0	0	0	0	0	0	0	0	1	1	1	1	6.7	6.7	6.7	15.338
D9PWV8;D9PY74	D9PWV8;D9PY74	2;1	2;1	2;1	>tr|D9PWV8|D9PWV8_METTM Tetratricopeptide repeat domain-containing protein OS=Methanothermobacter marburgensis (strain DSM 2133 / 14651 / NBRC 100331 / OCM 82 / Marburg) GN=MTBMA_c11120 PE=4 SV=1;>tr|D9PY74|D9PY74_METTM Tetratricopeptide repeat domain-cont	2	2	2	2	0	0	0	0	0	0	0	2	1	0	1	1	0	0	0	0	0	0	0	2	1	0	1	1	0	0	0	0	0	0	0	2	1	0	1	1	4.7	4.7	4.7	47.181
D9PWW4	D9PWW4	5	5	5	>tr|D9PWW4|D9PWW4_METTM Uncharacterized protein OS=Methanothermobacter marburgensis (strain DSM 2133 / 14651 / NBRC 100331 / OCM 82 / Marburg) GN=MTBMA_c11180 PE=4 SV=1	1	5	5	5	0	0	0	0	1	2	4	4	3	5	4	3	0	0	0	0	1	2	4	4	3	5	4	3	0	0	0	0	1	2	4	4	3	5	4	3	32.1	32.1	32.1	17.483
D9PWW5	D9PWW5	12	12	12	>tr|D9PWW5|D9PWW5_METTM Putative (R)-citramalate synthase CimA OS=Methanothermobacter marburgensis (strain DSM 2133 / 14651 / NBRC 100331 / OCM 82 / Marburg) GN=cimA PE=3 SV=1	1	12	12	12	2	0	3	3	4	5	6	10	9	11	8	9	2	0	3	3	4	5	6	10	9	11	8	9	2	0	3	3	4	5	6	10	9	11	8	9	33.9	33.9	33.9	53.992
D9PWW7	D9PWW7	2	2	2	>tr|D9PWW7|D9PWW7_METTM Predicted dehydrogenase OS=Methanothermobacter marburgensis (strain DSM 2133 / 14651 / NBRC 100331 / OCM 82 / Marburg) GN=MTBMA_c11210 PE=4 SV=1	1	2	2	2	0	0	0	0	0	0	0	0	0	0	2	2	0	0	0	0	0	0	0	0	0	0	2	2	0	0	0	0	0	0	0	0	0	0	2	2	4.3	4.3	4.3	41.91
D9PWX0	D9PWX0	5	5	5	>tr|D9PWX0|D9PWX0_METTM Proteasome-activating nucleotidase OS=Methanothermobacter marburgensis (strain DSM 2133 / 14651 / NBRC 100331 / OCM 82 / Marburg) GN=pan PE=3 SV=1	1	5	5	5	1	0	2	2	1	1	2	2	2	2	1	2	1	0	2	2	1	1	2	2	2	2	1	2	1	0	2	2	1	1	2	2	2	2	1	2	10	10	10	46.11
D9PWX4	D9PWX4	1	1	1	>tr|D9PWX4|D9PWX4_METTM Uncharacterized protein OS=Methanothermobacter marburgensis (strain DSM 2133 / 14651 / NBRC 100331 / OCM 82 / Marburg) GN=MTBMA_c11280 PE=4 SV=1	1	1	1	1	0	0	0	0	1	1	1	1	0	1	0	0	0	0	0	0	1	1	1	1	0	1	0	0	0	0	0	0	1	1	1	1	0	1	0	0	7.6	7.6	7.6	15.609
D9PWX5	D9PWX5	1	1	1	>tr|D9PWX5|D9PWX5_METTM Predicted UDP-N-acetylmuramyl tripeptide synthase OS=Methanothermobacter marburgensis (strain DSM 2133 / 14651 / NBRC 100331 / OCM 82 / Marburg) GN=murE PE=4 SV=1	1	1	1	1	1	0	0	0	0	0	1	1	1	1	1	1	1	0	0	0	0	0	1	1	1	1	1	1	1	0	0	0	0	0	1	1	1	1	1	1	2.1	2.1	2.1	51.577
D9PWX7	D9PWX7	2	2	2	>tr|D9PWX7|D9PWX7_METTM Carbamoyl-phosphate synthase, large subunit related protein OS=Methanothermobacter marburgensis (strain DSM 2133 / 14651 / NBRC 100331 / OCM 82 / Marburg) GN=MTBMA_c11310 PE=4 SV=1	1	2	2	2	0	0	0	0	1	1	0	0	0	1	1	2	0	0	0	0	1	1	0	0	0	1	1	2	0	0	0	0	1	1	0	0	0	1	1	2	5.6	5.6	5.6	38.9
D9PWY0	D9PWY0	2	2	2	>tr|D9PWY0|D9PWY0_METTM Putative nickel-responsive regulator OS=Methanothermobacter marburgensis (strain DSM 2133 / 14651 / NBRC 100331 / OCM 82 / Marburg) GN=nikR3 PE=3 SV=1	1	2	2	2	0	0	0	0	1	2	1	1	1	1	2	2	0	0	0	0	1	2	1	1	1	1	2	2	0	0	0	0	1	2	1	1	1	1	2	2	15	15	15	16.632
D9PWY1	D9PWY1	3	3	3	>tr|D9PWY1|D9PWY1_METTM CBS domain containing protein OS=Methanothermobacter marburgensis (strain DSM 2133 / 14651 / NBRC 100331 / OCM 82 / Marburg) GN=MTBMA_c11350 PE=4 SV=1	1	3	3	3	0	0	0	0	1	1	2	3	2	1	2	2	0	0	0	0	1	1	2	3	2	1	2	2	0	0	0	0	1	1	2	3	2	1	2	2	57.5	57.5	57.5	14.718
D9PWY2	D9PWY2	2	2	2	>tr|D9PWY2|D9PWY2_METTM Uncharacterized protein OS=Methanothermobacter marburgensis (strain DSM 2133 / 14651 / NBRC 100331 / OCM 82 / Marburg) GN=MTBMA_c11360 PE=4 SV=1	1	2	2	2	0	0	0	0	0	0	1	2	2	2	1	2	0	0	0	0	0	0	1	2	2	2	1	2	0	0	0	0	0	0	1	2	2	2	1	2	12.7	12.7	12.7	18.319
D9PWY3	D9PWY3	11	11	10	>tr|D9PWY3|D9PWY3_METTM Phenylalanine--tRNA ligase alpha subunit OS=Methanothermobacter marburgensis (strain DSM 2133 / 14651 / NBRC 100331 / OCM 82 / Marburg) GN=pheS PE=3 SV=1	1	11	11	10	1	0	0	1	2	3	6	5	9	8	5	7	1	0	0	1	2	3	6	5	9	8	5	7	1	0	0	1	2	2	5	4	8	7	5	6	22.4	22.4	21.2	58.16
D9PWY4	D9PWY4	13	13	13	>tr|D9PWY4|D9PWY4_METTM Predicted ATP:dephospho-CoA triphosphoribosyl transferase OS=Methanothermobacter marburgensis (strain DSM 2133 / 14651 / NBRC 100331 / OCM 82 / Marburg) GN=citG PE=4 SV=1	1	13	13	13	2	2	0	2	0	2	9	6	9	10	10	11	2	2	0	2	0	2	9	6	9	10	10	11	2	2	0	2	0	2	9	6	9	10	10	11	56.4	56.4	56.4	33.634
D9PWY5	D9PWY5	11	11	11	>tr|D9PWY5|D9PWY5_METTM Delta-aminolevulinic acid dehydratase OS=Methanothermobacter marburgensis (strain DSM 2133 / 14651 / NBRC 100331 / OCM 82 / Marburg) GN=hemB PE=3 SV=1	1	11	11	11	0	1	1	1	1	4	8	8	9	7	10	9	0	1	1	1	1	4	8	8	9	7	10	9	0	1	1	1	1	4	8	8	9	7	10	9	49.7	49.7	49.7	35.441
D9PWY8	D9PWY8	4	4	4	>tr|D9PWY8|D9PWY8_METTM Uncharacterized protein OS=Methanothermobacter marburgensis (strain DSM 2133 / 14651 / NBRC 100331 / OCM 82 / Marburg) GN=MTBMA_c11420 PE=4 SV=1	1	4	4	4	0	0	1	0	0	1	1	4	3	4	3	3	0	0	1	0	0	1	1	4	3	4	3	3	0	0	1	0	0	1	1	4	3	4	3	3	26.8	26.8	26.8	24
D9PWY9	D9PWY9	2	2	2	>tr|D9PWY9|D9PWY9_METTM Chorismate synthase OS=Methanothermobacter marburgensis (strain DSM 2133 / 14651 / NBRC 100331 / OCM 82 / Marburg) GN=aroC PE=3 SV=1	1	2	2	2	0	0	0	0	0	0	0	1	1	1	1	1	0	0	0	0	0	0	0	1	1	1	1	1	0	0	0	0	0	0	0	1	1	1	1	1	5.9	5.9	5.9	38.942
D9PWZ2	D9PWZ2	4	4	4	>tr|D9PWZ2|D9PWZ2_METTM Uncharacterized protein OS=Methanothermobacter marburgensis (strain DSM 2133 / 14651 / NBRC 100331 / OCM 82 / Marburg) GN=MTBMA_c11470 PE=4 SV=1	1	4	4	4	0	2	4	1	1	2	3	2	0	0	4	1	0	2	4	1	1	2	3	2	0	0	4	1	0	2	4	1	1	2	3	2	0	0	4	1	12	12	12	35.026
D9PWZ5	D9PWZ5	4	4	4	>tr|D9PWZ5|D9PWZ5_METTM Rubrerythrin OS=Methanothermobacter marburgensis (strain DSM 2133 / 14651 / NBRC 100331 / OCM 82 / Marburg) GN=rbr PE=4 SV=1	1	4	4	4	1	1	3	2	2	1	2	3	2	3	3	3	1	1	3	2	2	1	2	3	2	3	3	3	1	1	3	2	2	1	2	3	2	3	3	3	16	16	16	22.491
D9PWZ6	D9PWZ6	2	2	2	>tr|D9PWZ6|D9PWZ6_METTM Superoxide reductase OS=Methanothermobacter marburgensis (strain DSM 2133 / 14651 / NBRC 100331 / OCM 82 / Marburg) GN=rbo PE=4 SV=1	1	2	2	2	0	0	0	0	0	0	2	2	2	2	2	2	0	0	0	0	0	0	2	2	2	2	2	2	0	0	0	0	0	0	2	2	2	2	2	2	26.6	26.6	26.6	14.067
D9PWZ7	D9PWZ7	7	7	7	>tr|D9PWZ7|D9PWZ7_METTM Predicted glyoxalase family protein OS=Methanothermobacter marburgensis (strain DSM 2133 / 14651 / NBRC 100331 / OCM 82 / Marburg) GN=MTBMA_c11520 PE=4 SV=1	1	7	7	7	3	4	3	3	0	1	4	4	6	4	6	6	3	4	3	3	0	1	4	4	6	4	6	6	3	4	3	3	0	1	4	4	6	4	6	6	83.2	83.2	83.2	13.514
D9PX03	D9PX03	14	14	14	>tr|D9PX03|D9PX03_METTM Predicted archaea-specific RecJ-like exonuclease OS=Methanothermobacter marburgensis (strain DSM 2133 / 14651 / NBRC 100331 / OCM 82 / Marburg) GN=MTBMA_c11580 PE=4 SV=1	1	14	14	14	0	1	1	2	4	5	6	7	9	11	6	9	0	1	1	2	4	5	6	7	9	11	6	9	0	1	1	2	4	5	6	7	9	11	6	9	20.6	20.6	20.6	80.767
D9PX05	D9PX05	6	6	6	>tr|D9PX05|D9PX05_METTM Predicted small GTPase OS=Methanothermobacter marburgensis (strain DSM 2133 / 14651 / NBRC 100331 / OCM 82 / Marburg) GN=MTBMA_c11600 PE=4 SV=1	1	6	6	6	1	3	4	2	3	4	6	6	5	6	5	4	1	3	4	2	3	4	6	6	5	6	5	4	1	3	4	2	3	4	6	6	5	6	5	4	45.7	45.7	45.7	16.868
D9PX06	D9PX06	3	3	2	>tr|D9PX06|D9PX06_METTM Probable 3-phosphoshikimate 1-carboxyvinyltransferase OS=Methanothermobacter marburgensis (strain DSM 2133 / 14651 / NBRC 100331 / OCM 82 / Marburg) GN=aroA PE=3 SV=1	1	3	3	2	0	1	0	0	0	1	1	2	2	3	2	2	0	1	0	0	0	1	1	2	2	3	2	2	0	0	0	0	0	1	1	1	1	2	1	1	6.7	6.7	5.2	44.945
D9PX07	D9PX07	28	28	28	>tr|D9PX07|D9PX07_METTM Valine--tRNA ligase OS=Methanothermobacter marburgensis (strain DSM 2133 / 14651 / NBRC 100331 / OCM 82 / Marburg) GN=valS PE=3 SV=1	1	28	28	28	1	2	1	0	8	4	14	19	23	25	13	20	1	2	1	0	8	4	14	19	23	25	13	20	1	2	1	0	8	4	14	19	23	25	13	20	36.1	36.1	36.1	101
D9PX11	D9PX11	10	10	10	>tr|D9PX11|D9PX11_METTM Phenylalanine--tRNA ligase beta subunit OS=Methanothermobacter marburgensis (strain DSM 2133 / 14651 / NBRC 100331 / OCM 82 / Marburg) GN=pheT PE=3 SV=1	1	10	10	10	0	0	1	3	2	2	4	5	6	7	6	6	0	0	1	3	2	2	4	5	6	7	6	6	0	0	1	3	2	2	4	5	6	7	6	6	22.3	22.3	22.3	62.164
D9PX12	D9PX12	2	2	2	>tr|D9PX12|D9PX12_METTM Uncharacterized protein OS=Methanothermobacter marburgensis (strain DSM 2133 / 14651 / NBRC 100331 / OCM 82 / Marburg) GN=MTBMA_c11670 PE=4 SV=1	1	2	2	2	0	0	0	0	0	0	1	0	1	1	2	2	0	0	0	0	0	0	1	0	1	1	2	2	0	0	0	0	0	0	1	0	1	1	2	2	16.8	16.8	16.8	14.867
D9PX13	D9PX13	1	1	1	>tr|D9PX13|D9PX13_METTM Uncharacterized protein OS=Methanothermobacter marburgensis (strain DSM 2133 / 14651 / NBRC 100331 / OCM 82 / Marburg) GN=MTBMA_c11680 PE=4 SV=1	1	1	1	1	0	0	0	0	1	0	0	1	1	1	0	0	0	0	0	0	1	0	0	1	1	1	0	0	0	0	0	0	1	0	0	1	1	1	0	0	2.7	2.7	2.7	41.29
D9PX21	D9PX21	2	2	2	>tr|D9PX21|D9PX21_METTM Uncharacterized protein OS=Methanothermobacter marburgensis (strain DSM 2133 / 14651 / NBRC 100331 / OCM 82 / Marburg) GN=MTBMA_c11770 PE=4 SV=1	1	2	2	2	0	0	0	0	1	1	1	1	1	1	1	1	0	0	0	0	1	1	1	1	1	1	1	1	0	0	0	0	1	1	1	1	1	1	1	1	6.1	6.1	6.1	39.362
D9PX22	D9PX22	9	9	9	>tr|D9PX22|D9PX22_METTM Hydrogenase maturation factor HypB OS=Methanothermobacter marburgensis (strain DSM 2133 / 14651 / NBRC 100331 / OCM 82 / Marburg) GN=hypB PE=4 SV=1	1	9	9	9	2	1	0	1	2	3	5	7	6	5	5	2	2	1	0	1	2	3	5	7	6	5	5	2	2	1	0	1	2	3	5	7	6	5	5	2	43.8	43.8	43.8	23.914
D9PX24	D9PX24	12	12	12	>tr|D9PX24|D9PX24_METTM Ribose-phosphate pyrophosphokinase OS=Methanothermobacter marburgensis (strain DSM 2133 / 14651 / NBRC 100331 / OCM 82 / Marburg) GN=prs PE=3 SV=1	1	12	12	12	2	2	3	3	2	3	11	8	11	10	10	11	2	2	3	3	2	3	11	8	11	10	10	11	2	2	3	3	2	3	11	8	11	10	10	11	50	50	50	30.792
D9PX25	D9PX25	8	8	8	>tr|D9PX25|D9PX25_METTM Predicted ATP-dependent protease La OS=Methanothermobacter marburgensis (strain DSM 2133 / 14651 / NBRC 100331 / OCM 82 / Marburg) GN=lonB1 PE=4 SV=1	1	8	8	8	0	1	0	1	3	3	5	5	2	1	0	1	0	1	0	1	3	3	5	5	2	1	0	1	0	1	0	1	3	3	5	5	2	1	0	1	13.5	13.5	13.5	70.296
D9PX26	D9PX26	13	13	13	>tr|D9PX26|D9PX26_METTM Predicted sensory transduction histidine kinase OS=Methanothermobacter marburgensis (strain DSM 2133 / 14651 / NBRC 100331 / OCM 82 / Marburg) GN=MTBMA_c11820 PE=4 SV=1	1	13	13	13	2	2	2	4	1	5	6	10	10	11	5	8	2	2	2	4	1	5	6	10	10	11	5	8	2	2	2	4	1	5	6	10	10	11	5	8	35.6	35.6	35.6	47.32
D9PX27	D9PX27	4	4	4	>tr|D9PX27|D9PX27_METTM Probable cobyric acid synthase OS=Methanothermobacter marburgensis (strain DSM 2133 / 14651 / NBRC 100331 / OCM 82 / Marburg) GN=cobQ PE=3 SV=1	1	4	4	4	0	0	0	0	1	0	1	2	3	3	2	3	0	0	0	0	1	0	1	2	3	3	2	3	0	0	0	0	1	0	1	2	3	3	2	3	8.5	8.5	8.5	55.964
D9PX30	D9PX30	12	12	12	>tr|D9PX30|D9PX30_METTM UPF0219 protein MTBMA_c11880 OS=Methanothermobacter marburgensis (strain DSM 2133 / 14651 / NBRC 100331 / OCM 82 / Marburg) GN=MTBMA_c11880 PE=3 SV=1	1	12	12	12	3	1	3	3	6	5	8	8	9	9	9	9	3	1	3	3	6	5	8	8	9	9	9	9	3	1	3	3	6	5	8	8	9	9	9	9	41.9	41.9	41.9	36.664
D9PX31	D9PX31	14	14	14	>tr|D9PX31|D9PX31_METTM Acetyl-CoA acetyltransferase OS=Methanothermobacter marburgensis (strain DSM 2133 / 14651 / NBRC 100331 / OCM 82 / Marburg) GN=atoB PE=3 SV=1	1	14	14	14	0	3	2	3	8	9	12	11	12	13	10	12	0	3	2	3	8	9	12	11	12	13	10	12	0	3	2	3	8	9	12	11	12	13	10	12	54.6	54.6	54.6	40.498
D9PX32	D9PX32	38	38	32	>tr|D9PX32|D9PX32_METTM Thermosome, subunit beta (Chaperonin subunit) OS=Methanothermobacter marburgensis (strain DSM 2133 / 14651 / NBRC 100331 / OCM 82 / Marburg) GN=thsB PE=3 SV=1	1	38	38	32	15	13	15	14	27	31	36	35	33	35	33	34	15	13	15	14	27	31	36	35	33	35	33	34	14	12	13	13	22	26	30	29	27	29	28	28	87.1	87.1	68.8	57.755
D9PX37	D9PX37	14	14	14	>tr|D9PX37|D9PX37_METTM Aspartate-semialdehyde dehydrogenase OS=Methanothermobacter marburgensis (strain DSM 2133 / 14651 / NBRC 100331 / OCM 82 / Marburg) GN=asd PE=3 SV=1	1	14	14	14	0	0	5	4	5	7	11	12	14	14	10	12	0	0	5	4	5	7	11	12	14	14	10	12	0	0	5	4	5	7	11	12	14	14	10	12	56.8	56.8	56.8	37.914
D9PX38	D9PX38	13	13	13	>tr|D9PX38|D9PX38_METTM 4-hydroxy-tetrahydrodipicolinate reductase OS=Methanothermobacter marburgensis (strain DSM 2133 / 14651 / NBRC 100331 / OCM 82 / Marburg) GN=dapB PE=3 SV=1	1	13	13	13	3	3	1	0	3	4	9	8	8	9	9	8	3	3	1	0	3	4	9	8	8	9	9	8	3	3	1	0	3	4	9	8	8	9	9	8	58.2	58.2	58.2	29.046
D9PX39	D9PX39	12	12	12	>tr|D9PX39|D9PX39_METTM 4-hydroxy-tetrahydrodipicolinate synthase OS=Methanothermobacter marburgensis (strain DSM 2133 / 14651 / NBRC 100331 / OCM 82 / Marburg) GN=dapA PE=3 SV=1	1	12	12	12	5	3	6	3	3	4	5	6	6	5	6	8	5	3	6	3	3	4	5	6	6	5	6	8	5	3	6	3	3	4	5	6	6	5	6	8	59.8	59.8	59.8	32.136
D9PX40	D9PX40	10	10	10	>tr|D9PX40|D9PX40_METTM Aspartokinase OS=Methanothermobacter marburgensis (strain DSM 2133 / 14651 / NBRC 100331 / OCM 82 / Marburg) GN=lysC PE=3 SV=1	1	10	10	10	0	2	2	2	3	2	7	7	8	8	4	6	0	2	2	2	3	2	7	7	8	8	4	6	0	2	2	2	3	2	7	7	8	8	4	6	37.9	37.9	37.9	43.928
D9PX41	D9PX41	3	3	3	>tr|D9PX41|D9PX41_METTM 30S ribosomal protein S17e OS=Methanothermobacter marburgensis (strain DSM 2133 / 14651 / NBRC 100331 / OCM 82 / Marburg) GN=rps17e PE=3 SV=1	1	3	3	3	1	1	3	2	1	1	2	2	2	2	2	2	1	1	3	2	1	1	2	2	2	2	2	2	1	1	3	2	1	1	2	2	2	2	2	2	40.3	40.3	40.3	7.1803
D9PX43	D9PX43	2	2	2	>tr|D9PX43|D9PX43_METTM Shikimate kinase OS=Methanothermobacter marburgensis (strain DSM 2133 / 14651 / NBRC 100331 / OCM 82 / Marburg) GN=aroK PE=3 SV=1	1	2	2	2	1	1	1	1	2	1	1	0	0	0	1	1	1	1	1	1	2	1	1	0	0	0	1	1	1	1	1	1	2	1	1	0	0	0	1	1	7.3	7.3	7.3	29.867
D9PX44	D9PX44	3	3	3	>tr|D9PX44|D9PX44_METTM Predicted protease OS=Methanothermobacter marburgensis (strain DSM 2133 / 14651 / NBRC 100331 / OCM 82 / Marburg) GN=MTBMA_c12020 PE=4 SV=1	1	3	3	3	0	2	0	0	1	1	1	2	1	3	3	3	0	2	0	0	1	1	1	2	1	3	3	3	0	2	0	0	1	1	1	2	1	3	3	3	9.8	9.8	9.8	30.607
D9PX48	D9PX48	3	3	3	>tr|D9PX48|D9PX48_METTM ATP-dependent DNA helicase Hel308 OS=Methanothermobacter marburgensis (strain DSM 2133 / 14651 / NBRC 100331 / OCM 82 / Marburg) GN=hel308 PE=3 SV=1	1	3	3	3	0	0	0	0	0	0	0	1	1	2	1	2	0	0	0	0	0	0	0	1	1	2	1	2	0	0	0	0	0	0	0	1	1	2	1	2	3.9	3.9	3.9	78.492
D9PX50	D9PX50	1	1	1	>tr|D9PX50|D9PX50_METTM UPF0305 protein MTBMA_c12080 OS=Methanothermobacter marburgensis (strain DSM 2133 / 14651 / NBRC 100331 / OCM 82 / Marburg) GN=MTBMA_c12080 PE=3 SV=1	1	1	1	1	0	0	0	0	0	0	0	0	0	0	0	1	0	0	0	0	0	0	0	0	0	0	0	1	0	0	0	0	0	0	0	0	0	0	0	1	6.2	6.2	6.2	20.841
D9PX52	D9PX52	3	3	3	>tr|D9PX52|D9PX52_METTM Uncharacterized protein OS=Methanothermobacter marburgensis (strain DSM 2133 / 14651 / NBRC 100331 / OCM 82 / Marburg) GN=MTBMA_c12100 PE=4 SV=1	1	3	3	3	2	2	1	1	1	1	3	2	2	2	2	2	2	2	1	1	1	1	3	2	2	2	2	2	2	2	1	1	1	1	3	2	2	2	2	2	29.3	29.3	29.3	10.943
D9PX53	D9PX53	6	6	6	>tr|D9PX53|D9PX53_METTM Uncharacterized protein OS=Methanothermobacter marburgensis (strain DSM 2133 / 14651 / NBRC 100331 / OCM 82 / Marburg) GN=MTBMA_c12110 PE=4 SV=1	1	6	6	6	2	2	2	2	2	1	6	4	6	5	5	5	2	2	2	2	2	1	6	4	6	5	5	5	2	2	2	2	2	1	6	4	6	5	5	5	69.3	69.3	69.3	9.693
D9PX55	D9PX55	1	1	1	>tr|D9PX55|D9PX55_METTM Predicted histone acetyltransferase OS=Methanothermobacter marburgensis (strain DSM 2133 / 14651 / NBRC 100331 / OCM 82 / Marburg) GN=MTBMA_c12130 PE=4 SV=1	1	1	1	1	0	0	1	0	0	0	0	0	0	0	0	0	0	0	1	0	0	0	0	0	0	0	0	0	0	0	1	0	0	0	0	0	0	0	0	0	5.9	5.9	5.9	21.535
D9PX57	D9PX57	5	5	5	>tr|D9PX57|D9PX57_METTM Deoxyribose-phosphate aldolase OS=Methanothermobacter marburgensis (strain DSM 2133 / 14651 / NBRC 100331 / OCM 82 / Marburg) GN=deoC PE=3 SV=1	1	5	5	5	4	3	4	4	0	1	0	2	0	0	1	1	4	3	4	4	0	1	0	2	0	0	1	1	4	3	4	4	0	1	0	2	0	0	1	1	24.4	24.4	24.4	23.212
D9PX59;REV__D9PUP3	D9PX59	9;1	9;1	9;1	>tr|D9PX59|D9PX59_METTM FO synthase subunit 2 OS=Methanothermobacter marburgensis (strain DSM 2133 / 14651 / NBRC 100331 / OCM 82 / Marburg) GN=cofH PE=3 SV=1	2	9	9	9	2	2	1	2	1	3	6	6	9	8	5	8	2	2	1	2	1	3	6	6	9	8	5	8	2	2	1	2	1	3	6	6	9	8	5	8	29.1	29.1	29.1	41.449
D9PX60	D9PX60	5	5	3	>tr|D9PX60|D9PX60_METTM Archaeal histone OS=Methanothermobacter marburgensis (strain DSM 2133 / 14651 / NBRC 100331 / OCM 82 / Marburg) GN=MTBMA_c12180 PE=4 SV=1	1	5	5	3	5	3	3	3	3	3	4	3	2	3	4	4	5	3	3	3	3	3	4	3	2	3	4	4	3	1	3	2	2	1	2	1	1	2	3	3	47.1	47.1	30.9	7.2694
D9PX61	D9PX61	8	8	8	>tr|D9PX61|D9PX61_METTM Rubrerythrin OS=Methanothermobacter marburgensis (strain DSM 2133 / 14651 / NBRC 100331 / OCM 82 / Marburg) GN=MTBMA_c12190 PE=4 SV=1	1	8	8	8	2	2	1	3	4	3	8	8	8	6	8	7	2	2	1	3	4	3	8	8	8	6	8	7	2	2	1	3	4	3	8	8	8	6	8	7	50.3	50.3	50.3	18.217
D9PX67	D9PX67	8	8	8	>tr|D9PX67|D9PX67_METTM Methanogen homoaconitase small subunit OS=Methanothermobacter marburgensis (strain DSM 2133 / 14651 / NBRC 100331 / OCM 82 / Marburg) GN=hacB PE=3 SV=1	1	8	8	8	1	0	1	0	1	1	3	6	5	7	3	6	1	0	1	0	1	1	3	6	5	7	3	6	1	0	1	0	1	1	3	6	5	7	3	6	60.8	60.8	60.8	18.331
D9PX68	D9PX68	7	7	7	>tr|D9PX68|D9PX68_METTM Predicted phosphomevalonate kinase OS=Methanothermobacter marburgensis (strain DSM 2133 / 14651 / NBRC 100331 / OCM 82 / Marburg) GN=MTBMA_c12280 PE=3 SV=1	1	7	7	7	0	1	1	0	1	2	1	2	3	4	7	4	0	1	1	0	1	2	1	2	3	4	7	4	0	1	1	0	1	2	1	2	3	4	7	4	26.1	26.1	26.1	34.935
D9PX69	D9PX69	12	12	12	>tr|D9PX69|D9PX69_METTM Predicted Fe-S oxidoreductase OS=Methanothermobacter marburgensis (strain DSM 2133 / 14651 / NBRC 100331 / OCM 82 / Marburg) GN=MTBMA_c12290 PE=4 SV=1	1	12	12	12	1	0	0	0	3	4	8	7	6	8	10	9	1	0	0	0	3	4	8	7	6	8	10	9	1	0	0	0	3	4	8	7	6	8	10	9	27.3	27.3	27.3	55.367
D9PX72	D9PX72	5	5	5	>tr|D9PX72|D9PX72_METTM Predicted transcriptional regulator OS=Methanothermobacter marburgensis (strain DSM 2133 / 14651 / NBRC 100331 / OCM 82 / Marburg) GN=MTBMA_c12320 PE=4 SV=1	1	5	5	5	1	0	0	0	3	3	4	4	5	4	4	4	1	0	0	0	3	3	4	4	5	4	4	4	1	0	0	0	3	3	4	4	5	4	4	4	16.1	16.1	16.1	37.331
D9PX74	D9PX74	10	10	10	>tr|D9PX74|D9PX74_METTM Predicted UDP-N-acetyl-D-mannosaminuronate dehydrogenase OS=Methanothermobacter marburgensis (strain DSM 2133 / 14651 / NBRC 100331 / OCM 82 / Marburg) GN=wecC PE=3 SV=1	1	10	10	10	1	0	0	0	1	1	5	6	4	8	8	9	1	0	0	0	1	1	5	6	4	8	8	9	1	0	0	0	1	1	5	6	4	8	8	9	36	36	36	45.855
D9PX75	D9PX75	10	10	10	>tr|D9PX75|D9PX75_METTM Predicted UDP-N-acetylglucosamine 2-epimerase OS=Methanothermobacter marburgensis (strain DSM 2133 / 14651 / NBRC 100331 / OCM 82 / Marburg) GN=wecB PE=4 SV=1	1	10	10	10	0	1	0	1	2	2	5	4	6	9	6	9	0	1	0	1	2	2	5	4	6	9	6	9	0	1	0	1	2	2	5	4	6	9	6	9	27.2	27.2	27.2	48.631
D9PX80	D9PX80	7	7	7	>tr|D9PX80|D9PX80_METTM 1-(5-phosphoribosyl)-5-[(5-phosphoribosylamino)methylideneamino] imidazole-4-carboxamide isomerase OS=Methanothermobacter marburgensis (strain DSM 2133 / 14651 / NBRC 100331 / OCM 82 / Marburg) GN=hisA PE=3 SV=1	1	7	7	7	0	0	0	0	2	1	5	4	6	7	6	6	0	0	0	0	2	1	5	4	6	7	6	6	0	0	0	0	2	1	5	4	6	7	6	6	39.8	39.8	39.8	26.817
D9PX83	D9PX83	10	10	10	>tr|D9PX83|D9PX83_METTM N-acetyl-gamma-glutamyl-phosphate reductase OS=Methanothermobacter marburgensis (strain DSM 2133 / 14651 / NBRC 100331 / OCM 82 / Marburg) GN=argC PE=3 SV=1	1	10	10	10	0	1	1	1	2	3	8	9	7	8	7	8	0	1	1	1	2	3	8	9	7	8	7	8	0	1	1	1	2	3	8	9	7	8	7	8	36.9	36.9	36.9	36.839
D9PX84	D9PX84	6	6	6	>tr|D9PX84|D9PX84_METTM Predicted flavodoxin OS=Methanothermobacter marburgensis (strain DSM 2133 / 14651 / NBRC 100331 / OCM 82 / Marburg) GN=MTBMA_c12440 PE=4 SV=1	1	6	6	6	0	0	0	1	0	0	4	4	4	6	4	4	0	0	0	1	0	0	4	4	4	6	4	4	0	0	0	1	0	0	4	4	4	6	4	4	33.3	33.3	33.3	18.562
D9PX85	D9PX85	4	4	4	>tr|D9PX85|D9PX85_METTM Protein-export membrane protein SecF OS=Methanothermobacter marburgensis (strain DSM 2133 / 14651 / NBRC 100331 / OCM 82 / Marburg) GN=secF PE=3 SV=1	1	4	4	4	0	0	0	0	0	2	4	3	2	2	0	0	0	0	0	0	0	2	4	3	2	2	0	0	0	0	0	0	0	2	4	3	2	2	0	0	16.2	16.2	16.2	29.816
D9PX86	D9PX86	5	5	5	>tr|D9PX86|D9PX86_METTM Protein-export membrane protein SecD OS=Methanothermobacter marburgensis (strain DSM 2133 / 14651 / NBRC 100331 / OCM 82 / Marburg) GN=secD PE=3 SV=1	1	5	5	5	0	0	0	0	1	1	3	4	4	3	3	4	0	0	0	0	1	1	3	4	4	3	3	4	0	0	0	0	1	1	3	4	4	3	3	4	18.2	18.2	18.2	42.591
D9PX90	D9PX90	7	7	7	>tr|D9PX90|D9PX90_METTM Uncharacterized protein OS=Methanothermobacter marburgensis (strain DSM 2133 / 14651 / NBRC 100331 / OCM 82 / Marburg) GN=MTBMA_c12500 PE=4 SV=1	1	7	7	7	0	0	1	0	1	1	3	3	5	6	3	5	0	0	1	0	1	1	3	3	5	6	3	5	0	0	1	0	1	1	3	3	5	6	3	5	22.2	22.2	22.2	41.986
D9PX91	D9PX91	2	2	2	>tr|D9PX91|D9PX91_METTM Uncharacterized protein OS=Methanothermobacter marburgensis (strain DSM 2133 / 14651 / NBRC 100331 / OCM 82 / Marburg) GN=MTBMA_c12510 PE=4 SV=1	1	2	2	2	0	0	0	0	0	0	2	1	2	2	2	2	0	0	0	0	0	0	2	1	2	2	2	2	0	0	0	0	0	0	2	1	2	2	2	2	16.4	16.4	16.4	14.256
D9PX92;D9PVM5	D9PX92	15;1	15;1	15;1	>tr|D9PX92|D9PX92_METTM CBS domain containing protein OS=Methanothermobacter marburgensis (strain DSM 2133 / 14651 / NBRC 100331 / OCM 82 / Marburg) GN=MTBMA_c12520 PE=4 SV=1	2	15	15	15	1	1	4	3	3	3	10	10	11	10	12	9	1	1	4	3	3	3	10	10	11	10	12	9	1	1	4	3	3	3	10	10	11	10	12	9	40	40	40	56.048
D9PX93	D9PX93	4	4	4	>tr|D9PX93|D9PX93_METTM Predicted zinc metalloprotease OS=Methanothermobacter marburgensis (strain DSM 2133 / 14651 / NBRC 100331 / OCM 82 / Marburg) GN=tldD PE=4 SV=1	1	4	4	4	0	0	0	0	0	0	1	1	2	3	4	2	0	0	0	0	0	0	1	1	2	3	4	2	0	0	0	0	0	0	1	1	2	3	4	2	9	9	9	48.308
[truncated: 321 more rows]
[truncated: 102 more columns]
